# Supplementary material for: Heme regulates protein interactions and phosphorylation of BACH2 intrinsically disordered region in humoral response
Source: iScience. 2024 Dec 4;28(1):111529. doi: 10.1016/j.isci.2024.111529 (PMC11699347; doi:10.1016/j.isci.2024.111529)
Supplement: Table S1. List of protein and their SILAC-ratio (Heavy/Light<1), related to Figure 4 [file mmc2.xlsx]

## Sheet: H-L ratio <1 proteins
Supplementary Table 1, List of protein and their SILAC-ratio (Heavy/Light<1), related to Figure 4.
protein hit numer	prot_family_member	accession number	protein name (gene name)	protein score	peptide num	sequnence	protein cover %	unique ptptide	protein score in ciontrol IP	peptide num in control IP	protein score ratio, BACH2-FLAG-HA vs control IP	prptide num ratio, BACH2-FLAG-HA vs control IP		H/L ratio (measurement 1)	abundance, heavy	abundance, light	abundance count	H/L ratio (measurement 2)	abundance, heavy	abundance, light	abundance count
12	1	3::MYO5A_MOUSE	Unconventional myosin-Va (Myo5a)	6502	272	77	45.8	267	142	14	45.7887	19.4286		0.132	4938000000	652600000	96	0.125	5547000000	692900000	95
16	1	3::PLEC_MOUSE	Plectin (Plec)	4617	298	130	30.6	291	72	7	64.125	42.5714		0.433	916300000	396900000	114	0.454	810300000	367700000	140
16	3	3::MACF1_MOUSE	Microtubule-actin cross-linking factor 1 (Macf1)	50	4	2	0.2	1	.	.	.	.		0.504	12150000	6125000	1	0.01	103900	647.1	1
18	1	3::ACTN4_MOUSE	Alpha-actinin-4 (Actn4)	3777	146	46	60.3	146	96	7	39.3438	20.8571		0.302	3227000000	973800000	72	0.297	3308000000	983800000	67
28	1	3::PI4KA_MOUSE	Phosphatidylinositol 4-kinase alpha (Pi4ka)	2221	120	52	27.7	120	.	.	.	.		0.693	675600000	468100000	52	0.717	592200000	424800000	52
30	1	3::LMTK2_MOUSE	Serine/threonine-protein kinase LMTK2 (Lmtk2)	2051	106	26	24.7	106	47	3	43.6383	35.3333		0.378	345800000	130600000	27	0.388	382800000	148400000	30
39	1	3::NCOR1_MOUSE	Nuclear receptor corepressor 1 (Ncor1)	1531	83	34	15.8	80	.	.	.	.		0.596	213300000	127100000	41	0.842	120300000	101300000	33
39	2	3::NCOR2_MOUSE	Nuclear receptor corepressor 2 (Ncor2)	350	18	9	4.2	15	.	.	.	.		0.585	9565000	5593000	6	0.59	9769000	5767000	7
39	3	3::KINH_MOUSE	Kinesin-1 heavy chain (Kif5b)	189	6	5	6.6	6	.	.	.	.		0.544	6909000	3757000	6	0.398	1733000	689700	3
50	1	3::SETX_MOUSE	Probable helicase senataxin (Setx)	1335	88	37	17.5	86	49	5	27.2449	17.6		0.959	159200000	152600000	43	0.978	192900000	188700000	42
54	2	3::HNRL1_MOUSE	Heterogeneous nuclear ribonucleoprotein U-like protein 1 (Hnrnpul1)	288	13	9	11.9	12	15	1	19.2	13		0.68	58850000	40000000	13	0.73	50650000	36990000	10
59	1	3::AP2B1_MOUSE	AP-2 complex subunit beta (Ap2b1)	1188	50	26	34	28	.	.	.	.		0.814	425900000	346600000	28	0.866	460300000	398700000	32
64	1	3::MAFG_MOUSE	Transcription factor MafG (Mafg)	1106	41	11	50	40	.	.	.	.		0.697	2985000000	2081000000	15	0.824	2757000000	2271000000	15
64	2	3::MAFK_MOUSE	Transcription factor MafK (Mafk)	507	26	8	39.1	25	.	.	.	.		0.758	1614000000	1222000000	12	0.749	1077000000	806600000	12
64	3	3::MAFF_MOUSE	Transcription factor MafF (Maff)	31	2	2	10.3	1	.	.	.	.		0.835	7631000	6373000	1	0.727	8445000	6140000	1
67	1	3::AP2A1_MOUSE	AP-2 complex subunit alpha-1 (Ap2a1)	1042	42	23	24.6	32	31	2	33.6129	21		0.88	442600000	389400000	33	0.886	445100000	394200000	32
68	1	3::PYR1_MOUSE	CAD protein (Cad)	1017	65	26	14	65	.	.	.	.		0.565	79860000	45140000	25	0.484	98930000	47870000	24
80	2	3::DESP_MOUSE	Desmoplakin (Dsp)	200	26	11	3.6	25	20	2	10	13		0.01	40000000	60040	14	0.01	40510000	107000	16
80	4	3::RBBP7_MOUSE	Histone-binding protein RBBP7 (Rbbp7)	21	2	2	5.6	1	.	.	.	.		0.956	6260000	5988000	2	0.878	2386000	2095000	1
95	1	3::PLSL_MOUSE	Plastin-2 (Lcp1)	830	45	19	33.3	45	.	.	.	.		0.427	138600000	59180000	25	0.456	124000000	56570000	24
97	1	3::CN37_MOUSE	2~,3~-cyclic-nucleotide 3~-phosphodiesterase (Cnp)	823	26	10	26	26	52	2	15.8269	13		0.469				0.402
99	1	3::FLNA_MOUSE	Filamin-A (Flna)	776	44	27	13.1	41	.	.	.	.		0.218	50320000	10990000	18	0.26	74780000	19460000	21
99	2	3::FLNB_MOUSE	Filamin-B (Flnb)	619	31	18	8.4	28	.	.	.	.		0.361	22570000	8152000	15	0.346	19680000	6807000	11
104	1	3::SYVC_MOUSE	Valine--tRNA ligase (Vars)	750	32	19	19.5	32	18	1	41.6667	32		0.679	215300000	146300000	25	0.564	288400000	162600000	22
112	2	3::CSK22_MOUSE	Casein kinase II subunit alpha~ (Csnk2a2)	444	18	9	37.7	18	.	.	.	.		0.979				0.965
115	1	3::FAS_MOUSE	Fatty acid synthase (Fasn)	698	43	22	9.6	43	.	.	.	.		0.559	66950000	37430000	24	0.683	61400000	41950000	22
125	1	3::EF1D_MOUSE	Elongation factor 1-delta (Eef1d)	631	20	8	44.5	20	.	.	.	.		0.655	75950000	49780000	8	0.728	88740000	64620000	11
129	1	3::PRC2A_MOUSE	Protein PRRC2A (Prrc2a)	619	56	22	15.1	56	41	3	15.0976	18.6667		0.899	34990000	31440000	22	0.697	63640000	44390000	21
136	1	3::KIF23_MOUSE	Kinesin-like protein KIF23 (Kif23)	573	24	13	18.7	24	.	.	.	.		0.811	63270000	51300000	18	0.758	61700000	46740000	14
137	1	3::TOP2A_MOUSE	DNA topoisomerase 2-alpha (Top2a)	572	32	23	16.2	32	14	2	40.8571	16		0.748	127400000	95290000	28	0.767	147500000	113000000	28
138	1	3::SI1L1_MOUSE	Signal-induced proliferation-associated 1-like protein 1 (Sipa1l1)	567	48	26	20.9	47	.	.	.	.		0.402	75450000	30360000	20	0.374	73070000	27310000	18
140	1	3::1433E_MOUSE	14-3-3 protein epsilon (Ywhae)	563	21	12	53.7	17	.	.	.	.		0.824	250500000	206400000	15	0.89	121800000	108400000	13
140	5	3::1433F_MOUSE	14-3-3 protein eta (Ywhah)	130	10	7	22.8	5	.	.	.	.		0.739	46260000	34180000	5	0.811	76140000	61760000	8
140	6	3::1433B_MOUSE	14-3-3 protein beta/alpha (Ywhab)	104	6	4	15	1	.	.	.	.		0.958	3198000	3064000	1	0.694	6156000	4270000	1
144	1	3::PRP4B_MOUSE	Serine/threonine-protein kinase PRP4 homolog (Prpf4b)	557	31	8	7.1	31	70	3	7.95714	10.3333		0.688	38020000	26160000	8	0.812	34020000	27630000	9
146	1	3::NISCH_MOUSE	Nischarin (Nisch)	556	35	16	14.4	35	.	.	.	.		0.806	54670000	44070000	13	0.854	44150000	37720000	8
147	1	3::ODO1_MOUSE	2-oxoglutarate dehydrogenase, mitochondrial (Ogdh)	552	33	23	28.4	33	17	2	32.4706	16.5		0.722	120800000	87230000	22	0.774	158400000	122500000	23
149	1	3::RAIN_MOUSE	Ras-interacting protein 1 (Rasip1)	548	26	14	20.7	26	.	.	.	.		0.388	152600000	59240000	17	0.375	191900000	72020000	14
152	1	3::TIF1B_MOUSE	Transcription intermediary factor 1-beta (Trim28)	538	28	13	20.9	28	.	.	.	.		0.471	229200000	107900000	19	0.42	229200000	96210000	19
153	1	3::DDX21_MOUSE	Nucleolar RNA helicase 2 (Ddx21)	533	32	13	18.3	32	.	.	.	.		0.586	132600000	77720000	25	0.628	162900000	102200000	27
159	3	3::RAP1A_MOUSE	Ras-related protein Rap-1A (Rap1a)	127	10	6	29.9	9	.	.	.	.		0.481	154400000	74200000	6	0.517	100300000	51900000	6
161	1	3::DOCK8_MOUSE	Dedicator of cytokinesis protein 8 (Dock8)	514	41	26	13.8	41	.	.	.	.		0.394	112700000	44470000	21	0.385	135700000	52290000	19
176	1	3::PARP1_MOUSE	Poly [ADP-ribose] polymerase 1 (Parp1)	456	21	14	19.3	21	.	.	.	.		0.789	116100000	91570000	20	0.804	107700000	86600000	19
180	1	3::HS105_MOUSE	Heat shock protein 105 kDa (Hsph1)	450	21	11	15.3	21	.	.	.	.		0.692	81720000	56510000	12	0.695	123500000	85780000	20
182	1	3::SFR19_MOUSE	Splicing factor, arginine/serine-rich 19 (Scaf1)	447	19	6	6.5	19	22	1	20.3182	19		0.627	18580000	11650000	6	0.919	25830000	23750000	7
186	1	3::SMCA4_MOUSE	Transcription activator BRG1 (Smarca4)	443	26	13	9.5	26	.	.	.	.		0.304	91610000	27880000	9	0.95	49450000	46960000	15
189	1	3::THOC2_MOUSE	THO complex subunit 2 (Thoc2)	439	30	14	10.2	30	22	1	19.9545	30		0.548	69270000	37970000	15	0.676	57580000	38910000	12
190	1	3::NOP56_MOUSE	Nucleolar protein 56 (Nop56)	437	15	9	17.4	15	.	.	.	.		0.66	44550000	29400000	9	0.62	35980000	22320000	9
191	1	3::PHAG1_MOUSE	Phosphoprotein associated with glycosphingolipid-enriched microdomains 1 (Pag1)	436	19	10	38.5	17	.	.	.	.		0.545	263100000	143400000	15	0.668	143700000	96000000	10
193	1	3::TCPD_MOUSE	T-complex protein 1 subunit delta (Cct4)	425	15	9	20.2	15	.	.	.	.		0.735	93780000	68940000	11	0.801	88050000	70560000	11
200	1	3::HNRL2_MOUSE	Heterogeneous nuclear ribonucleoprotein U-like protein 2 (Hnrnpul2)	412	29	19	22.4	29	19	2	21.6842	14.5		0.806	156800000	126300000	19	0.794	132600000	105300000	14
204	1	3::SERA_MOUSE	D-3-phosphoglycerate dehydrogenase (Phgdh)	400	10	7	16.9	10	.	.	.	.		0.89	71020000	63230000	7	0.829	73700000	61120000	7
207	1	3::MYPT1_MOUSE	Protein phosphatase 1 regulatory subunit 12A (Ppp1r12a)	398	20	15	17.3	19	.	.	.	.		0.279	134400000	37570000	14	0.231	168300000	38830000	18
207	2	3::MYPT2_MOUSE	Protein phosphatase 1 regulatory subunit 12B (Ppp1r12b)	72	5	5	5.9	4	.	.	.	.		0.259	8072000	2093000	5	0.261	13510000	3528000	7
208	1	3::IF4G1_MOUSE	Eukaryotic translation initiation factor 4 gamma 1 (Eif4g1)	397	29	16	11.1	29	.	.	.	.		0.647	25010000	16170000	10	0.511	32310000	16510000	9
220	1	3::EIF3B_MOUSE	Eukaryotic translation initiation factor 3 subunit B (Eif3b)	375	23	12	19.9	23	.	.	.	.		0.616	97550000	60100000	14	0.649	105200000	68260000	13
223	1	3::SCRIB_MOUSE	Protein scribble homolog (Scrib)	365	25	15	12.3	25	.	.	.	.		0.723	48010000	34720000	15	0.639	43740000	27960000	12
225	1	3::NU155_MOUSE	Nuclear pore complex protein Nup155 (Nup155)	364	10	7	6.6	10	.	.	.	.		0.648	22530000	14600000	6	0.693	32090000	22250000	7
235	1	3::RLA0_MOUSE	60S acidic ribosomal protein P0 (Rplp0)	340	19	9	39.1	19	35	1	9.71429	19		0.619	105800000	65510000	7	0.595	206200000	122700000	11
237	1	3::TERA_MOUSE	Transitional endoplasmic reticulum ATPase (Vcp)	335	18	13	18.7	18	38	1	8.81579	18		0.853	95210000	81210000	15	0.941	62000000	58320000	11
237	2	3::SPAT5_MOUSE	Spermatogenesis-associated protein 5 (Spata5)	40	3	2	3.1	3	.	.	.	.		0.852	974300	830600	2	0.43	1469000	631200	2
238	1	3::NPM_MOUSE	Nucleophosmin (Npm1)	334	10	6	28.4	10	43	1	7.76744	10		0.898	346000000	310600000	7	0.916	310800000	284600000	7
240	1	3::CCNY_MOUSE	Cyclin-Y (Ccny)	330	14	7	29	14	.	.	.	.		0.503	97030000	48840000	8	0.65	75650000	49180000	8
242	1	3::TFR1_MOUSE	Transferrin receptor protein 1 (Tfrc)	330	19	10	15.2	19	.	.	.	.		0.686	50080000	34340000	17	0.493	83860000	41340000	16
245	1	3::ARP2_MOUSE	Actin-related protein 2 (Actr2)	327	14	8	24.1	14	.	.	.	.		0.952	109000000	103800000	6	0.754	131100000	98800000	8
247	1	3::TTC7A_MOUSE	Tetratricopeptide repeat protein 7A (Ttc7a)	326	24	17	21.4	24	.	.	.	.		0.631	88550000	55870000	12	0.76	139400000	106000000	19
250	1	3::UBP7_MOUSE	Ubiquitin carboxyl-terminal hydrolase 7 (Usp7)	318	18	14	14.7	18	.	.	.	.		0.657	118100000	77580000	20	0.787	160100000	126000000	24
252	1	3::PP1B_MOUSE	Serine/threonine-protein phosphatase PP1-beta catalytic subunit (Ppp1cb)	317	14	4	14.1	4	36	1	8.80556	14		0.254	20820000	5293000	3	0.257	19250000	4941000	1
252	2	3::PP1A_MOUSE	Serine/threonine-protein phosphatase PP1-alpha catalytic subunit (Ppp1ca)	269	15	5	16.1	5	.	.	.	.		0.393	118600000	46550000	9	0.528	110200000	58240000	9
255	2	3::APOB_MOUSE	Apolipoprotein B-100 (Apob)	107	4	2	0.6	3	.	.	.	.		0.01	2836000	293.2	1	0.01	6698000	1294	1
257	1	3::TCPB_MOUSE	T-complex protein 1 subunit beta (Cct2)	308	15	10	24.5	15	14	1	22	15		0.771	135200000	104200000	17	0.897	95550000	85750000	12
261	1	3::MCM3_MOUSE	DNA replication licensing factor MCM3 (Mcm3)	305	22	13	19	22	.	.	.	.		0.868	69480000	60300000	19	0.848	63440000	53800000	15
266	1	3::ABCF1_MOUSE	ATP-binding cassette sub-family F member 1 (Abcf1)	300	16	11	16.2	15	.	.	.	.		0.282	43590000	12310000	12	0.263	56030000	14710000	10
267	1	3::DJC10_MOUSE	DnaJ homolog subfamily C member 10 (Dnajc10)	300	15	10	14.5	15	.	.	.	.		0.981	74340000	72950000	10	0.96	85640000	82200000	13
269	1	3::ZC11A_MOUSE	Zinc finger CCCH domain-containing protein 11A (Zc3h11a)	299	15	10	20.5	15	14	1	21.3571	15		0.708	50410000	35710000	14	0.791	43700000	34550000	10
271	1	3::WDR1_MOUSE	WD repeat-containing protein 1 (Wdr1)	297	16	12	32.3	16	.	.	.	.		0.408	315600000	128900000	13	0.446	205300000	91590000	9
274	1	3::MPRIP_MOUSE	Myosin phosphatase Rho-interacting protein (Mprip)	294	20	17	21.3	20	.	.	.	.		0.346	75250000	26030000	16	0.304	123400000	37460000	19
276	1	3::SYEP_MOUSE	Bifunctional glutamate/proline--tRNA ligase (Eprs)	290	15	12	10.7	15	.	.	.	.		0.525	64840000	34040000	18	0.473	63460000	29990000	17
279	1	3::M3K1_MOUSE	Mitogen-activated protein kinase kinase kinase 1 (Map3k1)	289	19	12	11	19	.	.	.	.		0.117	23010000	2693000	14	0.119	39880000	4751000	16
289	1	3::IQGA1_MOUSE	Ras GTPase-activating-like protein IQGAP1 (Iqgap1)	282	13	12	9.1	13	.	.	.	.		0.309	32300000	9979000	12	0.223	80300000	17880000	26
291	1	3::TCPG_MOUSE	T-complex protein 1 subunit gamma (Cct3)	282	12	10	20.7	12	.	.	.	.		0.813	101700000	82650000	15	0.77	85140000	65590000	14
300	1	3::KLHL6_MOUSE	Kelch-like protein 6 (Klhl6)	276	15	10	16.2	15	.	.	.	.		0.612	69070000	42250000	13	0.626	46740000	29270000	9
301	1	3::PSMD2_MOUSE	26S proteasome non-ATPase regulatory subunit 2 (Psmd2)	275	13	8	9.7	13	17	1	16.1765	13		0.656	55100000	36150000	9	0.712	57990000	41270000	13
302	1	3::PLAK_MOUSE	Junction plakoglobin (Jup)	271	25	7	10.5	25	19	2	14.2632	12.5		0.01	26590000	7037	7	0.08	31020000	2493000	8
303	1	3::DHX36_MOUSE	ATP-dependent RNA helicase DHX36 (Dhx36)	271	16	9	11.9	16	.	.	.	.		0.787	90500000	71260000	15	0.904	77290000	69910000	15
308	1	3::XPO2_MOUSE	Exportin-2 (Cse1l)	265	12	7	7.8	12	.	.	.	.		0.821	20380000	16730000	10	0.897	17890000	16050000	6
310	1	3::IMA1_MOUSE	Importin subunit alpha-1 (Kpna2)	263	8	4	11	8	.	.	.	.		0.735	22250000	16360000	7	0.863	18050000	15570000	8
312	1	3::E41L5_MOUSE	Band 4.1-like protein 5 (Epb41l5)	261	16	9	15	16	.	.	.	.		0.913	37930000	34640000	12	0.687	28610000	19650000	11
313	1	3::ACLY_MOUSE	ATP-citrate synthase (Acly)	258	12	9	11.1	12	.	.	.	.		0.593	32850000	19490000	11	0.588	42630000	25090000	12
318	1	3::NSMA3_MOUSE	Sphingomyelin phosphodiesterase 4 (Smpd4)	252	7	5	7.4	7	.	.	.	.		0.729	11980000	8734000	5	0.964	17920000	17280000	6
319	1	3::RL23_MOUSE	60S ribosomal protein L23 (Rpl23)	251	12	5	44.3	9	16	1	15.6875	12		0.555	293300000	162600000	9	0.606	533700000	323300000	9
322	1	3::NEB2_MOUSE	Neurabin-2 (Ppp1r9b)	248	15	9	14.3	15	.	.	.	.		0.195	58180000	11350000	14	0.271	63030000	17060000	14
329	1	3::PKHG3_MOUSE	Pleckstrin homology domain-containing family G member 3 (Plekhg3)	242	11	8	8.1	11	.	.	.	.		0.86	27130000	23330000	9	0.306	23110000	7077000	7
338	1	3::SF3B6_MOUSE	Splicing factor 3B subunit 6 (Sf3b6)	240	11	6	53.6	11	.	.	.	.		0.966	145100000	140200000	5	0.999	142900000	142700000	5
345	1	3::HELZ2_MOUSE	Helicase with zinc finger domain 2 (Helz2)	236	19	10	4.1	19	19	1	12.4211	19		0.92	9925000	9129000	10	0.975	13750000	13420000	12
348	1	3::EIF3C_MOUSE	Eukaryotic translation initiation factor 3 subunit C (Eif3c)	234	12	8	10.5	12	.	.	.	.		0.574	50590000	29020000	10	0.667	57550000	38400000	11
349	1	3::EIF3I_MOUSE	Eukaryotic translation initiation factor 3 subunit I (Eif3i)	232	10	6	22.2	10	.	.	.	.		0.93	32720000	30430000	6	0.573	35400000	20290000	6
351	1	3::TCPA_MOUSE	T-complex protein 1 subunit alpha (Tcp1)	231	20	12	24.6	15	.	.	.	.		0.689	74240000	51120000	8	0.653	80290000	52410000	8
354	1	3::MCM5_MOUSE	DNA replication licensing factor MCM5 (Mcm5)	228	13	7	13.2	13	.	.	.	.		0.835	45900000	38350000	13	0.623	30340000	18890000	7
362	1	3::METK2_MOUSE	S-adenosylmethionine synthase isoform type-2 (Mat2a)	223	9	5	14.4	9	.	.	.	.		0.77	43620000	33570000	6	0.945	21630000	20430000	4
364	1	3::ATAD3_MOUSE	ATPase family AAA domain-containing protein 3 (Atad3)	222	18	11	22	18	.	.	.	.		0.744	121400000	90300000	13	0.789	76430000	60280000	11
366	1	3::N4BP3_MOUSE	NEDD4-binding protein 3 (N4bp3)	222	12	8	17.7	12	.	.	.	.		0.526	46750000	24600000	8	0.453	39430000	17880000	8
371	1	3::DNJA1_MOUSE	DnaJ homolog subfamily A member 1 (Dnaja1)	218	12	5	17.9	12	21	1	10.381	12		0.622	75120000	46720000	4	0.57	91460000	52170000	7
374	1	3::UN45A_MOUSE	Protein unc-45 homolog A (Unc45a)	216	10	6	6.8	10	.	.	.	.		0.54	25360000	13680000	9	0.412	19160000	7892000	7
375	1	3::FBX34_MOUSE	F-box only protein 34 (Fbxo34)	214	6	2	4.9	6	.	.	.	.		0.412	16160000	6658000	4	0.43	13470000	5797000	3
376	1	3::EIF3L_MOUSE	Eukaryotic translation initiation factor 3 subunit L (Eif3l)	213	7	4	7.8	7	.	.	.	.		0.494	33240000	16420000	5	0.556	46460000	25840000	8
377	1	3::SIPA1_MOUSE	Signal-induced proliferation-associated protein 1 (Sipa1)	212	10	7	8.1	10	.	.	.	.		0.334	28550000	9528000	7	0.29	51890000	15020000	10
378	1	3::RSPRY_MOUSE	RING finger and SPRY domain-containing protein 1 (Rspry1)	211	7	5	13	7	.	.	.	.		0.653	35760000	23350000	5	0.69	34160000	23580000	6
387	1	3::TAXB1_MOUSE	Tax1-binding protein 1 homolog (Tax1bp1)	200	16	11	13.6	16	.	.	.	.		0.791	47840000	37850000	17	0.734	78860000	57900000	21
389	1	3::GBG7_MOUSE	Guanine nucleotide-binding protein G(I)/G(S)/G(O) subunit gamma-7 (Gng7)	196	5	2	38.2	5	.	.	.	.		0.911	44010000	40090000	3	0.796	50510000	40210000	4
396	1	3::TYSY_MOUSE	Thymidylate synthase (Tyms)	191	7	4	20.2	7	.	.	.	.		0.906	16510000	14960000	5	0.731	16180000	11820000	5
400	1	3::CUL3_MOUSE	Cullin-3 (Cul3)	188	9	7	10.4	9	.	.	.	.		0.631	30720000	19400000	8	0.69	20240000	13970000	6
401	1	3::TRIPC_MOUSE	E3 ubiquitin-protein ligase TRIP12 (Trip12)	188	13	6	3.6	13	.	.	.	.		0.701	4015000	2813000	5	0.901	7596000	6841000	8
404	1	3::ARP3_MOUSE	Actin-related protein 3 (Actr3)	185	12	9	24.6	10	.	.	.	.		0.887	158700000	140700000	11	0.849	107400000	91210000	8
405	1	3::MTSS1_MOUSE	Metastasis suppressor protein 1 (Mtss1)	184	9	8	15.3	9	.	.	.	.		0.604	20660000	12490000	10	0.794	13570000	10770000	7
406	1	3::UBP42_MOUSE	Ubiquitin carboxyl-terminal hydrolase 42 (Usp42)	184	13	8	6.6	13	25	1	7.36	13		0.871	6095000	5307000	6	0.648	8434000	5465000	4
407	1	3::TCPE_MOUSE	T-complex protein 1 subunit epsilon (Cct5)	184	7	5	10	7	.	.	.	.		0.712	29590000	21060000	5	0.684	27700000	18950000	5
411	1	3::YETS2_MOUSE	YEATS domain-containing protein 2 (Yeats2)	182	13	10	10	13	.	.	.	.		0.373	29440000	10980000	12	0.502	21930000	11010000	8
413	1	3::CYFP2_MOUSE	Cytoplasmic FMR1-interacting protein 2 (Cyfip2)	180	10	8	7.6	10	.	.	.	.		0.696	15130000	10540000	6	0.487	28880000	14080000	8
415	1	3::IGHM_MOUSE	Ig mu chain C region (Ighm)	180	7	2	6.2	7	.	.	.	.		0.544	32120000	17480000	5	0.995	18680000	18580000	3
417	1	3::DHX30_MOUSE	Putative ATP-dependent RNA helicase DHX30 (Dhx30)	179	10	6	5.8	10	.	.	.	.		0.636	16080000	10220000	7	0.688	13520000	9304000	5
430	1	3::H2AY_MOUSE	Core histone macro-H2A.1 (H2afy)	166	10	8	26.6	10	.	.	.	.		0.871	39140000	34080000	7	0.869	55080000	47890000	9
434	2	3::YTHD3_MOUSE	YTH domain-containing family protein 3 (Ythdf3)	88	5	2	3.2	1	.	.	.	.		0.283	610500	172800	1	0.564	452300	255100	1
440	1	3::RTCB_MOUSE	tRNA-splicing ligase RtcB homolog (Rtcb)	163	9	7	17	9	.	.	.	.		0.801	40400000	32350000	9	0.718	43740000	31420000	9
449	1	3::RS23_MOUSE	40S ribosomal protein S23 (Rps23)	159	4	1	7.7	4	.	.	.	.		0.694	61140000	42460000	4	0.511	46200000	23600000	3
450	1	3::EIF3E_MOUSE	Eukaryotic translation initiation factor 3 subunit E (Eif3e)	158	9	8	16.9	9	.	.	.	.		0.551	35210000	19410000	5	0.561	35760000	20060000	7
452	1	3::SYRC_MOUSE	Arginine--tRNA ligase, cytoplasmic (Rars)	157	6	5	7.6	6	.	.	.	.		0.783	16880000	13220000	6	0.416	8726000	3632000	4
455	1	3::IPO5_MOUSE	Importin-5 (Ipo5)	156	11	9	8.1	11	.	.	.	.		0.686	38810000	26610000	10	0.532	54480000	29000000	9
459	1	3::SNX2_MOUSE	Sorting nexin-2 (Snx2)	154	6	4	9.1	6	.	.	.	.		0.368	10660000	3924000	4	0.755	5786000	4368000	3
464	1	3::XRCC5_MOUSE	X-ray repair cross-complementing protein 5 (Xrcc5)	152	7	5	9.4	7	.	.	.	.		0.872	22350000	19480000	6	0.666	24330000	16200000	6
466	1	3::PSA5_MOUSE	Proteasome subunit alpha type-5 (Psma5)	152	7	5	24.5	7	.	.	.	.		0.704	19290000	13580000	6	0.714	23190000	16560000	6
467	1	3::TNPO1_MOUSE	Transportin-1 (Tnpo1)	151	4	3	3.7	4	.	.	.	.		0.268	7094000	1902000	1	0.598	21480000	12850000	5
469	1	3::SYIC_MOUSE	Isoleucine--tRNA ligase, cytoplasmic (Iars)	150	10	8	8	10	.	.	.	.		0.592	36340000	21520000	9	0.483	55860000	26960000	12
472	1	3::PPIL2_MOUSE	Peptidyl-prolyl cis-trans isomerase-like 2 (Ppil2)	150	10	8	17.1	10	18	1	8.33333	10		0.821	23360000	19180000	7	0.812	18950000	15380000	5
473	1	3::TCPZ_MOUSE	T-complex protein 1 subunit zeta (Cct6a)	149	15	9	19.6	15	.	.	.	.		0.865	41950000	36270000	7	0.759	39600000	30070000	7
474	1	3::XRN2_MOUSE	5~-3~ exoribonuclease 2 (Xrn2)	149	9	7	8.9	9	.	.	.	.		0.632				0.563
480	1	3::RBP2_MOUSE	E3 SUMO-protein ligase RanBP2 (Ranbp2)	146	10	7	3.1	10	.	.	.	.		0.846	4273000	3615000	7	0.878	4838000	4246000	5
484	1	3::VPP1_MOUSE	V-type proton ATPase 116 kDa subunit a isoform 1 (Atp6v0a1)	144	8	6	7.6	8	.	.	.	.		0.447	45090000	20180000	7	0.439	58020000	25470000	14
487	1	3::EIF3G_MOUSE	Eukaryotic translation initiation factor 3 subunit G (Eif3g)	142	5	3	11.3	5	.	.	.	.		0.868	8063000	6997000	4	0.552	15500000	8561000	4
489	1	3::RL30_MOUSE	60S ribosomal protein L30 (Rpl30)	139	9	6	63.5	9	.	.	.	.		0.842	72770000	61240000	6	0.643	65980000	42430000	5
490	1	3::PSMD1_MOUSE	26S proteasome non-ATPase regulatory subunit 1 (Psmd1)	138	7	5	5.4	7	.	.	.	.		0.959	18130000	17380000	9	0.871	14480000	12610000	5
492	1	3::PPIL3_MOUSE	Peptidyl-prolyl cis-trans isomerase-like 3 (Ppil3)	136	7	5	34.8	7	.	.	.	.		0.847	14330000	12140000	4	0.764	29200000	22320000	5
493	1	3::CARF_MOUSE	CDKN2A-interacting protein (Cdkn2aip)	135	6	3	8.2	6	.	.	.	.		0.415	3905000	1620000	3	0.56	2638000	1477000	2
494	1	3::AFAD_MOUSE	Afadin (Afdn)	135	7	3	1.7	7	.	.	.	.		0.498	5373000	2678000	3	0.832	5018000	4175000	3
495	2	3::ITPR3_MOUSE	Inositol 1,4,5-trisphosphate receptor type 3 (Itpr3)	16	2	2	0.7	1	.	.	.	.		0.543	482800	262300	1	0.797	1254000	999900	2
497	1	3::EHD4_MOUSE	EH domain-containing protein 4 (Ehd4)	135	4	4	9.2	4	.	.	.	.		0.223	8668000	1930000	3	0.318	7922000	2515000	5
499	1	3::SMC2_MOUSE	Structural maintenance of chromosomes protein 2 (Smc2)	134	8	7	7.8	8	.	.	.	.		0.569	17740000	10090000	7	0.694	16380000	11360000	9
502	1	3::SRRM1_MOUSE	Serine/arginine repetitive matrix protein 1 (Srrm1)	133	10	5	5.7	8	.	.	.	.		0.857	6926000	5936000	4	0.418	22960000	9605000	9
504	1	3::WASP_MOUSE	Wiskott-Aldrich syndrome protein homolog (Was)	132	6	4	15	6	.	.	.	.		0.64	9428000	6032000	3	0.979	5484000	5371000	3
507	1	3::IF2P_MOUSE	Eukaryotic translation initiation factor 5B (Eif5b)	131	7	4	6	7	.	.	.	.		0.536	6911000	3706000	4	0.519	8302000	4306000	5
511	1	3::UIF_MOUSE	UAP56-interacting factor (Fyttd1)	129	4	3	10.4	4	.	.	.	.		0.902	5711000	5154000	3	0.827	6427000	5317000	2
512	1	3::SMHD1_MOUSE	Structural maintenance of chromosomes flexible hinge domain-containing protein 1 (Smchd1)	129	5	4	2.3	5	.	.	.	.		0.147	2966000	435500	2	0.376	8297000	3118000	5
517	1	3::XRCC6_MOUSE	X-ray repair cross-complementing protein 6 (Xrcc6)	128	6	4	7.6	6	.	.	.	.		0.617	23890000	14740000	5	0.57	25310000	14430000	5
521	1	3::SYLC_MOUSE	Leucine--tRNA ligase, cytoplasmic (Lars)	126	11	10	11.5	11	.	.	.	.		0.694	11450000	7948000	5	0.533	23490000	12520000	8
522	1	3::HA11_MOUSE	H-2 class I histocompatibility antigen, D-B alpha chain (H2-D1)	125	8	4	11.6	8	.	.	.	.		0.095	91870000	8726000	4	0.695	6890000	4788000	3
522	1	3::HA1L_MOUSE	H-2 class I histocompatibility antigen, L-D alpha chain (H2-L)	125	8	4	11.6	8	.	.	.	.		0.095	91870000	8726000	4	0.695	6890000	4788000	3
524	1	3::EF1B_MOUSE	Elongation factor 1-beta (Eef1b)	124	6	4	23.6	6	.	.	.	.		0.751	54740000	41130000	4	0.647	56440000	36540000	4
525	1	3::GNL3_MOUSE	Guanine nucleotide-binding protein-like 3 (Gnl3)	124	7	6	15.4	7	.	.	.	.		0.808	20180000	16310000	6	0.812	22350000	18150000	7
526	1	3::LZTS2_MOUSE	Leucine zipper putative tumor suppressor 2 (Lzts2)	124	10	6	10.1	10	.	.	.	.		0.394	12170000	4791000	6	0.362	6101000	2208000	5
528	1	3::IPO7_MOUSE	Importin-7 (Ipo7)	124	5	4	4.5	5	.	.	.	.		0.654	15760000	10300000	4	0.744	14690000	10930000	7
529	1	3::TBL1R_MOUSE	F-box-like/WD repeat-containing protein TBL1XR1 (Tbl1xr1)	123	6	4	11.9	2	.	.	.	.		0.602	2332000	1404000	1	0.01	562400	647.1	1
529	2	3::TBL1X_MOUSE	F-box-like/WD repeat-containing protein TBL1X (Tbl1x)	119	6	5	12.1	2	.	.	.	.		0.544	31720000	17250000	6	0.499	32430000	16180000	7
531	2	3::SRPK1_MOUSE	SRSF protein kinase 1 (Srpk1)	102	6	3	6.2	4	.	.	.	.		0.624	9631000	6013000	4	0.785	16670000	13080000	6
535	1	3::COR1A_MOUSE	Coronin-1A (Coro1a)	120	8	4	9.3	8	.	.	.	.		0.609	27050000	16480000	4	0.494	28340000	13990000	6
537	1	3::RFC3_MOUSE	Replication factor C subunit 3 (Rfc3)	120	3	3	11	3	.	.	.	.		0.951	5019000	4775000	3	0.889	5180000	4603000	4
539	1	3::LC7L2_MOUSE	Putative RNA-binding protein Luc7-like 2 (Luc7l2)	119	4	2	6.9	3	.	.	.	.		0.69	1152000	795000	1	0.631	1074000	678300	1
539	2	3::LUC7L_MOUSE	Putative RNA-binding protein Luc7-like 1 (Luc7l)	67	3	2	7.3	2	.	.	.	.		0.72	1370000	986700	1	0.844	1391000	1174000	1
541	1	3::PRS7_MOUSE	26S protease regulatory subunit 7 (Psmc2)	119	6	4	10.2	6	.	.	.	.		0.863	17800000	15370000	4	0.633	11110000	7033000	3
542	1	3::ZCH18_MOUSE	Zinc finger CCCH domain-containing protein 18 (Zc3h18)	119	10	6	8.3	10	23	1	5.17391	10		0.777	26280000	20430000	12	0.882	34660000	30580000	13
543	1	3::CAAP1_MOUSE	Caspase activity and apoptosis inhibitor 1 (Caap1)	118	3	2	8.7	3	.	.	.	.		0.436	1868000	814300	2	0.01	160600	647.1	1
544	1	3::NDUA4_MOUSE	Cytochrome c oxidase subunit NDUFA4 (Ndufa4)	118	4	3	36.6	4	.	.	.	.		0.783	46100000	36120000	3	0.818	31480000	25750000	2
548	1	3::CD44_MOUSE	CD44 antigen (Cd44)	117	6	3	4.9	6	.	.	.	.		0.459	20230000	9291000	6	0.54	59170000	31950000	8
549	2	3::ATF2_MOUSE	Cyclic AMP-dependent transcription factor ATF-2 (Atf2)	91	6	5	15.4	5	.	.	.	.		0.91	62320000	56710000	4	0.886	59010000	52280000	5
550	1	3::CSK_MOUSE	Tyrosine-protein kinase CSK (Csk)	117	9	6	15.1	9	.	.	.	.		0.659	66040000	43540000	5	0.621	73770000	45820000	5
552	1	3::AIFM1_MOUSE	Apoptosis-inducing factor 1, mitochondrial (Aifm1)	116	6	4	6.7	6	.	.	.	.		0.681	7898000	5381000	4	0.691	16560000	11450000	6
554	1	3::C1TC_MOUSE	C-1-tetrahydrofolate synthase, cytoplasmic (Mthfd1)	116	4	4	5.2	4	.	.	.	.		0.689	9921000	6840000	4	0.708	18740000	13270000	7
557	1	3::TRI56_MOUSE	E3 ubiquitin-protein ligase TRIM56 (Trim56)	115	5	3	5.6	5	.	.	.	.		0.632	3779000	2389000	1	0.338	2177000	736600	2
561	1	3::PRS10_MOUSE	26S protease regulatory subunit 10B (Psmc6)	114	3	2	6.4	3	.	.	.	.		0.277	3562000	987900	2	0.471	11640000	5475000	5
564	1	3::AKP8L_MOUSE	A-kinase anchor protein 8-like (Akap8l)	113	5	2	3.6	5	.	.	.	.		0.688	4720000	3245000	2	0.698	3902000	2724000	2
565	1	3::CLIC1_MOUSE	Chloride intracellular channel protein 1 (Clic1)	113	6	4	19.1	6	.	.	.	.		0.331	13910000	4598000	4	0.547	14840000	8119000	5
566	1	3::EIF3D_MOUSE	Eukaryotic translation initiation factor 3 subunit D (Eif3d)	112	6	4	7.8	6	.	.	.	.		0.921	32140000	29600000	3	0.65	37410000	24320000	5
568	1	3::PHF5A_MOUSE	PHD finger-like domain-containing protein 5A (Phf5a)	112	5	3	26.4	5	.	.	.	.		0.937	85070000	79760000	3	0.531	6348000	3373000	2
570	1	3::NUP93_MOUSE	Nuclear pore complex protein Nup93 (Nup93)	110	4	2	2.8	4	.	.	.	.		0.85	6943000	5902000	2	0.737	8710000	6415000	3
571	1	3::CP51A_MOUSE	Lanosterol 14-alpha demethylase (Cyp51a1)	110	3	3	7	3	.	.	.	.		0.655	59540000	39030000	8	0.931	41690000	38800000	5
573	1	3::DIM1_MOUSE	Probable dimethyladenosine transferase (Dimt1)	109	8	6	24	8	.	.	.	.		0.63	13290000	8369000	5	0.69	11810000	8145000	5
574	1	3::DNLI3_MOUSE	DNA ligase 3 (Lig3)	109	5	4	4.6	5	.	.	.	.		0.723	12990000	9395000	5	0.654	9722000	6356000	6
576	1	3::RPAB3_MOUSE	DNA-directed RNA polymerases I, II, and III subunit RPABC3 (Polr2h)	108	3	2	16.7	3	.	.	.	.		0.881	4795000	4224000	2	0.704	8922000	6277000	3
578	1	3::DNJC7_MOUSE	DnaJ homolog subfamily C member 7 (Dnajc7)	108	4	3	6.7	4	.	.	.	.		0.54	9652000	5211000	6	0.792	6548000	5184000	2
583	1	3::WWP2_MOUSE	NEDD4-like E3 ubiquitin-protein ligase WWP2 (Wwp2)	106	5	4	4.7	5	.	.	.	.		0.515	7447000	3838000	3	0.802	9465000	7592000	4
585	1	3::SYK_MOUSE	Lysine--tRNA ligase (Kars)	106	7	6	11.8	7	.	.	.	.		0.887	19000000	16850000	6	0.632	25810000	16310000	7
586	1	3::MERL_MOUSE	Merlin (Nf2)	106	6	6	9.7	6	.	.	.	.		0.488	46410000	22650000	7	0.505	30720000	15520000	6
588	1	3::EIF3A_MOUSE	Eukaryotic translation initiation factor 3 subunit A (Eif3a)	105	11	9	7.4	11	.	.	.	.		0.584	28410000	16600000	9	0.659	39830000	26250000	14
589	1	3::SELH_MOUSE	Selenoprotein H (Selenoh)	105	4	3	37.1	4	.	.	.	.		0.041	26560000	1096000	3	0.02	13170000	267700	3
592	1	3::RASL3_MOUSE	RAS protein activator like-3 (Rasal3)	105	4	4	5.6	4	.	.	.	.		0.594	10180000	6044000	7	0.509	4189000	2130000	4
593	1	3::PESC_MOUSE	Pescadillo homolog (Pes1)	105	3	2	3.1	3	.	.	.	.		0.789	2536000	2001000	1	0.818	3687000	3015000	2
595	1	3::PUR2_MOUSE	Trifunctional purine biosynthetic protein adenosine-3 (Gart)	104	5	4	4.2	5	.	.	.	.		0.92	9589000	8826000	7	0.617	9105000	5613000	3
598	1	3::SH3L2_MOUSE	SH3 domain-binding glutamic acid-rich-like protein 2 (Sh3bgrl2)	103	3	1	14	3	.	.	.	.		0.493	6510000	3209000	1	0.454	9937000	4513000	2
603	1	3::SQSTM_MOUSE	Sequestosome-1 (Sqstm1)	102	4	2	6.3	4	.	.	.	.		0.98	6209000	6083000	4	0.718	30430000	21850000	5
604	1	3::PRS8_MOUSE	26S protease regulatory subunit 8 (Psmc5)	102	5	2	6.7	5	.	.	.	.		0.988	4836000	4779000	2	0.735	4526000	3327000	1
607	1	3::RS12_MOUSE	40S ribosomal protein S12 (Rps12)	100	3	3	31.1	3	.	.	.	.		0.909	51310000	46670000	4	0.991	58090000	57590000	5
608	1	3::PDE8A_MOUSE	High affinity cAMP-specific and IBMX-insensitive 3~,5~-cyclic phosphodiesterase 8A (Pde8a)	99	5	3	5.1	5	.	.	.	.		0.92				0.914
611	1	3::LRCH1_MOUSE	Leucine-rich repeat and calponin homology domain-containing protein 1 (Lrch1)	99	5	4	7.5	5	.	.	.	.		0.184	7018000	1290000	3	0.35	18910000	6613000	4
613	1	3::UBF1_MOUSE	Nucleolar transcription factor 1 (Ubtf)	99	8	7	9.8	8	.	.	.	.		0.697	37610000	26200000	9	0.993	45290000	44990000	9
614	1	3::CLIC4_MOUSE	Chloride intracellular channel protein 4 (Clic4)	98	8	6	24.5	8	.	.	.	.		0.375	18090000	6785000	5	0.29	10960000	3174000	1
615	1	3::VAMP8_MOUSE	Vesicle-associated membrane protein 8 (Vamp8)	98	2	1	11.9	2	.	.	.	.		0.775	495800	384200	1	0.586	402400	235900	1
617	1	3::DNMT1_MOUSE	DNA (cytosine-5)-methyltransferase 1 (Dnmt1)	97	5	4	2.9	5	.	.	.	.		0.715	1247000	891200	3	0.802	2112000	1695000	2
621	1	3::TPX2_MOUSE	Targeting protein for Xklp2 (Tpx2)	96	3	3	5.2	3	.	.	.	.		0.728	6206000	4518000	5	0.635	6598000	4193000	5
626	1	3::PDC6I_MOUSE	Programmed cell death 6-interacting protein (Pdcd6ip)	95	6	5	5.2	6	.	.	.	.		0.616	20020000	12330000	7	0.53	24950000	13220000	8
628	1	3::PUR6_MOUSE	Multifunctional protein ADE2 (Paics)	95	3	2	4.5	3	.	.	.	.		0.655	6676000	4376000	2	0.731	6773000	4952000	2
629	1	3::SMC3_MOUSE	Structural maintenance of chromosomes protein 3 (Smc3)	95	4	3	2.7	4	.	.	.	.		0.414	3486000	1443000	3	0.635	4376000	2781000	5
633	1	3::XPO5_MOUSE	Exportin-5 (Xpo5)	94	2	1	0.8	2	.	.	.	.		0.64	1568000	1004000	1	0.732	2840000	2079000	2
636	1	3::FBW1B_MOUSE	F-box/WD repeat-containing protein 11 (Fbxw11)	93	5	5	10.7	1	.	.	.	.		0.661	1521000	1006000	1	0.776	14060000	10920000	5
636	2	3::FBW1A_MOUSE	F-box/WD repeat-containing protein 1A (Btrc)	79	5	5	9.6	1	.	.	.	.		0.757	16420000	12440000	5	0.763	12590000	9603000	4
638	1	3::HJURP_MOUSE	Holliday junction recognition protein (Hjurp)	93	1	1	2.2	1	.	.	.	.		0.439	1929000	847300	2	0.262	1383000	361600	1
640	1	3::OSBL8_MOUSE	Oxysterol-binding protein-related protein 8 (Osbpl8)	93	3	3	4	3	.	.	.	.		0.317	6860000	2174000	4	0.113	10220000	1154000	3
644	1	3::KIF14_MOUSE	Kinesin-like protein KIF14 (Kif14)	91	6	4	2.9	6	.	.	.	.		0.603	2870000	1732000	3	0.753	3734000	2812000	4
649	1	3::SI1L3_MOUSE	Signal-induced proliferation-associated 1-like protein 3 (Sipa1l3)	89	9	8	7.3	9	.	.	.	.		0.706	2096000	1480000	2	0.71	4884000	3466000	3
650	1	3::DDX56_MOUSE	Probable ATP-dependent RNA helicase DDX56 (Ddx56)	89	3	2	4.6	3	.	.	.	.		0.828	2803000	2322000	2	0.803	2176000	1748000	2
651	1	3::PSMG1_MOUSE	Proteasome assembly chaperone 1 (Psmg1)	89	2	1	4.8	2	.	.	.	.		0.815	1042000	849200	1	0.639	2907000	1859000	1
654	1	3::UBP10_MOUSE	Ubiquitin carboxyl-terminal hydrolase 10 (Usp10)	88	3	2	4	3	.	.	.	.		0.52	4171000	2168000	2	0.672	6921000	4652000	3
657	1	3::TWF2_MOUSE	Twinfilin-2 (Twf2)	88	5	3	8.9	5	.	.	.	.		0.637	33720000	21480000	5	0.558	40940000	22820000	7
659	1	3::LONM_MOUSE	Lon protease homolog, mitochondrial (Lonp1)	87	6	4	4.7	4	.	.	.	.		0.8	15380000	12310000	6	0.713	10300000	7345000	2
660	1	3::EPN4_MOUSE	Clathrin interactor 1 (Clint1)	87	4	3	5.1	4	.	.	.	.		0.554	28190000	15630000	5	0.569	27260000	15500000	6
662	1	3::RU1C_MOUSE	U1 small nuclear ribonucleoprotein C (Snrpc)	87	3	1	7.5	3	.	.	.	.		0.714	22220000	15870000	2	0.662	17880000	11840000	2
663	1	3::LSM6_MOUSE	U6 snRNA-associated Sm-like protein LSm6 (Lsm6)	86	5	3	32.5	5	.	.	.	.		0.784	48720000	38190000	4	0.719	47140000	33890000	4
666	1	3::AURKB_MOUSE	Aurora kinase B (Aurkb)	86	3	3	9.9	3	.	.	.	.		0.369	26310000	9708000	5	0.443	16000000	7091000	5
669	1	3::VATB2_MOUSE	V-type proton ATPase subunit B, brain isoform (Atp6v1b2)	86	3	3	7	3	.	.	.	.		0.747	3660000	2733000	2	0.756	3603000	2723000	2
674	1	3::AIMP1_MOUSE	Aminoacyl tRNA synthase complex-interacting multifunctional protein 1 (Aimp1)	85	3	3	16.1	3	.	.	.	.		0.664	4866000	3232000	3	0.647	2388000	1544000	1
675	1	3::NEDD4_MOUSE	E3 ubiquitin-protein ligase NEDD4 (Nedd4)	85	4	4	6	4	.	.	.	.		0.34	8045000	2734000	4	0.415	13900000	5773000	6
678	1	3::ZN281_MOUSE	Zinc finger protein 281 (Znf281)	84	3	2	3	3	.	.	.	.		0.01	377100	293.2	1	0.81	853600	691100	1
679	1	3::ZN830_MOUSE	Zinc finger protein 830 (Znf830)	84	2	1	4.4	2	.	.	.	.		0.965	2841000	2742000	1	0.622	4257000	2648000	2
680	1	3::MINT_MOUSE	Msx2-interacting protein (Spen)	83	7	7	2	7	.	.	.	.		0.619	3371000	2086000	5	0.841	1508000	1268000	4
681	1	3::MCE1_MOUSE	mRNA-capping enzyme (Rngtt)	83	3	1	1.7	3	.	.	.	.		0.963	711200	684900	1	0.621	1932000	1199000	2
684	1	3::ATPG_MOUSE	ATP synthase subunit gamma, mitochondrial (Atp5c1)	81	5	5	16.8	5	.	.	.	.		0.897	71150000	63840000	6	0.923	68280000	63000000	7
694	1	3::FRG1_MOUSE	Protein FRG1 (Frg1)	81	4	4	20.5	4	.	.	.	.		0.717	18310000	13130000	6	0.901	12330000	11120000	4
696	1	3::ZWINT_MOUSE	ZW10 interactor (Zwint)	80	4	3	12.3	4	.	.	.	.		0.423	31240000	13230000	3	0.47	30170000	14180000	3
698	1	3::CSR2B_MOUSE	Cysteine-rich protein 2-binding protein (Kat14)	79	5	3	5.4	5	.	.	.	.		0.806	8690000	7007000	3	0.582	18170000	10570000	5
702	1	3::DDB1_MOUSE	DNA damage-binding protein 1 (Ddb1)	78	2	1	1	2	.	.	.	.		0.794	502900	399100	1	0.76	8607000	6541000	4
708	1	3::CCD69_MOUSE	Coiled-coil domain-containing protein 69 (Ccdc69)	76	2	2	13.4	2	.	.	.	.		0.72	3567000	2568000	2	0.576	2554000	1472000	2
710	1	3::UBP14_MOUSE	Ubiquitin carboxyl-terminal hydrolase 14 (Usp14)	76	3	1	2.8	3	.	.	.	.		0.596	1779000	1060000	3	0.787	1376000	1083000	1
712	1	3::DDX27_MOUSE	Probable ATP-dependent RNA helicase DDX27 (Ddx27)	75	3	2	3.4	3	.	.	.	.		0.268	5728000	1533000	2	0.248	5158000	1277000	2
714	1	3::XRCC1_MOUSE	DNA repair protein XRCC1 (Xrcc1)	75	2	2	3.6	2	.	.	.	.		0.692	5794000	4011000	1	0.678	13130000	8892000	5
717	1	3::CYBP_MOUSE	Calcyclin-binding protein (Cacybp)	73	6	3	18.8	6	.	.	.	.		0.929	8840000	8214000	4	0.974	9477000	9230000	4
721	1	3::WDR70_MOUSE	WD repeat-containing protein 70 (Wdr70)	73	5	5	9.4	5	.	.	.	.		0.765	19780000	15140000	9	0.645	19010000	12250000	7
724	1	3::RT02_MOUSE	28S ribosomal protein S2, mitochondrial (Mrps2)	72	2	1	4.5	2	.	.	.	.		0.879	1259000	1106000	1	0.53	1202000	637900	1
725	1	3::ZCCHV_MOUSE	Zinc finger CCCH-type antiviral protein 1 (Zc3hav1)	72	6	5	7.5	6	.	.	.	.		0.99	18710000	18520000	6	0.881	23730000	20920000	5
729	1	3::WDR43_MOUSE	WD repeat-containing protein 43 (Wdr43)	72	3	3	4.4	3	.	.	.	.		0.613	2527000	1550000	1	0.595	4455000	2650000	2
733	1	3::DDX18_MOUSE	ATP-dependent RNA helicase DDX18 (Ddx18)	71	6	3	5	6	.	.	.	.		0.677	20950000	14180000	4	0.893	16920000	15120000	6
734	1	3::EM55_MOUSE	55 kDa erythrocyte membrane protein (Mpp1)	71	2	2	4.5	2	.	.	.	.		0.457	4183000	1912000	1	0.401	3752000	1503000	1
735	1	3::PSA6_MOUSE	Proteasome subunit alpha type-6 (Psma6)	71	4	4	19.1	4	.	.	.	.		0.863	3787000	3269000	2	0.925	16650000	15400000	5
739	1	3::PRC1_MOUSE	Protein regulator of cytokinesis 1 (Prc1)	71	5	4	6.8	5	.	.	.	.		0.688	5082000	3498000	3	0.689	17790000	12260000	7
742	1	3::FRS2_MOUSE	Fibroblast growth factor receptor substrate 2 (Frs2)	70	4	3	8.5	4	.	.	.	.		0.647	12360000	7991000	3	0.655	4969000	3254000	4
744	1	3::AIMP2_MOUSE	Aminoacyl tRNA synthase complex-interacting multifunctional protein 2 (Aimp2)	70	2	1	7.8	2	.	.	.	.		0.498	6338000	3159000	3	0.428	5913000	2529000	3
746	1	3::PSMD3_MOUSE	26S proteasome non-ATPase regulatory subunit 3 (Psmd3)	70	4	3	6.4	4	.	.	.	.		0.426	2322000	989500	1	0.764	1230000	939600	3
748	1	3::CHD4_MOUSE	Chromodomain-helicase-DNA-binding protein 4 (Chd4)	70	9	5	2.6	9	.	.	.	.		0.68	10260000	6974000	5	0.821	8890000	7295000	5
750	1	3::MYCBP_MOUSE	C-Myc-binding protein (Mycbp)	70	3	3	35.9	3	.	.	.	.		0.646	9827000	6353000	3	0.619	3981000	2462000	2
751	1	3::RL32_MOUSE	60S ribosomal protein L32 (Rpl32)	69	6	3	12.6	6	.	.	.	.		0.729	39930000	29100000	5	0.665	27420000	18220000	5
753	1	3::UBTD1_MOUSE	Ubiquitin domain-containing protein 1 (Ubtd1)	69	3	2	11.5	2	.	.	.	.		0.958	20960000	20090000	5	0.991	29960000	29690000	5
753	2	3::UBTD2_MOUSE	Ubiquitin domain-containing protein 2 (Ubtd2)	68	4	2	11.1	3	.	.	.	.		0.57	13170000	7510000	2	0.695	10380000	7211000	1
755	1	3::TF2H1_MOUSE	General transcription factor IIH subunit 1 (Gtf2h1)	68	1	1	2.6	1	.	.	.	.		0.964	1311000	1264000	1	0.748	2593000	1940000	2
756	1	3::MCM10_MOUSE	Protein MCM10 homolog (Mcm10)	68	3	3	3.4	3	.	.	.	.		0.477	18900000	9017000	7	0.677	3039000	2057000	1
757	1	3::LIMD2_MOUSE	LIM domain-containing protein 2 (Limd2)	68	3	2	20.3	3	.	.	.	.		0.536	1967000	1054000	1	0.624	3023000	1885000	2
760	1	3::CC127_MOUSE	Coiled-coil domain-containing protein 127 (Ccdc127)	68	1	1	4.2	1	.	.	.	.		0.929	20370000	18910000	4	0.985	16340000	16100000	3
763	1	3::CXCR4_MOUSE	C-X-C chemokine receptor type 4 (Cxcr4)	68	8	2	7.2	8	.	.	.	.		0.991	9360000	9275000	3	0.901	7624000	6873000	3
765	1	3::RRP5_MOUSE	Protein RRP5 homolog (Pdcd11)	67	2	1	0.5	2	.	.	.	.		0.456	911700	415900	1	0.236	1465000	345000	1
766	1	3::XPO1_MOUSE	Exportin-1 (Xpo1)	67	4	3	3.5	4	.	.	.	.		0.94	4531000	4258000	4	0.916	16030000	14680000	8
769	1	3::PTCA_MOUSE	Protein tyrosine phosphatase receptor type C-associated protein (Ptprcap)	67	4	1	6.6	4	.	.	.	.		0.845	6463000	5460000	1	0.957	5026000	4810000	1
771	1	3::ZGPAT_MOUSE	Zinc finger CCCH-type with G patch domain-containing protein (Zgpat)	67	5	3	7.2	5	.	.	.	.		0.648	20650000	13380000	5	0.511	27520000	14050000	6
772	1	3::DDX50_MOUSE	ATP-dependent RNA helicase DDX50 (Ddx50)	66	5	4	6.5	5	.	.	.	.		0.34	10890000	3704000	3	0.459	18100000	8304000	5
774	1	3::LAC1_MOUSE	Ig lambda-1 chain C region	65	5	2	32.4	5	.	.	.	.		0.82	9948000	8156000	2	0.701	9681000	6789000	3
778	1	3::EIF3H_MOUSE	Eukaryotic translation initiation factor 3 subunit H (Eif3h)	64	3	2	5.4	3	.	.	.	.		0.685	21390000	14660000	4	0.586	32200000	18880000	6
779	1	3::IKZF1_MOUSE	DNA-binding protein Ikaros (Ikzf1)	64	4	3	6.4	4	.	.	.	.		0.888	6536000	5805000	4	0.919	6438000	5917000	3
780	1	3::MOES_MOUSE	Moesin (Msn)	64	9	6	9.7	7	.	.	.	.		0.422	30010000	12660000	10	0.365	31400000	11470000	8
780	2	3::EZRI_MOUSE	Ezrin (Ezr)	23	4	3	4.4	2	.	.	.	.		0.434	7751000	3363000	3	0.405	3659000	1483000	1
781	1	3::TMM43_MOUSE	Transmembrane protein 43 (Tmem43)	64	3	2	5	3	.	.	.	.		0.98	1476000	1446000	1	0.491	5893000	2891000	3
782	1	3::PYRG1_MOUSE	CTP synthase 1 (Ctps1)	64	3	1	1.7	3	.	.	.	.		0.775	6784000	5257000	1	0.85	5659000	4811000	1
785	1	3::ARHG2_MOUSE	Rho guanine nucleotide exchange factor 2 (Arhgef2)	64	4	4	3.9	4	.	.	.	.		0.234	1707000	398700	3	0.6	934500	560300	1
786	1	3::LY6D_MOUSE	Lymphocyte antigen 6D (Ly6d)	64	3	2	21.3	3	.	.	.	.		0.679	57140000	38830000	2	0.603	51620000	31150000	2
789	1	3::SSH2_MOUSE	Protein phosphatase Slingshot homolog 2 (Ssh2)	63	3	3	4.4	3	.	.	.	.		0.346	2496000	864600	3	0.211	1861000	391700	2
790	1	3::COR1B_MOUSE	Coronin-1B (Coro1b)	63	4	4	6.8	4	.	.	.	.		0.356	12310000	4389000	4	0.588	3482000	2047000	2
791	1	3::PRS4_MOUSE	26S protease regulatory subunit 4 (Psmc1)	63	3	2	4.5	3	.	.	.	.		0.811	8489000	6886000	3	0.764	18660000	14250000	3
792	1	3::RL36_MOUSE	60S ribosomal protein L36 (Rpl36)	63	4	1	8.6	4	.	.	.	.		0.672	28730000	19290000	2	0.522	31640000	16520000	4
794	1	3::PUM1_MOUSE	Pumilio homolog 1 (Pum1)	63	2	2	1.8	2	.	.	.	.		0.668	3647000	2435000	3	0.584	4264000	2493000	2
797	1	3::NAT10_MOUSE	RNA cytidine acetyltransferase (Nat10)	63	3	2	2.3	3	.	.	.	.		0.567	3211000	1822000	2	0.305	3494000	1067000	3
801	1	3::DSG1A_MOUSE	Desmoglein-1-alpha (Dsg1a)	62	5	3	2.7	5	.	.	.	.		0.01	3311000	1173	3	0.01	2328000	1941	2
801	1	3::DSG1B_MOUSE	Desmoglein-1-beta (Dsg1b)	62	5	3	2.7	5	.	.	.	.		0.01	3311000	1173	3	0.01	2328000	1941	2
802	1	3::ZN771_MOUSE	Zinc finger protein 771 (Znf771)	62	3	2	6.6	3	.	.	.	.		0.664	1009000	669500	1	0.827	1066000	881900	1
803	1	3::MK01_MOUSE	Mitogen-activated protein kinase 1 (Mapk1)	62	6	4	10.6	6	.	.	.	.		0.844	10610000	8956000	5	0.608	18770000	11420000	4
804	1	3::RAB31_MOUSE	Ras-related protein Rab-31 (Rab31)	62	2	1	5.2	2	.	.	.	.		0.789	1038000	818900	1	0.763	857500	654100	1
805	1	3::PR38B_MOUSE	Pre-mRNA-splicing factor 38B (Prpf38b)	62	2	1	1.5	2	.	.	.	.		0.978	5451000	5329000	1	0.618	2029000	1254000	3
806	1	3::S10AE_MOUSE	Protein S100-A14 (S100a14)	62	1	1	14.4	1	.	.	.	.		0.01	148400	293.2	1	0.01	109100	647.1	1
807	1	3::AAAT_MOUSE	Neutral amino acid transporter B(0) (Slc1a5)	62	5	4	9	5	.	.	.	.		0.766	14690000	11250000	6	0.701	9911000	6950000	4
809	1	3::CENPV_MOUSE	Centromere protein V (Cenpv)	62	3	2	8.7	3	.	.	.	.		0.597	8112000	4844000	3	0.68	8621000	5865000	5
812	1	3::JAK1_MOUSE	Tyrosine-protein kinase JAK1 (Jak1)	61	5	4	4.2	5	.	.	.	.		0.867	3218000	2791000	3	0.876	2814000	2464000	2
814	1	3::AGO2_MOUSE	Protein argonaute-2 (Ago2)	61	5	4	5.7	5	.	.	.	.		0.54	12670000	6841000	5	0.728	9107000	6631000	5
817	1	3::TMX1_MOUSE	Thioredoxin-related transmembrane protein 1 (Tmx1)	60	1	1	4.3	1	.	.	.	.		0.211	515400	109000	1	0.332	479300	159200	1
821	1	3::SKP1_MOUSE	S-phase kinase-associated protein 1 (Skp1)	60	2	2	12.3	2	.	.	.	.		0.374	15620000	5840000	2	0.685	16250000	11140000	3
824	1	3::DHX29_MOUSE	ATP-dependent RNA helicase DHX29 (Dhx29)	59	4	3	2.8	4	.	.	.	.		0.603	486600	293600	1	0.412	383300	157900	1
827	1	3::SC61B_MOUSE	Protein transport protein Sec61 subunit beta (Sec61b)	59	2	1	11.5	2	.	.	.	.		0.839	31260000	26250000	4	0.838	23640000	19810000	3
831	1	3::DOCK2_MOUSE	Dedicator of cytokinesis protein 2 (Dock2)	58	3	3	1.9	3	.	.	.	.		0.569	5340000	3039000	7	0.739	3792000	2804000	5
835	1	3::EST1A_MOUSE	Telomerase-binding protein EST1A (Smg6)	58	3	3	2.8	3	.	.	.	.		0.492	1437000	706300	2	0.437	3063000	1340000	2
842	1	3::PTPRC_MOUSE	Receptor-type tyrosine-protein phosphatase C (Ptprc)	57	3	2	1.9	3	.	.	.	.		0.295	8891000	2627000	1	0.01	820900	647.1	1
849	1	3::TCOF_MOUSE	Treacle protein (Tcof1)	56	5	3	3.7	5	.	.	.	.		0.439	1132000	497300	1	0.399	4581000	1826000	2
852	1	3::ARF5_MOUSE	ADP-ribosylation factor 5 (Arf5)	56	6	4	24.4	6	.	.	.	.		0.489	18070000	8830000	5	0.376	12080000	4540000	3
855	1	3::RGAP1_MOUSE	Rac GTPase-activating protein 1 (Racgap1)	56	5	4	7.3	5	.	.	.	.		0.941	16810000	15810000	6	0.112	78730000	8813000	7
857	1	3::SMN_MOUSE	Survival motor neuron protein (Smn1)	55	1	1	4.2	1	.	.	.	.		0.737	13030000	9611000	2	0.817	13300000	10870000	3
860	1	3::LSM12_MOUSE	Protein LSM12 homolog (Lsm12)	55	1	1	6.7	1	.	.	.	.		0.6	3181000	1909000	1	0.734	1173000	861100	2
861	1	3::UHRF1_MOUSE	E3 ubiquitin-protein ligase UHRF1 (Uhrf1)	55	2	2	2.8	2	.	.	.	.		0.673	6103000	4109000	4	0.79	4457000	3522000	3
864	1	3::CY1_MOUSE	Cytochrome c1, heme protein, mitochondrial (Cyc1)	55	3	3	16	3	.	.	.	.		0.787	14140000	11130000	3	0.794	11950000	9488000	2
866	1	3::NOB1_MOUSE	RNA-binding protein NOB1 (Nob1)	55	1	1	2.5	1	.	.	.	.		0.613	1823000	1117000	1	0.591	1486000	878400	1
868	1	3::ATX2_MOUSE	Ataxin-2 (Atxn2)	55	4	4	4.8	4	.	.	.	.		0.799	4617000	3688000	4	0.507	8492000	4301000	4
869	1	3::TF3C5_MOUSE	General transcription factor 3C polypeptide 5 (Gtf3c5)	54	1	1	2.1	1	.	.	.	.		0.432	566000	244500	1	0.472	707900	334000	1
871	1	3::DBNL_MOUSE	Drebrin-like protein (Dbnl)	54	3	3	8.3	3	.	.	.	.		0.67	4029000	2700000	3	0.512	3458000	1772000	2
874	1	3::YTDC2_MOUSE	Probable ATP-dependent RNA helicase YTHDC2 (Ythdc2)	53	3	3	2.6	3	.	.	.	.		0.772	3966000	3062000	2	0.837	2825000	2366000	2
876	1	3::SLAF6_MOUSE	SLAM family member 6 (Slamf6)	53	2	1	2.8	2	.	.	.	.		0.111	1898000	211500	1	0.222	1790000	396700	1
880	1	3::RPC2_MOUSE	DNA-directed RNA polymerase III subunit RPC2 (Polr3b)	53	2	2	2.5	2	.	.	.	.		0.198	4256000	841700	2	0.324	11500000	3729000	3
881	1	3::RLA1_MOUSE	60S acidic ribosomal protein P1 (Rplp1)	52	3	1	14	3	.	.	.	.		0.68	36660000	24910000	1	0.775	32640000	25290000	2
882	1	3::TLN1_MOUSE	Talin-1 (Tln1)	52	5	4	1.9	5	.	.	.	.		0.382	1309000	500000	2	0.407	1761000	716000	2
884	1	3::DNJA2_MOUSE	DnaJ homolog subfamily A member 2 (Dnaja2)	52	4	3	6.1	4	.	.	.	.		0.647	19890000	12870000	3	0.89	32730000	29130000	4
885	1	3::CS043_MOUSE	Uncharacterized protein C19orf43 homolog	52	2	1	5.2	2	.	.	.	.		0.822	3297000	2710000	1	0.365	2535000	925800	1
887	1	3::CEP89_MOUSE	Centrosomal protein of 89 kDa (Cep89)	52	2	1	1.3	2	.	.	.	.		0.816	718300	586100	2	0.361	939600	338800	1
889	1	3::KEAP1_MOUSE	Kelch-like ECH-associated protein 1 (Keap1)	51	2	2	3.7	2	.	.	.	.		0.589	10150000	5975000	4	0.835	15140000	12640000	6
891	1	3::RRP1B_MOUSE	Ribosomal RNA processing protein 1 homolog B (Rrp1b)	51	3	3	6.1	3	.	.	.	.		0.932	5250000	4893000	4	0.652	9232000	6021000	7
893	1	3::RFA3_MOUSE	Replication protein A 14 kDa subunit (Rpa3)	51	4	3	24.8	4	.	.	.	.		0.745	8736000	6510000	2	0.733	13990000	10250000	3
894	1	3::PRR11_MOUSE	Proline-rich protein 11 (Prr11)	51	1	1	3.3	1	.	.	.	.		0.569	2742000	1559000	1	0.832	2435000	2025000	2
899	1	3::RL34_MOUSE	60S ribosomal protein L34 (Rpl34)	50	5	2	12.8	5	.	.	.	.		0.593	103100000	61170000	3	0.682	111200000	75820000	3
901	1	3::PPIL4_MOUSE	Peptidyl-prolyl cis-trans isomerase-like 4 (Ppil4)	49	3	3	7.3	3	.	.	.	.		0.393	6581000	2587000	3	0.074	2239000	166400	1
902	1	3::IF4G3_MOUSE	Eukaryotic translation initiation factor 4 gamma 3 (Eif4g3)	49	3	2	1.5	3	.	.	.	.		0.571	1131000	646100	2	0.459	4059000	1861000	3
903	1	3::POGZ_MOUSE	Pogo transposable element with ZNF domain (Pogz)	49	2	1	1	2	.	.	.	.		0.587	676600	396900	1	0.601	701000	421600	1
912	1	3::LSM7_MOUSE	U6 snRNA-associated Sm-like protein LSm7 (Lsm7)	49	2	1	7.8	2	.	.	.	.		0.805	36300000	29210000	3	0.824	37360000	30770000	3
913	1	3::GCN1_MOUSE	eIF-2-alpha kinase activator GCN1 (Gcn1)	48	6	6	2.2	6	.	.	.	.		0.096	1967000	189000	3	0.01	418600	647.1	1
915	1	3::TM50B_MOUSE	Transmembrane protein 50B (Tmem50b)	48	1	1	7	1	.	.	.	.		0.327	983700	321900	1	0.31	939000	291000	1
917	1	3::BACD3_MOUSE	BTB/POZ domain-containing adapter for CUL3-mediated RhoA degradation protein 3 (Kctd10)	48	3	2	6	3	.	.	.	.		0.838	2463000	2064000	2	0.831	2269000	1886000	1
918	1	3::GAS7_MOUSE	Growth arrest-specific protein 7 (Gas7)	48	1	1	3.6	1	.	.	.	.		0.175	530400	92730	1	0.135	1076000	145000	1
919	1	3::MEPCE_MOUSE	7SK snRNA methylphosphate capping enzyme (Mepce)	48	2	2	5.1	2	.	.	.	.		0.885	2520000	2230000	2	0.831	5159000	4285000	3
921	1	3::CD19_MOUSE	B-lymphocyte antigen CD19 (Cd19)	47	4	3	7.1	4	.	.	.	.		0.685	4897000	3356000	2	0.527	3212000	1691000	1
922	1	3::NU133_MOUSE	Nuclear pore complex protein Nup133 (Nup133)	47	4	3	3.2	4	.	.	.	.		0.331	3692000	1221000	2	0.322	3622000	1166000	1
925	1	3::CX056_MOUSE	UPF0428 protein CXorf56 homolog	47	2	1	5	2	.	.	.	.		0.699	11970000	8364000	4	0.65	5290000	3439000	1
928	1	3::USP9X_MOUSE	Probable ubiquitin carboxyl-terminal hydrolase FAF-X (Usp9x)	47	2	2	0.8	2	.	.	.	.		0.561	1280000	718000	1	0.943	1225000	1155000	2
931	1	3::CHM4B_MOUSE	Charged multivesicular body protein 4b (Chmp4b)	46	3	1	6.3	3	.	.	.	.		0.762	17130000	13050000	3	0.638	22260000	14200000	4
932	1	3::HVM12_MOUSE	Ig heavy chain V region MOPC 104E	46	3	1	16.2	3	.	.	.	.		0.01	54410000	879.6	1	0.01	40900000	1941	1
932	1	3::HVM13_MOUSE	Ig heavy chain V region J558	46	3	1	16.2	3	.	.	.	.		0.01	54410000	879.6	1	0.01	40900000	1941	1
932	1	3::HVM51_MOUSE	Ig heavy chain V region AC38 205.12	46	3	1	16.1	3	.	.	.	.		0.01	54410000	879.6	1	0.01	40900000	1941	1
934	1	3::PSDE_MOUSE	26S proteasome non-ATPase regulatory subunit 14 (Psmd14)	46	3	2	6.5	3	.	.	.	.		0.01	1190000	293.2	1	0.591	2696000	1593000	2
943	1	3::2AAA_MOUSE	Serine/threonine-protein phosphatase 2A 65 kDa regulatory subunit A alpha isoform (Ppp2r1a)	45	2	2	5.1	2	.	.	.	.		0.516	12920000	6667000	3	0.7	12560000	8784000	3
944	1	3::HDAC1_MOUSE	Histone deacetylase 1 (Hdac1)	45	3	1	2.5	3	.	.	.	.		0.762	6676000	5085000	1	0.631	6409000	4042000	2
944	1	3::HDAC2_MOUSE	Histone deacetylase 2 (Hdac2)	45	3	1	2.5	3	.	.	.	.		0.762	6676000	5085000	1	0.631	6409000	4042000	2
945	1	3::CHM2B_MOUSE	Charged multivesicular body protein 2b (Chmp2b)	45	1	1	4.7	1	.	.	.	.		0.542	3914000	2120000	2	0.775	1043000	808300	1
949	1	3::ABCF2_MOUSE	ATP-binding cassette sub-family F member 2 (Abcf2)	45	2	2	3.5	2	.	.	.	.		0.405	11000000	4453000	4	0.487	14190000	6916000	3
950	1	3::TREX1_MOUSE	Three-prime repair exonuclease 1 (Trex1)	45	2	2	7	2	.	.	.	.		0.183	56130000	10260000	3	0.246	45040000	11070000	3
951	1	3::PP2BA_MOUSE	Serine/threonine-protein phosphatase 2B catalytic subunit alpha isoform (Ppp3ca)	45	3	1	1.9	3	.	.	.	.		0.462	25060000	11570000	2	0.38	25710000	9761000	1
951	1	3::PP2BB_MOUSE	Serine/threonine-protein phosphatase 2B catalytic subunit beta isoform (Ppp3cb)	45	3	1	1.9	3	.	.	.	.		0.462	25060000	11570000	2	0.38	25710000	9761000	1
951	1	3::PP2BC_MOUSE	Serine/threonine-protein phosphatase 2B catalytic subunit gamma isoform (Ppp3cc)	45	3	1	1.9	3	.	.	.	.		0.462	25060000	11570000	2	0.38	25710000	9761000	1
953	1	3::HAX1_MOUSE	HCLS1-associated protein X-1 (Hax1)	45	3	1	3.9	3	.	.	.	.		0.804	7780000	6259000	1	0.823	8079000	6652000	1
954	1	3::U1SBP_MOUSE	U11/U12 small nuclear ribonucleoprotein 35 kDa protein (Snrnp35)	45	2	1	5.7	2	.	.	.	.		0.767	2550000	1955000	1	0.829	1940000	1607000	1
957	1	3::RYDEN_MOUSE	Repressor of yield of DENV protein homolog (Ryden)	44	2	1	3.8	2	.	.	.	.		0.959	2234000	2142000	2	0.906	3618000	3279000	2
960	1	3::UBL5_MOUSE	Ubiquitin-like protein 5 (Ubl5)	44	5	3	41.1	5	.	.	.	.		0.951	15480000	14720000	2	0.942	25070000	23620000	4
961	1	3::DYR1A_MOUSE	Dual specificity tyrosine-phosphorylation-regulated kinase 1A (Dyrk1a)	44	1	1	1	1	.	.	.	.		0.553	2119000	1172000	1	0.373	5722000	2133000	2
963	1	3::SYDC_MOUSE	Aspartate--tRNA ligase, cytoplasmic (Dars)	44	3	3	6.4	3	.	.	.	.		0.372	34720000	12920000	5	0.744	8141000	6061000	4
965	1	3::PKHO1_MOUSE	Pleckstrin homology domain-containing family O member 1 (Plekho1)	44	1	1	3.2	1	.	.	.	.		0.904	4981000	4504000	2	0.652	9379000	6115000	3
966	1	3::ARHG7_MOUSE	Rho guanine nucleotide exchange factor 7 (Arhgef7)	43	2	2	2.7	2	.	.	.	.		0.531	2335000	1239000	1	0.628	2226000	1398000	1
970	1	3::ELP1_MOUSE	Elongator complex protein 1 (Ikbkap)	43	3	3	2.2	3	.	.	.	.		0.419	2473000	1036000	1	0.871	5496000	4789000	3
971	1	3::EXOC4_MOUSE	Exocyst complex component 4 (Exoc4)	43	4	3	4.2	4	.	.	.	.		0.433	792400	343300	1	0.397	1945000	771300	3
973	1	3::MAVS_MOUSE	Mitochondrial antiviral-signaling protein (Mavs)	43	1	1	3	1	.	.	.	.		0.306	1442000	440700	1	0.473	2428000	1147000	2
974	1	3::FA32A_MOUSE	Protein FAM32A (Fam32a)	43	2	2	16.1	2	.	.	.	.		0.765	13580000	10380000	4	0.733	10870000	7969000	3
975	1	3::RP9_MOUSE	Retinitis pigmentosa 9 protein homolog (rp9)	42	3	3	16	3	.	.	.	.		0.385	7015000	2699000	4	0.384	2771000	1063000	2
978	1	3::BAZ1B_MOUSE	Tyrosine-protein kinase BAZ1B (Baz1b)	42	7	6	4.3	7	.	.	.	.		0.802	13110000	10510000	8	0.955	16400000	15650000	10
980	1	3::ZC3H3_MOUSE	Zinc finger CCCH domain-containing protein 3 (Zc3h3)	42	2	1	1.4	2	.	.	.	.		0.503	764500	384900	2	0.538	1823000	980300	4
982	1	3::BOREA_MOUSE	Borealin (Cdca8)	42	1	1	5.2	1	.	.	.	.		0.616	22360000	13770000	4	0.55	22710000	12490000	5
985	1	3::RHGBA_MOUSE	Rho GTPase-activating protein 11A (Arhgap11a)	41	3	3	3.7	3	.	.	.	.		0.328	8899000	2915000	3	0.393	4817000	1891000	2
986	1	3::CLK4_MOUSE	Dual specificity protein kinase CLK4 (Clk4)	41	3	3	7.7	3	.	.	.	.		0.01	1226000	293.2	1	0.694	3788000	2629000	2
988	1	3::NOP58_MOUSE	Nucleolar protein 58 (Nop58)	41	4	3	6.2	4	.	.	.	.		0.738	19380000	14300000	3	0.624	21750000	13570000	5
990	1	3::DJB12_MOUSE	DnaJ homolog subfamily B member 12 (Dnajb12)	41	2	1	2.9	2	.	.	.	.		0.655	2560000	1677000	1	0.905	2179000	1973000	1
992	1	3::PSA2_MOUSE	Proteasome subunit alpha type-2 (Psma2)	41	2	2	10.7	2	.	.	.	.		0.763	3842000	2931000	2	0.394	1581000	623300	1
993	1	3::ERF3A_MOUSE	Eukaryotic peptide chain release factor GTP-binding subunit ERF3A (Gspt1)	40	3	3	4.9	3	.	.	.	.		0.759	3871000	2938000	3	0.826	6210000	5130000	5
994	1	3::LSG1_MOUSE	Large subunit GTPase 1 homolog (Lsg1)	40	4	4	6.8	4	.	.	.	.		0.981	5067000	4971000	5	0.547	1680000	919000	2
996	1	3::RT12_MOUSE	28S ribosomal protein S12, mitochondrial (Mrps12)	40	2	1	5.8	2	.	.	.	.		0.966	26450000	25540000	3	0.884	17980000	15890000	2
997	1	3::ANLN_MOUSE	Anillin (Anln)	40	1	1	1.1	1	.	.	.	.		0.97	1791000	1736000	2	0.482	3792000	1828000	2
1001	1	3::KI20A_MOUSE	Kinesin-like protein KIF20A (Kif20a)	39	2	2	3.5	2	.	.	.	.		0.335	1925000	644500	2	0.67	2191000	1468000	2
1002	1	3::DPM1_MOUSE	Dolichol-phosphate mannosyltransferase subunit 1 (Dpm1)	39	1	1	4.2	1	.	.	.	.		0.844	1343000	1134000	1	0.58	916800	531400	1
1010	1	3::PRS6A_MOUSE	26S protease regulatory subunit 6A (Psmc3)	39	1	1	2	1	.	.	.	.		0.644	3343000	2151000	1	0.719	5343000	3841000	2
1011	1	3::DCTN4_MOUSE	Dynactin subunit 4 (Dctn4)	39	2	2	5.4	2	.	.	.	.		0.32	5778000	1850000	3	0.622	2609000	1622000	2
1014	1	3::PSA7_MOUSE	Proteasome subunit alpha type-7 (Psma7)	38	2	2	12.1	2	.	.	.	.		0.345	10230000	3531000	3	0.843	7178000	6055000	1
1020	1	3::RGS19_MOUSE	Regulator of G-protein signaling 19 (Rgs19)	37	2	2	9.7	2	.	.	.	.		0.753	7739000	5831000	2	0.843	7020000	5917000	2
1023	1	3::RPA2_MOUSE	DNA-directed RNA polymerase I subunit RPA2 (Polr1b)	37	3	2	1.7	1	.	.	.	.		0.532	2025000	1076000	3	0.587	5535000	3251000	2
1027	1	3::CX7A2_MOUSE	Cytochrome c oxidase subunit 7A2, mitochondrial (Cox7a2)	37	1	1	12	1	.	.	.	.		0.137	2722000	372100	1	0.316	2335000	738300	1
1029	1	3::MCRI2_MOUSE	MAPK regulated corepressor interacting protein 2 (Mcrip2)	37	1	1	6.9	1	.	.	.	.		0.631	908700	573700	1	0.647	935700	605700	1
1030	1	3::TTK_MOUSE	Dual specificity protein kinase TTK (Ttk)	37	3	3	3.4	3	.	.	.	.		0.256	4173000	1069000	2	0.186	4739000	882100	1
1031	1	3::PSPC1_MOUSE	Paraspeckle component 1 (Pspc1)	36	2	2	3.6	2	.	.	.	.		0.787	4293000	3378000	2	0.347	1054000	366100	1
1033	1	3::MBNL1_MOUSE	Muscleblind-like protein 1 (Mbnl1)	36	2	2	5.6	2	.	.	.	.		0.834	76730000	64020000	4	0.832	78320000	65170000	3
1034	1	3::AMMR1_MOUSE	AMME syndrome candidate gene 1 protein homolog (Ammecr1)	36	2	1	4.4	2	.	.	.	.		0.976	5797000	5655000	2	0.73	5065000	3697000	2
1035	1	3::CATA_MOUSE	Catalase (Cat)	36	1	1	2.5	1	.	.	.	.		0.01	593400	586.4	1	0.266	1039000	276600	1
1038	1	3::HDAC3_MOUSE	Histone deacetylase 3 (Hdac3)	36	3	2	5	3	.	.	.	.		0.904	13040000	11790000	4	0.831	9715000	8074000	3
1040	1	3::IRF4_MOUSE	Interferon regulatory factor 4 (Irf4)	36	2	2	5.6	2	.	.	.	.		0.915	6109000	5588000	2	0.653	10450000	6828000	4
1042	1	3::CCNB1_MOUSE	G2/mitotic-specific cyclin-B1 (Ccnb1)	36	2	2	4.7	2	.	.	.	.		0.804	3864000	3106000	2	0.723	3049000	2205000	1
1043	1	3::RL36A_MOUSE	60S ribosomal protein L36a (Rpl36a)	36	2	2	16	2	.	.	.	.		0.436	8712000	3798000	2	0.567	5189000	2944000	1
1044	1	3::RT22_MOUSE	28S ribosomal protein S22, mitochondrial (Mrps22)	36	1	1	3.1	1	.	.	.	.		0.967	2093000	2024000	1	0.887	2435000	2159000	1
1047	1	3::TCRG1_MOUSE	Transcription elongation regulator 1 (Tcerg1)	36	2	1	1.5	2	.	.	.	.		0.691	5680000	3922000	2	0.895	7377000	6604000	4
1048	1	3::P3C2A_MOUSE	Phosphatidylinositol 4-phosphate 3-kinase C2 domain-containing subunit alpha (Pik3c2a)	36	1	1	0.8	1	.	.	.	.		0.418	305900	127900	1	0.451	359900	162500	1
1049	1	3::SMCE1_MOUSE	SWI/SNF-related matrix-associated actin-dependent regulator of chromatin subfamily E member 1 (Smarce1)	35	1	1	2.4	1	.	.	.	.		0.837	1056000	884500	2	0.629	1573000	988900	1
1056	1	3::TB10A_MOUSE	TBC1 domain family member 10A (Tbc1d10a)	35	2	1	2.4	2	.	.	.	.		0.17	1089000	185600	1	0.198	1490000	294800	1
1057	1	3::CSTF1_MOUSE	Cleavage stimulation factor subunit 1 (Cstf1)	35	2	2	7	2	.	.	.	.		0.626	11450000	7165000	4	0.749	5099000	3821000	2
1058	1	3::SMRC1_MOUSE	SWI/SNF complex subunit SMARCC1 (Smarcc1)	35	1	1	1.4	1	.	.	.	.		0.909	724300	658000	1	0.729	809000	589400	1
1059	1	3::RT14_MOUSE	28S ribosomal protein S14, mitochondrial (Mrps14)	35	2	2	17.2	2	.	.	.	.		0.509	1944000	988600	2	0.55	912500	501600	1
1060	1	3::CEP55_MOUSE	Centrosomal protein of 55 kDa (Cep55)	35	1	1	2.8	1	.	.	.	.		0.79	4939000	3899000	3	0.565	4570000	2580000	3
1066	1	3::EI2BE_MOUSE	Translation initiation factor eIF-2B subunit epsilon (Eif2b5)	34	2	1	1.4	2	.	.	.	.		0.422	2432000	1027000	1	0.74	2182000	1615000	1
1067	1	3::DAF1_MOUSE	Complement decay-accelerating factor, GPI-anchored (Cd55)	34	2	1	3.1	2	.	.	.	.		0.507	5576000	2827000	2	0.868	22790000	19780000	2
1073	1	3::MAP1S_MOUSE	Microtubule-associated protein 1S (Map1s)	34	1	1	1.4	1	.	.	.	.		0.363	1470000	533200	1	0.586	984200	576300	1
1074	1	3::IFI3_MOUSE	Interferon-activable protein 203 (Ifi203)	34	2	2	6.9	2	.	.	.	.		0.225	3288000	740900	2	0.787	598000	470600	1
1077	1	3::GEMI8_MOUSE	Gem-associated protein 8 (Gemin8)	34	1	1	6.7	1	.	.	.	.		0.447	3276000	1464000	1	0.353	5192000	1831000	2
1083	1	3::LSM10_MOUSE	U7 snRNA-associated Sm-like protein LSm10 (Lsm10)	33	1	1	7.4	1	.	.	.	.		0.883	1244000	1098000	1	0.8	1415000	1132000	1
1084	1	3::KTN1_MOUSE	Kinectin (Ktn1)	33	2	1	0.8	2	.	.	.	.		0.614	4368000	2682000	2	0.944	9934000	9381000	5
1086	1	3::VATG1_MOUSE	V-type proton ATPase subunit G 1 (Atp6v1g1)	33	2	2	23.7	2	.	.	.	.		0.902	2372000	2140000	2	0.752	1536000	1155000	2
1090	1	3::INF2_MOUSE	Inverted formin-2 (Inf2)	33	1	1	0.7	1	.	.	.	.		0.5	1440000	720000	1	0.287	1258000	360600	1
1092	1	3::ECHB_MOUSE	Trifunctional enzyme subunit beta, mitochondrial (Hadhb)	33	2	2	3.8	2	.	.	.	.		0.386	21680000	8367000	2	0.265	24960000	6624000	2
1095	1	3::WIPF1_MOUSE	WAS/WASL-interacting protein family member 1 (Wipf1)	32	2	2	5.1	2	.	.	.	.		0.588	2651000	1558000	3	0.969	2153000	2087000	4
1098	1	3::CLU_MOUSE	Clustered mitochondria protein homolog (Cluh)	32	1	1	0.9	1	.	.	.	.		0.841	574800	483400	1	0.766	781900	599200	1
1100	1	3::STAU2_MOUSE	Double-stranded RNA-binding protein Staufen homolog 2 (Stau2)	32	1	1	2.3	1	.	.	.	.		0.756	850000	642600	1	0.918	839700	770800	1
1103	1	3::SFSWA_MOUSE	Splicing factor, suppressor of white-apricot homolog (Sfswap)	32	1	1	1.3	1	.	.	.	.		0.8	2109000	1687000	2	0.532	1489000	791800	2
1105	1	3::C19L1_MOUSE	CWF19-like protein 1 (Cwf19l1)	32	1	1	2.6	1	.	.	.	.		0.817	2612000	2133000	1	0.822	2292000	1885000	1
1107	1	3::ZN598_MOUSE	E3 ubiquitin-protein ligase ZNF598 (Znf598)	32	1	1	1.2	1	.	.	.	.		0.61	840700	513100	1	0.992	780000	774100	1
1108	1	3::SETD2_MOUSE	Histone-lysine N-methyltransferase SETD2 (Setd2)	31	2	2	1	2	.	.	.	.		0.35	1590000	556800	2	0.578	3527000	2039000	5
1110	1	3::VAMP2_MOUSE	Vesicle-associated membrane protein 2 (Vamp2)	31	1	1	14.7	1	.	.	.	.		0.46	2961000	1362000	1	0.941	4558000	4289000	2
1110	1	3::VAMP3_MOUSE	Vesicle-associated membrane protein 3 (Vamp3)	31	1	1	16.5	1	.	.	.	.		0.46	2961000	1362000	1	0.941	4558000	4289000	2
1115	1	3::TOM22_MOUSE	Mitochondrial import receptor subunit TOM22 homolog (Tomm22)	31	1	1	8.5	1	.	.	.	.		0.826	767200	634000	1	0.548	343700	188400	1
1117	1	3::PSD13_MOUSE	26S proteasome non-ATPase regulatory subunit 13 (Psmd13)	31	2	2	5.3	2	.	.	.	.		0.614	6375000	3914000	2	0.466	1901000	885700	1
1118	1	3::HUS1B_MOUSE	Checkpoint protein HUS1B (Hus1b)	31	2	1	3.3	2	.	.	.	.		0.93	1952000	1814000	1	0.941	2225000	2094000	1
1119	1	3::NIP7_MOUSE	60S ribosome subunit biogenesis protein NIP7 homolog (Nip7)	31	1	1	5.6	1	.	.	.	.		0.636	1253000	797800	1	0.153	1279000	196200	1
1125	1	3::KLH13_MOUSE	Kelch-like protein 13 (Klhl13)	30	2	2	3.2	2	.	.	.	.		0.423	9796000	4146000	2	0.304	2981000	906300	2
1125	1	3::KLHL9_MOUSE	Kelch-like protein 9 (Klhl9)	30	2	2	3.4	2	.	.	.	.		0.495	22520000	11150000	4	0.553	29410000	16260000	6
1129	1	3::PACN3_MOUSE	Protein kinase C and casein kinase II substrate protein 3 (Pacsin3)	30	1	1	2.1	1	.	.	.	.		0.769	3965000	3049000	2	0.829	2973000	2463000	1
1132	1	3::LZTS3_MOUSE	Leucine zipper putative tumor suppressor 3 (Lzts3)	30	1	1	2.4	1	.	.	.	.		0.422	581400	245100	1	0.318	247700	78730	1
1139	1	3::CHM1A_MOUSE	Charged multivesicular body protein 1a (Chmp1a)	30	1	1	4.6	1	.	.	.	.		0.476	10690000	5087000	2	0.643	16900000	10880000	4
1140	1	3::RBM4_MOUSE	RNA-binding protein 4 (Rbm4)	30	2	1	2.5	2	.	.	.	.		0.694	2232000	1548000	1	0.973	1924000	1872000	1
1140	1	3::RBM4B_MOUSE	RNA-binding protein 4B (Rbm4b)	30	2	1	2.5	2	.	.	.	.		0.694	2232000	1548000	1	0.973	1924000	1872000	1
1142	1	3::LRCH4_MOUSE	Leucine-rich repeat and calponin homology domain-containing protein 4 (Lrch4)	29	2	2	3.5	2	.	.	.	.		0.367	8684000	3191000	4	0.499	8371000	4178000	1
1147	1	3::DTX2_MOUSE	Probable E3 ubiquitin-protein ligase DTX2 (Dtx2)	29	2	2	4.4	2	.	.	.	.		0.882	808500	712700	1	0.527	1507000	794900	1
1150	1	3::TRI25_MOUSE	E3 ubiquitin/ISG15 ligase TRIM25 (Trim25)	29	3	2	3.6	3	.	.	.	.		0.884	5280000	4667000	2	0.581	3698000	2149000	2
1152	1	3::TROAP_MOUSE	Tastin (Troap)	29	2	1	1.5	2	.	.	.	.		0.349	1694000	591300	1	0.36	3445000	1241000	4
1157	1	3::IST1_MOUSE	IST1 homolog (Ist1)	29	1	1	2.8	1	.	.	.	.		0.318	2328000	741400	1	0.486	1926000	936900	1
1160	1	3::E41L2_MOUSE	Band 4.1-like protein 2 (Epb41l2)	29	2	2	2.7	2	.	.	.	.		0.624	3270000	2042000	2	0.416	9014000	3753000	6
1163	1	3::NDC80_MOUSE	Kinetochore protein NDC80 homolog (Ndc80)	28	1	1	1.4	1	.	.	.	.		0.589	582700	343500	1	0.625	511200	319500	1
1166	1	3::ALKB5_MOUSE	RNA demethylase ALKBH5 (Alkbh5)	28	2	2	4.3	2	.	.	.	.		0.421	2287000	963200	2	0.797	1378000	1098000	1
1167	1	3::DCTN5_MOUSE	Dynactin subunit 5 (Dctn5)	28	1	1	6	1	.	.	.	.		0.609	3179000	1937000	1	0.723	1893000	1368000	1
1168	1	3::TOM70_MOUSE	Mitochondrial import receptor subunit TOM70 (Tomm70)	28	1	1	1.5	1	.	.	.	.		0.937	2382000	2232000	1	0.568	3291000	1869000	1
1175	1	3::FBX22_MOUSE	F-box only protein 22 (Fbxo22)	28	1	1	2.2	1	.	.	.	.		0.401	10660000	4274000	2	0.347	13790000	4790000	3
1179	1	3::41_MOUSE	Protein 4.1 (Epb41)	28	3	3	5	3	.	.	.	.		0.557	1505000	838700	2	0.494	2765000	1365000	4
1180	1	3::CDCA3_MOUSE	Cell division cycle-associated protein 3 (Cdca3)	28	1	1	6.4	1	.	.	.	.		0.997	4128000	4113000	2	0.526	7759000	4081000	4
1182	1	3::CUL1_MOUSE	Cullin-1 (Cul1)	27	4	4	5.7	4	.	.	.	.		0.55	18060000	9926000	6	0.501	11350000	5685000	3
1186	1	3::STX11_MOUSE	Syntaxin-11 (Stx11)	27	1	1	3.1	1	.	.	.	.		0.615	4386000	2696000	2	0.578	6480000	3742000	2
1187	1	3::MCA3_MOUSE	Eukaryotic translation elongation factor 1 epsilon-1 (Eef1e1)	27	2	2	8	2	.	.	.	.		0.609	7226000	4398000	3	0.65	3357000	2181000	2
1190	1	3::SNF8_MOUSE	Vacuolar-sorting protein SNF8 (Snf8)	27	1	1	4.7	1	.	.	.	.		0.481	691700	332400	1	0.01	341200	647.1	1
1191	1	3::OTUD4_MOUSE	OTU domain-containing protein 4 (Otud4)	27	1	1	1.4	1	.	.	.	.		0.33	627200	207000	1	0.655	786400	515300	1
1195	1	3::QCR9_MOUSE	Cytochrome b-c1 complex subunit 9 (Uqcr10)	27	1	1	26.6	1	.	.	.	.		0.713	4138000	2952000	2	0.861	2950000	2541000	1
1198	1	3::DNJC2_MOUSE	DnaJ homolog subfamily C member 2 (Dnajc2)	27	2	2	4.3	2	.	.	.	.		0.786	6015000	4730000	3	0.784	5334000	4184000	2
1199	1	3::BIRC6_MOUSE	Baculoviral IAP repeat-containing protein 6 (Birc6)	27	2	2	0.4	2	.	.	.	.		0.215	1660000	357600	2	0.226	674100	152400	1
1202	1	3::CHMP3_MOUSE	Charged multivesicular body protein 3 (Chmp3)	27	2	2	9.4	2	.	.	.	.		0.89	5366000	4776000	2	0.545	2965000	1615000	1
1217	1	3::CHM2A_MOUSE	Charged multivesicular body protein 2a (Chmp2a)	26	2	2	7.2	2	.	.	.	.		0.704	24860000	17510000	2	0.72	24020000	17290000	2
1218	1	3::LERL1_MOUSE	Leptin receptor overlapping transcript-like 1 (Leprotl1)	26	1	1	9.9	1	.	.	.	.		0.612	1351000	827300	1	0.473	3416000	1615000	2
1221	1	3::TRI35_MOUSE	Tripartite motif-containing protein 35 (Trim35)	26	1	1	2.2	1	.	.	.	.		0.573	1131000	648300	1	0.77	922500	710600	1
1230	1	3::MAGT1_MOUSE	Magnesium transporter protein 1 (Magt1)	26	1	1	3	1	.	.	.	.		0.894	6661000	5954000	2	0.765	4387000	3356000	1
1231	1	3::SELS_MOUSE	Selenoprotein S (Selenos)	25	1	1	5.8	1	.	.	.	.		0.585	610100	357000	1	0.43	380300	163500	1
1232	1	3::NHRF1_MOUSE	Na(+)/H(+) exchange regulatory cofactor NHE-RF1 (Slc9a3r1)	25	1	1	6.5	1	.	.	.	.		0.548	2412000	1322000	1	0.149	1525000	227200	1
1234	1	3::FACR1_MOUSE	Fatty acyl-CoA reductase 1 (Far1)	25	2	2	3.9	2	.	.	.	.		0.964	953000	918400	1	0.763	5237000	3995000	4
1238	1	3::ELOC_MOUSE	Elongin-C (Eloc)	25	1	1	10.7	1	.	.	.	.		0.499	7448000	3719000	3	0.53	8088000	4288000	4
1240	1	3::FOG1_MOUSE	Zinc finger protein ZFPM1 (Zfpm1)	25	3	1	1.1	3	.	.	.	.		0.554	755800	418600	3	0.793	1011000	801500	3
1241	1	3::LRWD1_MOUSE	Leucine-rich repeat and WD repeat-containing protein 1 (LRWD1)	25	1	1	2	1	.	.	.	.		0.695	1221000	848700	1	0.56	1814000	1016000	1
1243	1	3::FRIH_MOUSE	Ferritin heavy chain (Fth1)	25	2	1	5.5	2	.	.	.	.		0.977	9193000	8978000	3	0.663	5113000	3389000	3
1244	1	3::ERBIN_MOUSE	Erbin (Erbin)	25	4	4	3.3	4	.	.	.	.		0.616	3082000	1899000	3	0.833	4646000	3869000	7
1255	1	3::ZN512_MOUSE	Zinc finger protein 512 (Znf512)	25	1	1	2.7	1	.	.	.	.		0.734	990400	727000	1	0.852	945300	805600	1
1256	1	3::PUM3_MOUSE	Pumilio homolog 3 (Pum3)	24	1	1	1.2	1	.	.	.	.		0.597	676000	403700	1	0.556	1166000	648200	1
1258	1	3::TM237_MOUSE	Transmembrane protein 237 (Tmem237)	24	3	1	4.2	3	.	.	.	.		0.174	2562000	446200	1	0.599	3667000	2195000	2
1261	1	3::CX023_MOUSE	Uncharacterized protein CXorf23 homolog	24	2	2	3.3	2	.	.	.	.		0.374	1982000	742100	3	0.607	6810000	4137000	5
1263	1	3::SHIP1_MOUSE	Phosphatidylinositol 3,4,5-trisphosphate 5-phosphatase 1 (Inpp5d)	24	2	2	1.6	2	.	.	.	.		0.428	1991000	852500	2	0.224	4479000	1003000	1
1269	1	3::SELT_MOUSE	Selenoprotein T (Selenot)	24	1	1	6.7	1	.	.	.	.		0.569	2544000	1449000	1	0.636	2136000	1358000	1
1277	1	3::KIF1A_MOUSE	Kinesin-like protein KIF1A (Kif1a)	24	2	1	0.8	2	.	.	.	.		0.404	251900	101700	1	0.01	366400	647.1	1
1277	1	3::KIF1B_MOUSE	Kinesin-like protein KIF1B (Kif1b)	24	2	1	0.7	2	.	.	.	.		0.404	251900	101700	1	0.01	366400	647.1	1
1277	1	3::KIF1C_MOUSE	Kinesin-like protein KIF1C (Kif1c)	24	2	1	1.2	2	.	.	.	.		0.404	251900	101700	1	0.01	366400	647.1	1
1278	1	3::VPS4B_MOUSE	Vacuolar protein sorting-associated protein 4B (Vps4b)	24	3	3	7.2	3	.	.	.	.		0.891	2788000	2484000	3	0.931	844900	786300	1
1283	1	3::RT16_MOUSE	28S ribosomal protein S16, mitochondrial (Mrps16)	23	1	1	7.4	1	.	.	.	.		0.967	1325000	1281000	1	0.446	1256000	560000	1
1284	1	3::CDC20_MOUSE	Cell division cycle protein 20 homolog (Cdc20)	23	1	1	2.2	1	.	.	.	.		0.951	1020000	969900	2	0.549	3292000	1807000	2
1288	1	3::RTF1_MOUSE	RNA polymerase-associated protein RTF1 homolog (Rtf1)	23	1	1	1.5	1	.	.	.	.		0.662	3136000	2077000	3	0.942	2942000	2772000	2
1295	1	3::BRCC3_MOUSE	Lys-63-specific deubiquitinase BRCC36 (Brcc3)	23	1	1	5.2	1	.	.	.	.		0.437	4274000	1868000	2	0.361	2996000	1082000	1
1298	1	3::RAE1L_MOUSE	mRNA export factor (Rae1)	23	2	2	4.9	2	.	.	.	.		0.699	4407000	3080000	2	0.464	1444000	669400	1
1299	1	3::PRS6B_MOUSE	26S protease regulatory subunit 6B (Psmc4)	23	2	2	4.3	2	.	.	.	.		0.641	7379000	4731000	3	0.803	6275000	5036000	3
1300	1	3::PPR18_MOUSE	Phostensin (Ppp1r18)	23	2	2	5.4	2	.	.	.	.		0.188	6575000	1235000	1	0.541	1914000	1035000	1
1306	1	3::NU214_MOUSE	Nuclear pore complex protein Nup214 (Nup214)	23	2	2	1.1	2	.	.	.	.		0.154	13040000	2006000	4	0.756	982300	742600	2
1307	1	3::PPHLN_MOUSE	Periphilin-1 (Pphln1)	22	1	1	2.6	1	.	.	.	.		0.412	1305000	537900	2	0.494	1687000	832800	2
1310	1	3::TM50A_MOUSE	Transmembrane protein 50A (Tmem50a)	22	2	1	9.6	2	.	.	.	.		0.369	1086000	401200	1	0.617	1893000	1168000	2
1320	1	3::IKKB_MOUSE	Inhibitor of nuclear factor kappa-B kinase subunit beta (Ikbkb)	22	1	1	1.8	1	.	.	.	.		0.302	1009000	304700	2	0.437	802500	350400	1
1322	1	3::LAR4B_MOUSE	La-related protein 4B (Larp4b)	22	2	2	3.4	2	.	.	.	.		0.589	2760000	1626000	2	0.805	1542000	1242000	2
1324	1	3::RT36_MOUSE	28S ribosomal protein S36, mitochondrial (Mrps36)	22	2	1	12.7	2	.	.	.	.		0.387	6762000	2616000	2	0.304	1268000	385800	1
1325	1	3::KSYK_MOUSE	Tyrosine-protein kinase SYK (Syk)	22	1	1	1.6	1	.	.	.	.		0.31	1892000	587100	1	0.01	1048000	1294	2
1327	1	3::RAP2B_MOUSE	Ras-related protein Rap-2b (Rap2b)	21	1	1	3.8	1	.	.	.	.		0.877	3167000	2777000	1	0.616	5806000	3575000	1
1338	1	3::CSTF2_MOUSE	Cleavage stimulation factor subunit 2 (Cstf2)	21	1	1	1.9	1	.	.	.	.		0.754	4289000	3235000	4	0.756	3158000	2387000	3
1342	1	3::SYMC_MOUSE	Methionine--tRNA ligase, cytoplasmic (Mars)	21	1	1	1	1	.	.	.	.		0.67	2671000	1790000	2	0.358	2665000	955200	2
1345	1	3::MLX_MOUSE	Max-like protein X (Mlx)	21	1	1	6	1	.	.	.	.		0.62	2155000	1335000	1	0.661	812600	536900	1
1348	1	3::CX6B1_MOUSE	Cytochrome c oxidase subunit 6B1 (Cox6b1)	21	1	1	10.5	1	.	.	.	.		0.96	1679000	1612000	1	0.572	3337000	1907000	1
1349	1	3::RHBL4_MOUSE	Rhomboid-related protein 4 (Rhbdd1)	21	2	1	5.4	2	.	.	.	.		0.757	2735000	2071000	1	0.639	1894000	1211000	1
1353	1	3::CND2_MOUSE	Condensin complex subunit 2 (Ncaph)	21	1	1	3.3	1	.	.	.	.		0.46	1009000	464200	2	0.623	2430000	1513000	1
1359	1	3::TRNT1_MOUSE	CCA tRNA nucleotidyltransferase 1, mitochondrial (Trnt1)	20	1	1	1.6	1	.	.	.	.		0.395	6573000	2598000	1	0.449	9849000	4423000	1
1364	1	3::CCM2_MOUSE	Cerebral cavernous malformations protein 2 homolog (Ccm2)	20	2	2	5.1	2	.	.	.	.		0.11	4121000	453600	2	0.201	1569000	315400	1
1366	1	3::GOPC_MOUSE	Golgi-associated PDZ and coiled-coil motif-containing protein (Gopc)	20	3	2	4.5	3	.	.	.	.		0.451	8715000	3928000	5	0.471	3603000	1696000	3
1367	1	3::ARGL1_MOUSE	Arginine and glutamate-rich protein 1 (Arglu1)	20	1	1	3	1	.	.	.	.		0.812	32230000	26150000	3	0.818	27500000	22500000	2
1373	1	3::NFX1_MOUSE	Transcriptional repressor NF-X1 (Nfx1)	20	1	1	1.2	1	.	.	.	.		0.632	799400	505100	1	0.599	960900	575400	1
1378	1	3::PLK1_MOUSE	Serine/threonine-protein kinase PLK1 (Plk1)	19	1	1	1.8	1	.	.	.	.		0.628	9026000	5669000	2	0.821	7392000	6065000	3
1380	1	3::DCTN1_MOUSE	Dynactin subunit 1 (Dctn1)	19	1	1	0.9	1	.	.	.	.		0.01	673700	293.2	1	0.01	721900	647.1	1
1381	1	3::SLF2_MOUSE	SMC5-SMC6 complex localization factor protein 2 (Slf2)	19	1	1	1	1	.	.	.	.		0.653	617400	402900	1	0.891	676000	602300	1
1388	1	3::CNDH2_MOUSE	Condensin-2 complex subunit H2 (Ncaph2)	19	1	1	1.3	1	.	.	.	.		0.095	3206000	304600	1	0.158	3566000	562300	1
1389	1	3::MBIP1_MOUSE	MAP3K12-binding inhibitory protein 1 (Mbip)	19	2	2	6.7	2	.	.	.	.		0.963	4134000	3980000	4	0.525	6383000	3350000	2
1409	1	3::SC23A_MOUSE	Protein transport protein Sec23A (Sec23a)	18	1	1	1.3	1	.	.	.	.		0.667	1526000	1018000	2	0.667	1621000	1082000	2
1413	1	3::WDR46_MOUSE	WD repeat-containing protein 46 (Wdr46)	18	2	2	3.1	2	.	.	.	.		0.683	3223000	2203000	1	0.795	3243000	2578000	2
1417	1	3::SF3B5_MOUSE	Splicing factor 3B subunit 5 (Sf3b5)	18	3	2	32.6	3	.	.	.	.		0.732	36940000	27060000	4	0.651	38570000	25120000	3
1420	1	3::NUB1_MOUSE	NEDD8 ultimate buster 1 (Nub1)	18	1	1	2	1	.	.	.	.		0.713	349700	249400	1	0.404	726200	293100	2
1426	1	3::DGC14_MOUSE	Protein DGCR14 (Dgcr14)	18	1	1	2.3	1	.	.	.	.		0.611	1118000	682400	2	0.242	1450000	350200	1
1427	1	3::MKRN1_MOUSE	E3 ubiquitin-protein ligase makorin-1 (Mkrn1)	18	1	1	2.7	1	.	.	.	.		0.868	1877000	1630000	1	0.786	1604000	1260000	1
1431	1	3::AATF_MOUSE	Protein AATF (Aatf)	17	1	1	2.5	1	.	.	.	.		0.287	303000	86960	1	0.478	453300	216900	1
1432	1	3::M3K15_MOUSE	Mitogen-activated protein kinase kinase kinase 15 (Map3k15)	17	1	1	0.8	1	.	.	.	.		0.546	857000	468000	1	0.34	3704000	1261000	3
1433	1	3::AP2D_MOUSE	Transcription factor AP-2-delta (Tfap2d)	17	1	1	1.5	1	.	.	.	.		0.01	16710000	586.4	1	0.01	21430000	1941	1
1434	1	3::TOPRS_MOUSE	E3 ubiquitin-protein ligase Topors (Topors)	17	1	1	1.3	1	.	.	.	.		0.94	1820000	1712000	3	0.941	1263000	1189000	1
1435	1	3::ELYS_MOUSE	Protein ELYS (Ahctf1)	17	3	3	1.7	3	.	.	.	.		0.912	990400	902800	2	0.4	1792000	716700	2
1440	1	3::MRT4_MOUSE	mRNA turnover protein 4 homolog (Mrto4)	17	2	2	8.8	2	.	.	.	.		0.794	5566000	4417000	3	0.851	8123000	6917000	5
1445	1	3::SGT1_MOUSE	Protein SGT1 homolog (Sugt1)	17	1	1	3.3	1	.	.	.	.		0.918	1221000	1121000	2	0.88	1229000	1082000	1
1448	1	3::HYOU1_MOUSE	Hypoxia up-regulated protein 1 (Hyou1)	17	1	1	1.6	1	.	.	.	.		0.85	2773000	2358000	3	0.376	1688000	634100	1
1454	1	3::ZCHC8_MOUSE	Zinc finger CCHC domain-containing protein 8 (Zcchc8)	17	2	1	1.3	2	.	.	.	.		0.617	1528000	943300	2	0.829	12110000	10040000	3
1459	1	3::PKP1_MOUSE	Plakophilin-1 (Pkp1)	17	1	1	1.5	1	.	.	.	.		0.01	294400	293.2	1	0.01	277300	1294	2
1460	1	3::PSMD7_MOUSE	26S proteasome non-ATPase regulatory subunit 7 (Psmd7)	17	1	1	3.1	1	.	.	.	.		0.694	7038000	4884000	2	0.737	8103000	5969000	2
1468	1	3::NSRP1_MOUSE	Nuclear speckle splicing regulatory protein 1 (Nsrp1)	16	1	1	2.4	1	.	.	.	.		0.655	2429000	1591000	2	0.631	86650	54630	1
1470	1	3::SOGA1_MOUSE	Protein SOGA1 (Soga1)	16	2	2	1.7	2	.	.	.	.		0.821	327700	268900	1	0.766	495000	379000	2
1472	1	3::WDR73_MOUSE	WD repeat-containing protein 73 (Wdr73)	16	1	1	1.9	1	.	.	.	.		0.01	4867000	293.2	1	0.01	1098000	647.1	1
1475	1	3::RHOA_MOUSE	Transforming protein RhoA (Rhoa)	16	2	1	4.1	2	.	.	.	.		0.748	2280000	1706000	2	0.674	558600	376700	1
1475	1	3::RHOC_MOUSE	Rho-related GTP-binding protein RhoC (Rhoc)	16	2	1	4.1	2	.	.	.	.		0.748	2280000	1706000	2	0.674	558600	376700	1
1476	1	3::RFA2_MOUSE	Replication protein A 32 kDa subunit (Rpa2)	16	1	1	3	1	.	.	.	.		0.774	12070000	9338000	2	0.908	12140000	11030000	2
1482	1	3::MYCB2_MOUSE	E3 ubiquitin-protein ligase MYCBP2 (Mycbp2)	16	1	1	0.2	1	.	.	.	.		0.567	148100	84030	1	0.423	381400	161400	2
1486	1	3::DYHC1_MOUSE	Cytoplasmic dynein 1 heavy chain 1 (Dync1h1)	16	2	2	0.4	2	.	.	.	.		0.48	566500	271900	1	0.396	3875000	1535000	5
1489	1	3::HAUS5_MOUSE	HAUS augmin-like complex subunit 5 (Haus5)	16	1	1	1.8	1	.	.	.	.		0.842	521200	438600	1	0.399	661400	264100	1
1491	1	3::SAE2_MOUSE	SUMO-activating enzyme subunit 2 (Uba2)	16	1	1	1.6	1	.	.	.	.		0.975	1634000	1592000	3	0.678	258800	175600	1
1494	1	3::TMM33_MOUSE	Transmembrane protein 33 (Tmem33)	16	1	1	4	1	.	.	.	.		0.6	1753000	1052000	1	0.725	1594000	1155000	1
1498	1	3::AGAP3_MOUSE	Arf-GAP with GTPase, ANK repeat and PH domain-containing protein 3 (Agap3)	16	1	1	1.3	1	.	.	.	.		0.394	213200	83920	1	0.598	461700	276200	1
1500	1	3::DCA13_MOUSE	DDB1- and CUL4-associated factor 13 (Dcaf13)	16	1	1	2.2	1	.	.	.	.		0.509	3610000	1837000	1	0.807	2458000	1983000	1
1504	1	3::IL16_MOUSE	Pro-interleukin-16 (Il16)	15	1	1	0.9	1	.	.	.	.		0.154	2429000	372800	2	0.381	1607000	613000	1
1505	1	3::M4K4_MOUSE	Mitogen-activated protein kinase kinase kinase kinase 4 (Map4k4)	15	1	1	1.3	1	.	.	.	.		0.12	161100	19270	1	0.135	446100	60000	1
1511	1	3::EXOS2_MOUSE	Exosome complex component RRP4 (Exosc2)	15	1	1	3.1	1	.	.	.	.		0.358	1096000	392100	1	0.563	1437000	809200	1
1520	1	3::MSH2_MOUSE	DNA mismatch repair protein Msh2 (Msh2)	15	1	1	1.6	1	.	.	.	.		0.373	797000	296900	1	0.683	2069000	1414000	1
1523	1	3::SC22B_MOUSE	Vesicle-trafficking protein SEC22b (Sec22b)	15	1	1	4.7	1	.	.	.	.		0.173	758300	131400	1	0.227	2620000	593600	2
1524	1	3::CENPO_MOUSE	Centromere protein O (Cenpo)	15	1	1	4	1	.	.	.	.		0.694	1600000	1111000	1	0.665	1194000	794300	1
1542	1	3::NP1L1_MOUSE	Nucleosome assembly protein 1-like 1 (Nap1l1)	14	1	1	4.3	1	.	.	.	.		0.949	35150000	33360000	2	0.807	34750000	28050000	3
1549	1	3::PSMD8_MOUSE	26S proteasome non-ATPase regulatory subunit 8 (Psmd8)	14	1	1	2.3	1	.	.	.	.		0.786	4209000	3307000	1	0.899	1838000	1653000	1
1558	1	3::LYPA2_MOUSE	Acyl-protein thioesterase 2 (Lypla2)	14	1	1	3.5	1	.	.	.	.		0.635	8809000	5590000	1	0.601	11550000	6938000	1
1570	1	3::ABT1_MOUSE	Activator of basal transcription 1 (Abt1)	14	1	1	3.3	1	.	.	.	.		0.616	2560000	1576000	2	0.654	2158000	1410000	2
1578	1	3::EXOSX_MOUSE	Exosome component 10 (Exosc10)	14	1	1	1.5	1	.	.	.	.		0.276	390300	107800	1	0.679	902800	613000	1
1588	1	3::DTX1_MOUSE	E3 ubiquitin-protein ligase DTX1 (Dtx1)	14	1	1	1.9	1	.	.	.	.		0.256	2787000	714800	2	0.767	916500	702900	1
1598	1	3::PWP2_MOUSE	Periodic tryptophan protein 2 homolog (Pwp2)	13	1	1	1.5	1	.	.	.	.		0.549	385300	211500	1	0.343	344600	118000	1
1603	1	3::RELL1_MOUSE	RELT-like protein 1 (Rell1)	13	1	1	3.3	1	.	.	.	.		0.337	877500	295900	1	0.302	779500	235700	1

## Sheet: total
protein hit numer	prot_family_member	accession number	protein name (gene name)	protein score	peptide num	sequnence	protein cover %	unique ptptide	protein score in ciontrol IP	peptide num in control IP	protein score ratio, BACH2-FLAG-HA vs control IP	prptide num ratio, BACH2-FLAG-HA vs control IP		H/L ratio (measurement 1)	abundance, heavy	abundance, light	abundance count	H/L ratio (measurement 2)	abundance, heavy	abundance, light	abundance count
1	1	3::MYH9_MOUSE	Myosin-9 (Myh9)	61410	2287	177	69.3	1811	14053	645	4.36989	3.54574		0.441	212100000000	93440000000	317	0.442	259000000000	114400000000	344
1	2	3::MYH11_MOUSE	Myosin-11 (Myh11)	6381	262	23	9.4	4	1352	73	4.71967	3.58904						0.428	30460000000	13040000000	35
1	3	3::MYH10_MOUSE	Myosin-10 (Myh10)	6377	284	28	13.7	12	1315	78	4.84943	3.64103		36.799	1030000	37890000	3	5.39	14240000	76770000	7
1	4	3::MYH14_MOUSE	Myosin-14 (Myh14)	4441	179	14	5.3	62	991	55	4.48133	3.25455		0.434	968600000	420800000	2
1	5	3::KHDR1_MOUSE	KH domain-containing, RNA-binding, signal transduction-associated protein 1 (Khdrbs1)	68	6	5	11.1	6	62	2	1.09677	3		0.925	124700000	115400000	4	0.852	108100000	92100000	3
2	7	3::K22E_MOUSE	Keratin, type II cytoskeletal 2 epidermal (Krt2)	1892	103	12	9.9	2	1556	76	1.21594	1.35526		.				.
2	8	3::K2C75_MOUSE	Keratin, type II cytoskeletal 75 (Krt75)	1808	84	13	16	4	1449	62	1.24776	1.35484
2	11	3::VIME_MOUSE	Vimentin (Vim)	1077	53	26	60.7	53	309	16	3.48544	3.3125		0.351	1378000000	483600000	26	0.337	1427000000	481400000	25
2	12	3::K22O_MOUSE	Keratin, type II cytoskeletal 2 oral (Krt76)	811	56	8	9.3	12	469	32	1.72921	1.75		0.01	272900000	586.4	1	0.01	1523000000	5824	2
2	19	3::KRT87_MOUSE	Keratin, type II cuticular 87 (Krt87)	69	6	5	8.3	0	.	.	.	.
3	1	3::SPTB2_MOUSE	Spectrin beta chain, non-erythrocytic 1 (Sptbn1)	15055	668	111	58.7	666	1829	124	8.23127	5.3871		0.488	6812000000	3323000000	167	0.483	6968000000	3368000000	159
4	1	3::SPTN1_MOUSE	Spectrin alpha chain, non-erythrocytic 1 (Sptan1)	14892	610	137	61.4	610	2883	168	5.16545	3.63095		0.494	8935000000	4418000000	162	0.501	8673000000	4342000000	170
5	1	2::BACH2-FLAG-HA_mouse	Bach2-FLAG-HA protein	14512	714	54	73.8	685	.	.	.	.		.	30830000000	28500000000	124	.	58100000000	58200000000	131
7	6	3::K1C42_MOUSE	Keratin, type I cytoskeletal 42 (Krt42)	1363	85	13	27.7	0	773	63	1.76326	1.34921		.				.
7	8	3::K1C13_MOUSE	Keratin, type I cytoskeletal 13 (Krt13)	586	47	8	12.1	1	574	47	1.02091	1
8	1	3::IGEB_MOUSE	IgE-binding protein (Iap)	9580	383	27	48.5	383	2735	126	3.50274	3.03968		0.97	24330000000	23590000000	53	0.992	36740000000	36440000000	48
9	1	3::U520_MOUSE	U5 small nuclear ribonucleoprotein 200 kDa helicase (Snrnp200)	8257	364	79	42.9	360	1753	118	4.71021	3.08475		0.832	3941000000	3278000000	98	0.849	4044000000	3434000000	98
10	1	3::PRP8_MOUSE	Pre-mRNA-processing-splicing factor 8 (Prpf8)	7241	426	86	43.3	424	1236	94	5.85841	4.53191		0.845	3383000000	2858000000	120	0.834	3383000000	2823000000	112
11	1	3::MYO1C_MOUSE	Unconventional myosin-Ic (Myo1c)	7135	305	62	62	299	1956	99	3.64775	3.08081		0.615	38400000000	23610000000	92	0.595	57290000000	34080000000	94
11	2	3::MYO1E_MOUSE	Unconventional myosin-Ie (Myo1e)	1168	54	30	32.2	54	120	9	9.73333	6		0.313	1815000000	567800000	42	0.315	2022000000	636800000	42
12	1	3::MYO5A_MOUSE	Unconventional myosin-Va (Myo5a)	6502	272	77	45.8	267	142	14	45.7887	19.4286		0.132	4938000000	652600000	96	0.125	5547000000	692900000	95
13	1	3::MY18A_MOUSE	Unconventional myosin-XVIIIa (Myo18a)	6465	256	61	36.3	254	876	45	7.38014	5.68889		0.364	2843000000	1035000000	96	0.381	3411000000	1298000000	88
14	1	3::TR150_MOUSE	Thyroid hormone receptor-associated protein 3 (Thrap3)	5839	388	46	38.8	364	3878	271	1.50567	1.43173		0.878	14020000000	12310000000	107	0.87	21610000000	18800000000	109
14	2	3::BCLF1_MOUSE	Bcl-2-associated transcription factor 1 (Bclaf1)	3863	237	37	39.8	213	1823	151	2.11903	1.56954		0.931	8590000000	7996000000	83	0.889	14300000000	12700000000	90
15	1	3::ACTB_MOUSE	Actin, cytoplasmic 1 (Actb)	5672	262	26	82.1	6	1122	80	5.05526	3.275		0.447	44160000000	19730000000	59	0.442	58760000000	25980000000	64
15	2	3::ACTG_MOUSE	Actin, cytoplasmic 2 (Actg1)	5625	259	26	82.1	3	1115	78	5.04484	3.32051		0.432	134700000	58210000	2	0.292	7366000	2149000	1
15	3	3::ACTC_MOUSE	Actin, alpha cardiac muscle 1 (Actc1)	2426	149	14	29.7	9	708	63	3.42655	2.36508		0.467	6277000000	2934000000	4	0.421	1215000000	511800000	5
15	3	3::ACTS_MOUSE	Actin, alpha skeletal muscle (Acta1)	2426	149	14	29.7	9	708	63	3.42655	2.36508		0.467	6277000000	2934000000	4	0.421	1215000000	511800000	5
15	4	3::ACTBL_MOUSE	Beta-actin-like protein 2 (Actbl2)	1048	74	11	33.5	13	176	24	5.95455	3.08333		0.389	633800000	246400000	5	0.433	580400000	251100000	4
16	1	3::PLEC_MOUSE	Plectin (Plec)	4617	298	130	30.6	291	72	7	64.125	42.5714		0.433	916300000	396900000	114	0.454	810300000	367700000	140
16	2	3::EPIPL_MOUSE	Epiplakin (Eppk1)	107	3	2	0.6	0	.	.	.	.		0.383	13340000	5114000	1	0.51	12800000	6522000	1
16	3	3::MACF1_MOUSE	Microtubule-actin cross-linking factor 1 (Macf1)	50	4	2	0.2	1	.	.	.	.		0.504	12150000	6125000	1	0.01	103900	647.1	1
17	1	3::LBR_MOUSE	Lamin-B receptor (Lbr)	4162	141	15	24.9	141	1089	49	3.82185	2.87755		1.222	2519000000	3078000000	28	1.237	2629000000	3252000000	25
18	1	3::ACTN4_MOUSE	Alpha-actinin-4 (Actn4)	3777	146	46	60.3	146	96	7	39.3438	20.8571		0.302	3227000000	973800000	72	0.297	3308000000	983800000	67
19	1	3::FLII_MOUSE	Protein flightless-1 homolog (Flii)	3180	118	44	43.3	116	1170	65	2.71795	1.81538		0.745	3897000000	2903000000	60	0.825	4572000000	3770000000	52
20	1	3::SF3B1_MOUSE	Splicing factor 3B subunit 1 (Sf3b1)	3109	123	43	44.9	121	2597	125	1.19715	0.984		0.938	3133000000	2940000000	69	1.001	2660000000	2662000000	61
21	1	3::DHX15_MOUSE	Pre-mRNA-splicing factor ATP-dependent RNA helicase DHX15 (Dhx15)	3105	106	34	48.9	103	897	45	3.46154	2.35556		0.979	4198000000	4112000000	55	0.98	4304000000	4220000000	53
21	2	3::DHX8_MOUSE	ATP-dependent RNA helicase DHX8 (Dhx8)	573	28	20	21.1	25	207	11	2.76812	2.54545		0.772	131400000	101400000	22	0.725	141200000	102500000	24
22	1	3::SF3B3_MOUSE	Splicing factor 3B subunit 3 (Sf3b3)	3076	114	43	42.8	111	1468	73	2.09537	1.56164		0.927	2206000000	2046000000	61	0.894	2670000000	2386000000	59
23	1	3::MYO1G_MOUSE	Unconventional myosin-Ig (Myo1g)	2731	108	41	52.5	98	688	39	3.96948	2.76923		0.641	5603000000	3591000000	53	0.603	5930000000	3578000000	47
23	2	3::MYO1D_MOUSE	Unconventional myosin-Id (Myo1d)	369	17	8	9.2	8	39	2	9.46154	8.5		0.599	33000000	19770000	9	0.507	36760000	18650000	7
24	1	3::U5S1_MOUSE	116 kDa U5 small nuclear ribonucleoprotein component (Eftud2)	2484	109	41	54.5	109	1350	86	1.84	1.26744		0.833	2119000000	1765000000	52	0.808	2161000000	1746000000	57
25	1	3::RS27A_MOUSE	Ubiquitin-40S ribosomal protein S27a (Rps27a)	2364	116	6	43.6	116	750	43	3.152	2.69767		0.849	3797000000	3223000000	10	0.808	4032000000	3259000000	11
26	1	3::HSP7C_MOUSE	Heat shock cognate 71 kDa protein (Hspa8)	2360	105	25	50.2	71	654	27	3.60856	3.88889		0.887	5564000000	4937000000	37	0.806	5465000000	4405000000	41
26	2	3::GRP78_MOUSE	78 kDa glucose-regulated protein (Hspa5)	2261	88	24	43.2	66	696	30	3.24856	2.93333		0.985	3519000000	3466000000	41	0.953	4143000000	3947000000	32
26	3	3::HS71L_MOUSE	Heat shock 70 kDa protein 1-like (Hspa1l)	909	34	4	7.8	0	278	7	3.26978	4.85714		0.825	671500000	554200000	2	0.829	588500000	488000000	2
26	4	3::HS71A_MOUSE	Heat shock 70 kDa protein 1A (Hspa1a)	562	25	4	9	0	100	4	5.62	6.25		0.01	14000000	293.2	1	0.834	590000000	492100000	3
26	4	3::HS71B_MOUSE	Heat shock 70 kDa protein 1B (Hspa1b)	562	25	4	9	2	100	4	5.62	6.25		0.01	14000000	293.2	1	0.834	590000000	492100000	3
27	1	3::MORC3_MOUSE	MORC family CW-type zinc finger protein 3 (Morc3)	2229	111	44	54.6	108	1219	89	1.82855	1.24719		0.883	2965000000	2616000000	61	0.808	3366000000	2721000000	68
28	1	3::PI4KA_MOUSE	Phosphatidylinositol 4-kinase alpha (Pi4ka)	2221	120	52	27.7	120	.	.	.	.		0.693	675600000	468100000	52	0.717	592200000	424800000	52
29	1	3::CTRO_MOUSE	Citron Rho-interacting kinase (Cit)	2149	108	45	25.1	108	.	.	.	.		1.205	220600000	265800000	39	1.042	330000000	343800000	49
30	1	3::LMTK2_MOUSE	Serine/threonine-protein kinase LMTK2 (Lmtk2)	2051	106	26	24.7	106	47	3	43.6383	35.3333		0.378	345800000	130600000	27	0.388	382800000	148400000	30
31	1	3::MYL6_MOUSE	Myosin light polypeptide 6 (Myl6)	1973	72	11	70.2	64	455	17	4.33626	4.23529		0.426	15820000000	6735000000	25	0.428	13230000000	5665000000	19
31	2	3::MYL4_MOUSE	Myosin light chain 4 (Myl4)	660	26	8	48.7	26	161	7	4.09938	3.71429		0.391	891000000	348200000	8	0.405	1006000000	406900000	9
31	3	3::MYL6B_MOUSE	Myosin light chain 6B (Myl6b)	205	11	5	24.2	3	63	2	3.25397	5.5		0.466	25940000	12100000	3	0.379	38610000	14640000	3
32	1	3::SON_MOUSE	Protein SON (Son)	1963	95	35	17.8	91	268	22	7.32463	4.31818		0.738	453000000	334300000	37	0.7	320600000	224300000	36
34	1	3::LMNB1_MOUSE	Lamin-B1 (Lmnb1)	1923	71	33	51.5	66	423	21	4.5461	3.38095		1.326	1293000000	1714000000	39	1.305	1248000000	1628000000	40
34	2	3::LMNB2_MOUSE	Lamin-B2 (Lmnb2)	546	26	18	32	21	28	2	19.5	13		1.335	75890000	101300000	21	1.392	54360000	75670000	18
35	1	3::CLH1_MOUSE	Clathrin heavy chain 1 (Cltc)	1835	75	42	32.7	75	136	8	13.4926	9.375		0.615	1038000000	638500000	46	0.634	1356000000	860000000	46
36	1	3::DHX9_MOUSE	ATP-dependent RNA helicase A (Dhx9)	1768	74	36	35.4	74	1071	60	1.65079	1.23333		0.858	1135000000	973600000	44	0.766	1425000000	1091000000	41
37	1	3::MIC60_MOUSE	MI (Immt)	1722	80	33	51.8	80	341	22	5.04985	3.63636		0.713	1866000000	1330000000	41	0.711	1518000000	1080000000	38
38	1	3::HS90B_MOUSE	Heat shock protein HSP 90-beta (Hsp90ab1)	1633	77	31	51.2	50	324	16	5.04012	4.8125		0.779	1735000000	1351000000	40	0.876	1845000000	1616000000	37
38	2	3::HS90A_MOUSE	Heat shock protein HSP 90-alpha (Hsp90aa1)	1272	54	21	32.3	29	196	11	6.4898	4.90909		0.799	271000000	216500000	16	0.942	214300000	201800000	12
39	1	3::NCOR1_MOUSE	Nuclear receptor corepressor 1 (Ncor1)	1531	83	34	15.8	80	.	.	.	.		0.596	213300000	127100000	41	0.842	120300000	101300000	33
39	2	3::NCOR2_MOUSE	Nuclear receptor corepressor 2 (Ncor2)	350	18	9	4.2	15	.	.	.	.		0.585	9565000	5593000	6	0.59	9769000	5767000	7
39	3	3::KINH_MOUSE	Kinesin-1 heavy chain (Kif5b)	189	6	5	6.6	6	.	.	.	.		0.544	6909000	3757000	6	0.398	1733000	689700	3
40	1	3::LYN_MOUSE	Tyrosine-protein kinase Lyn (Lyn)	1498	63	21	49.8	56	294	17	5.09524	3.70588		0.664	2827000000	1878000000	33	0.678	2920000000	1981000000	34
40	2	3::YES_MOUSE	Tyrosine-protein kinase Yes (Yes1)	253	18	10	17.7	5	110	10	2.3	1.8		0.727	252100000	183200000	16	0.792	409200000	324200000	13
40	3	3::FYN_MOUSE	Tyrosine-protein kinase Fyn (Fyn)	232	14	8	14.2	3	104	9	2.23077	1.55556		0.547	7437000	4069000	1	0.505	11980000	6048000	3
40	4	3::CDK1_MOUSE	Cyclin-dependent kinase 1 (Cdk1)	157	10	6	24.2	7	33	2	4.75758	5		0.854	16860000	14400000	4	0.897	17140000	15370000	7
40	5	3::LCK_MOUSE	Proto-oncogene tyrosine-protein kinase LCK (Lck)	77	7	4	8.1	3	33	2	2.33333	3.5		0.723	3217000	2325000	2	0.363	4337000	1575000	1
40	6	3::SRC_MOUSE	Neuronal proto-oncogene tyrosine-protein kinase Src (Src)	61	8	5	8.1	0	34	4	1.79412	2		0.733	43570000	31940000	3	0.687	122500000	84200000	3
40	7	3::CDK6_MOUSE	Cyclin-dependent kinase 6 (Cdk6)	45	6	3	9.2	3	33	2	1.36364	3		0.421	3100000	1304000	1	0.511	5524000	2822000	1
40	8	3::CDK4_MOUSE	Cyclin-dependent kinase 4 (Cdk4)	45	4	2	6.9	1	33	2	1.36364	2		0.963	723900	697300	1	0.7	343200000	240100000	1
40	9	3::CDK13_MOUSE	Cyclin-dependent kinase 13 (Cdk13)	38	4	2	1.6	1	33	2	1.15152	2		0.897	371300	333200	1	0.658	89850	59100	1
41	1	3::CYTSA_MOUSE	Cytospin-A (Specc1l)	1494	61	34	37.7	61	368	28	4.05978	2.17857		0.42	937600000	393400000	39	0.44	994200000	437000000	40
42	1	3::SNUT1_MOUSE	U4/U6.U5 tri-snRNP-associated protein 1 (Sart1)	1476	64	26	41.6	64	565	26	2.61239	2.46154		0.869	338200000	293900000	33	0.874	328800000	287300000	35
43	1	3::PRP6_MOUSE	Pre-mRNA-processing factor 6 (Prpf6)	1418	54	30	34.9	54	303	17	4.67987	3.17647		0.835	685700000	572500000	36	0.836	816800000	683200000	38
44	1	3::GNAI2_MOUSE	Guanine nucleotide-binding protein G(i) subunit alpha-2 (Gnai2)	1418	51	17	57.7	27	216	14	6.56481	3.64286		0.865	1165000000	1007000000	18	0.954	1096000000	1046000000	19
44	2	3::GNAI3_MOUSE	Guanine nucleotide-binding protein G(k) subunit alpha (Gnai3)	968	33	14	47.7	9	94	10	10.2979	3.3		0.927	111700000	103600000	5	0.826	501500000	414100000	8
44	3	3::GNAS1_MOUSE	Guanine nucleotide-binding protein G(s) subunit alpha isoforms XLas (Gnas)	663	29	11	11	27	43	1	15.4186	29		1.044	497200000	518900000	14	0.929	458800000	426200000	16
44	3	3::GNAS2_MOUSE	Guanine nucleotide-binding protein G(s) subunit alpha isoforms short (Gnas)	663	29	11	31.7	28	43	1	15.4186	29		1.044	497200000	518900000	14	0.929	458800000	426200000	16
44	4	3::GNA13_MOUSE	Guanine nucleotide-binding protein subunit alpha-13 (Gna13)	74	3	2	6.6	3	43	1	1.72093	3		1.085	6407000	6950000	3	0.711	14140000	10050000	4
46	1	3::NUCL_MOUSE	Nucleolin (Ncl)	1384	55	17	24.3	55	331	25	4.18127	2.2		0.803	1375000000	1104000000	30	0.796	1536000000	1223000000	30
47	1	3::PABP1_MOUSE	Polyadenylate-binding protein 1 (Pabpc1)	1378	64	20	37.7	64	678	29	2.03245	2.2069		0.795	3167000000	2518000000	29	0.789	3100000000	2445000000	32
48	1	3::SF3A1_MOUSE	Splicing factor 3A subunit 1 (Sf3a1)	1345	63	26	44.6	63	287	19	4.68641	3.31579		0.911	1130000000	1029000000	35	0.907	1281000000	1162000000	35
49	1	3::ML12B_MOUSE	Myosin regulatory light chain 12B (Myl12b)	1343	44	10	62.8	44	399	16	3.36591	2.75		0.422	6256000000	2637000000	19	0.424	6297000000	2668000000	18
50	1	3::SETX_MOUSE	Probable helicase senataxin (Setx)	1335	88	37	17.5	86	49	5	27.2449	17.6		0.959	159200000	152600000	43	0.978	192900000	188700000	42
51	1	3::TMOD3_MOUSE	Tropomodulin-3 (Tmod3)	1322	54	17	54.5	54	536	27	2.46642	2		0.693	7491000000	5193000000	26	0.71	5892000000	4183000000	26
52	1	3::FXR1_MOUSE	Fragile X mental retardation syndrome-related protein 1 (Fxr1)	1312	47	19	38	46	376	19	3.48936	2.47368		0.913	688100000	628500000	26	0.855	664200000	568000000	25
52	2	3::FMR1_MOUSE	Synaptic functional regulator FMR1 (Fmr1)	537	30	11	21	29	202	11	2.65842	2.72727		0.922	166800000	153800000	15	0.928	123600000	114700000	12
53	1	3::RFTN1_MOUSE	Raftlin (Rftn1)	1249	57	20	47.7	55	293	18	4.2628	3.16667		0.737	2002000000	1475000000	28	0.718	2874000000	2064000000	21
54	1	3::HNRPU_MOUSE	Heterogeneous nuclear ribonucleoprotein U (Hnrnpu)	1239	60	17	25.4	59	491	30	2.52342	2		0.776	2117000000	1642000000	26	0.764	2120000000	1619000000	28
54	2	3::HNRL1_MOUSE	Heterogeneous nuclear ribonucleoprotein U-like protein 1 (Hnrnpul1)	288	13	9	11.9	12	15	1	19.2	13		0.68	58850000	40000000	13	0.73	50650000	36990000	10
55	1	3::IF4A3_MOUSE	Eukaryotic initiation factor 4A-III (Eif4a3)	1235	49	20	52.8	45	722	31	1.71053	1.58065		0.646	2018000000	1304000000	27	0.716	1662000000	1189000000	28
55	2	3::IF4A1_MOUSE	Eukaryotic initiation factor 4A-I (Eif4a1)	457	19	10	28.8	17	16	2	28.5625	9.5		1.04	117000000	121700000	12	0.891	111700000	99540000	9
56	1	3::KCC2G_MOUSE	Calcium/calmodulin-dependent protein kinase type II subunit gamma (Camk2g)	1225	44	14	34.4	35	481	18	2.54678	2.44444		0.845	1486000000	1257000000	17	0.796	2803000000	2231000000	23
56	2	3::KCC2D_MOUSE	Calcium/calmodulin-dependent protein kinase type II subunit delta (Camk2d)	1016	44	16	38.5	32	417	18	2.43645	2.44444		0.783	3414000000	2673000000	23	0.745	2557000000	1906000000	23
56	3	3::KCC2A_MOUSE	Calcium/calmodulin-dependent protein kinase type II subunit alpha (Camk2a)	300	9	4	12.1	2	122	6	2.45902	1.5		0.945	5337000	5045000	1	1.67	4802000	8019000	2
57	1	3::ILF3_MOUSE	Interleukin enhancer-binding factor 3 (Ilf3)	1223	73	27	39.4	59	81	12	15.0988	6.08333		0.824	877400000	722700000	42	0.761	883800000	672700000	41
57	2	3::STRBP_MOUSE	Spermatid perinuclear RNA-binding protein (Strbp)	357	25	14	21.7	11	37	5	9.64865	5		0.88	81430000	71700000	12	0.834	65300000	54450000	10
58	1	3::ADDA_MOUSE	Alpha-adducin (Add1)	1220	56	17	28	44	299	19	4.08027	2.94737		0.612	647800000	396200000	26	0.6	817000000	489900000	31
58	2	3::ADDG_MOUSE	Gamma-adducin (Add3)	962	42	21	38	39	128	10	7.51562	4.2		0.63	871000000	549100000	28	0.568	911000000	517700000	27
58	3	3::ADDB_MOUSE	Beta-adducin (Add2)	544	34	15	23	23	87	7	6.25287	4.85714		0.567	224800000	127500000	21	0.61	94580000	57670000	18
59	1	3::AP2B1_MOUSE	AP-2 complex subunit beta (Ap2b1)	1188	50	26	34	28	.	.	.	.		0.814	425900000	346600000	28	0.866	460300000	398700000	32
59	2	3::AP1B1_MOUSE	AP-1 complex subunit beta-1 (Ap1b1)	669	24	15	17.9	2	.	.	.	.		0.826	2425000	2003000	2
60	1	3::CH60_MOUSE	60 kDa heat shock protein, mitochondrial (Hspd1)	1172	44	19	45.4	44	280	13	4.18571	3.38462		1.348	374500000	504900000	24	1.281	361000000	462500000	21
61	1	3::EFR3A_MOUSE	Protein EFR3 homolog A (Efr3a)	1170	51	27	40.8	51	286	8	4.09091	6.375		0.817	890600000	727700000	33	0.724	1180000000	854800000	34
62	1	3::MOV10_MOUSE	Putative helicase MOV-10 (Mov10)	1122	65	34	41.2	65	176	8	6.375	8.125		0.804	813000000	653800000	41	0.793	882500000	699500000	41
63	1	3::YBOX1_MOUSE	Nuclease-sensitive element-binding protein 1 (Ybx1)	1107	37	10	49.7	23	374	18	2.95989	2.05556		0.831	1345000000	1117000000	16	0.835	1367000000	1141000000	15
63	2	3::YBOX3_MOUSE	Y-box-binding protein 3 (Ybx3)	920	31	9	36	19	440	19	2.09091	1.63158		1.068	149600000	159700000	7	0.822	237400000	195100000	10
64	1	3::MAFG_MOUSE	Transcription factor MafG (Mafg)	1106	41	11	50	40	.	.	.	.		0.697	2985000000	2081000000	15	0.824	2757000000	2271000000	15
64	2	3::MAFK_MOUSE	Transcription factor MafK (Mafk)	507	26	8	39.1	25	.	.	.	.		0.758	1614000000	1222000000	12	0.749	1077000000	806600000	12
64	3	3::MAFF_MOUSE	Transcription factor MafF (Maff)	31	2	2	10.3	1	.	.	.	.		0.835	7631000	6373000	1	0.727	8445000	6140000	1
65	1	3::LAP2A_MOUSE	Lamina-associated polypeptide 2, isoforms alpha/zeta (Tmpo)	1088	51	25	47.3	27	240	18	4.53333	2.83333		1.477	285600000	422000000	23	1.511	294100000	444300000	28
65	2	3::LAP2B_MOUSE	Lamina-associated polypeptide 2, isoforms beta/delta/epsilon/gamma (Tmpo)	767	31	14	42.7	7	230	11	3.33478	2.81818		1.101	53240000	58620000	4	1.195	33970000	40600000	3
66	1	3::ZC3HD_MOUSE	Zinc finger CCCH domain-containing protein 13 (Zc3h13)	1052	57	26	16.3	54	280	24	3.75714	2.375		0.879	174900000	153700000	29	0.8	211100000	168900000	25
67	1	3::AP2A1_MOUSE	AP-2 complex subunit alpha-1 (Ap2a1)	1042	42	23	24.6	32	31	2	33.6129	21		0.88	442600000	389400000	33	0.886	445100000	394200000	32
67	2	3::AP2A2_MOUSE	AP-2 complex subunit alpha-2 (Ap2a2)	460	27	17	18.7	16	26	1	17.6923	27		1.155	35170000	40630000	13	1.14	43600000	49710000	12
68	1	3::PYR1_MOUSE	CAD protein (Cad)	1017	65	26	14	65	.	.	.	.		0.565	79860000	45140000	25	0.484	98930000	47870000	24
69	1	3::H14_MOUSE	Histone H1.4 (Hist1h1e)	983	50	6	22.8	24	176	11	5.58523	4.54545		0.74	72320000	53540000	8	0.791	787300000	622800000	12
69	2	3::H12_MOUSE	Histone H1.2 (Hist1h1c)	816	41	7	26.9	7	192	11	4.25	3.72727		0.82	44010000	36090000	3	0.761	48110000	36620000	1
69	3	3::H11_MOUSE	Histone H1.1 (Hist1h1a)	805	34	4	23.5	18	320	12	2.51562	2.83333		0.562	285800000	160600000	6	0.712	251000000	178700000	6
69	4	3::H13_MOUSE	Histone H1.3 (Hist1h1d)	754	37	6	22.6	3	188	10	4.01064	3.7		1.088	588100000	639900000	11	0.718	114900000	82520000	6
71	1	3::HNRPC_MOUSE	Heterogeneous nuclear ribonucleoproteins C1/C2 (Hnrnpc)	974	36	17	46.6	34	323	19	3.01548	1.89474		0.815	1492000000	1216000000	22	0.802	1607000000	1289000000	23
72	1	3::PRPF3_MOUSE	U4/U6 small nuclear ribonucleoprotein Prp3 (Prpf3)	972	57	27	52.4	57	421	22	2.30879	2.59091		0.769	801000000	615800000	22	0.901	866400000	780500000	29
73	1	3::PININ_MOUSE	Pinin (Pnn)	963	64	23	34.9	62	1072	64	0.898321	1		0.751	863700000	648900000	44	0.726	1202000000	873400000	42
74	1	3::SYF1_MOUSE	Pre-mRNA-splicing factor SYF1 (Xab2)	959	39	20	27.8	39	251	14	3.82072	2.78571		0.735	425900000	313100000	24	0.788	520300000	409900000	27
75	1	3::BST2_MOUSE	Bone marrow stromal antigen 2 (Bst2)	953	41	5	17.4	41	214	10	4.45327	4.1		0.666	517700000	344700000	8	0.685	793000000	543300000	10
76	1	3::FMNL1_MOUSE	Formin-like protein 1 (Fmnl1)	937	49	25	26.7	49	268	17	3.49627	2.88235		0.782	363900000	284600000	25	0.798	534400000	426400000	32
77	1	3::EF1A1_MOUSE	Elongation factor 1-alpha 1 (Eef1a1)	932	55	14	39.8	55	68	8	13.7059	6.875		0.895	761400000	681300000	24	0.874	466300000	407500000	17
78	1	3::TBB4B_MOUSE	Tubulin beta-4B chain (Tubb4b)	931	31	14	42.2	6	354	13	2.62994	2.38462		0.905	440400000	398500000	18	0.619	29230000	18100000	3
78	2	3::TBB5_MOUSE	Tubulin beta-5 chain (Tubb5)	841	31	14	42.3	6	370	14	2.27297	2.21429		0.977	146900000	143400000	3	0.81	661400000	535900000	18
79	1	3::H4_MOUSE	Histone H4 (Hist1h4a)	929	45	9	66	45	286	16	3.24825	2.8125		0.785	8631000000	6777000000	13	0.776	5342000000	4144000000	17
80	1	3::AQR_MOUSE	Intron-binding protein aquarius (Aqr)	923	40	25	20.9	38	168	13	5.49405	3.07692		0.793	299200000	237400000	29	0.8	337100000	269800000	28
80	2	3::DESP_MOUSE	Desmoplakin (Dsp)	200	26	11	3.6	25	20	2	10	13		0.01	40000000	60040	14	0.01	40510000	107000	16
80	3	3::RBBP4_MOUSE	Histone-binding protein RBBP4 (Rbbp4)	22	3	3	5.9	1	.	.	.	.						0.666	11010000	7334000	4
80	4	3::RBBP7_MOUSE	Histone-binding protein RBBP7 (Rbbp7)	21	2	2	5.6	1	.	.	.	.		0.956	6260000	5988000	2	0.878	2386000	2095000	1
81	1	3::CRNL1_MOUSE	Crooked neck-like protein 1 (Crnkl1)	911	31	20	28.6	31	379	17	2.40369	1.82353		0.864	484300000	418600000	28	0.84	391400000	328900000	23
82	1	3::CPSF1_MOUSE	Cleavage and polyadenylation specificity factor subunit 1 (Cpsf1)	905	47	24	18.9	47	97	11	9.3299	4.27273		0.645	253200000	163400000	27	0.763	283400000	216300000	22
83	1	3::VIR_MOUSE	Protein virilizer homolog (Kiaa1429)	903	32	17	10.8	32	79	6	11.4304	5.33333		0.707	78430000	55420000	15	0.765	85870000	65690000	16
84	1	3::HNRPM_MOUSE	Heterogeneous nuclear ribonucleoprotein M (Hnrnpm)	898	41	17	29.6	41	243	9	3.69547	4.55556		0.889	553400000	491800000	31	0.748	627100000	469300000	33
85	1	3::CDC5L_MOUSE	Cell division cycle 5-like protein (Cdc5l)	888	54	21	34.8	54	323	20	2.74923	2.7		0.793	504000000	399900000	36	0.761	552800000	420800000	32
86	1	3::CBPM_MOUSE	Carboxypeptidase M (Cpm)	887	39	12	30.9	39	84	7	10.5595	5.57143		0.728	669800000	487400000	15	0.741	1193000000	884600000	15
87	1	3::LIMA1_MOUSE	LIM domain and actin-binding protein 1 (Lima1)	877	44	25	42.5	44	128	8	6.85156	5.5		0.312	1420000000	443600000	33	0.309	1783000000	551300000	32
88	1	3::SRRM2_MOUSE	Serine/arginine repetitive matrix protein 2 (Srrm2)	869	56	27	13.4	53	121	9	7.18182	6.22222		0.77	129300000	99530000	25	0.899	75190000	67590000	22
89	1	3::CAPZB_MOUSE	F-actin-capping protein subunit beta (Capzb)	865	34	14	50.9	34	154	6	5.61688	5.66667		0.553	1410000000	779900000	18	0.54	1304000000	703700000	17
90	1	3::H2B1B_MOUSE	Histone H2B type 1-B (Hist1h2bb)	858	28	5	42.1	26	286	17	3	1.64706		0.763	7544000000	5757000000	14	0.746	7192000000	5363000000	19
90	1	3::H2B1C_MOUSE	Histone H2B type 1-C/E/G (Hist1h2bc)	858	28	5	42.1	28	285	16	3.01053	1.75		0.763	7544000000	5757000000	14	0.746	7192000000	5363000000	19
90	1	3::H2B1F_MOUSE	Histone H2B type 1-F/J/L (Hist1h2bf)	858	28	5	42.1	28	286	17	3	1.64706		0.763	7544000000	5757000000	14	0.746	7192000000	5363000000	19
90	1	3::H2B1H_MOUSE	Histone H2B type 1-H (Hist1h2bh)	858	28	5	42.1	28	285	16	3.01053	1.75		0.763	7544000000	5757000000	14	0.746	7192000000	5363000000	19
90	1	3::H2B1M_MOUSE	Histone H2B type 1-M (Hist1h2bm)	858	28	5	42.1	28	285	16	3.01053	1.75		0.763	7544000000	5757000000	14	0.746	7192000000	5363000000	19
90	1	3::H2B1P_MOUSE	Histone H2B type 1-P (Hist1h2bp)	858	28	5	42.1	28	286	17	3	1.64706		0.763	7544000000	5757000000	14	0.746	7192000000	5363000000	19
90	1	3::H2B2B_MOUSE	Histone H2B type 2-B (Hist2h2bb)	858	28	5	42.1	28	285	16	3.01053	1.75		0.763	7544000000	5757000000	14	0.746	7192000000	5363000000	19
91	1	3::CAZA2_MOUSE	F-actin-capping protein subunit alpha-2 (Capza2)	851	36	12	69.2	28	166	10	5.12651	3.6		0.566	1387000000	784800000	17	0.534	1353000000	723000000	16
91	2	3::CAZA1_MOUSE	F-actin-capping protein subunit alpha-1 (Capza1)	531	27	9	42.3	19	133	9	3.99248	3		0.605	1298000000	785700000	10	0.519	755400000	392200000	12
92	1	3::DDX3X_MOUSE	ATP-dependent RNA helicase DDX3X (Ddx3x)	846	36	20	34	30	294	17	2.87755	2.11765		0.672	504600000	338900000	28	0.568	256400000	145600000	25
92	2	3::DDX17_MOUSE	Probable ATP-dependent RNA helicase DDX17 (Ddx17)	812	31	16	29.7	17	300	12	2.70667	2.58333		0.791	108500000	85860000	14	0.72	101100000	72810000	13
92	3	3::DDX5_MOUSE	Probable ATP-dependent RNA helicase DDX5 (Ddx5)	741	38	20	34.5	24	330	22	2.24545	1.72727		0.757	634600000	480400000	21	0.785	779700000	612000000	27
93	1	3::FUBP2_MOUSE	Far upstream element-binding protein 2 (Khsrp)	841	38	22	41.6	36	432	22	1.94676	1.72727		0.989	405200000	400700000	28	0.988	358500000	354200000	32
94	1	3::CCAR1_MOUSE	Cell division cycle and apoptosis regulator protein 1 (Ccar1)	832	46	24	23.1	46	475	40	1.75158	1.15		0.936	597300000	559300000	34	0.839	812400000	681300000	29
95	1	3::PLSL_MOUSE	Plastin-2 (Lcp1)	830	45	19	33.3	45	.	.	.	.		0.427	138600000	59180000	25	0.456	124000000	56570000	24
96	1	3::PRC2C_MOUSE	Protein PRRC2C (Prrc2c)	829	56	21	10.3	56	36	7	23.0278	8		0.705	67970000	47930000	23	0.852	67160000	57190000	24
97	1	3::CN37_MOUSE	2~,3~-cyclic-nucleotide 3~-phosphodiesterase (Cnp)	823	26	10	26	26	52	2	15.8269	13		0.469				0.402
98	1	3::EP300_MOUSE	Histone acetyltransferase p300 (Ep300)	808	67	28	13.4	47	111	8	7.27928	8.375		1.175	132100000	155200000	31	1.26	109200000	137500000	31
98	2	3::CBP_MOUSE	CREB-binding protein (Crebbp)	411	25	10	4.6	1	48	2	8.5625	12.5						1.446	28630000	41400000	6
99	1	3::FLNA_MOUSE	Filamin-A (Flna)	776	44	27	13.1	41	.	.	.	.		0.218	50320000	10990000	18	0.26	74780000	19460000	21
99	2	3::FLNB_MOUSE	Filamin-B (Flnb)	619	31	18	8.4	28	.	.	.	.		0.361	22570000	8152000	15	0.346	19680000	6807000	11
100	1	3::GEMI5_MOUSE	Gem-associated protein 5 (Gemin5)	758	43	26	21.4	43	149	16	5.08725	2.6875		0.725	205600000	149000000	30	0.81	182200000	147500000	23
101	1	3::PHB_MOUSE	Prohibitin (Phb)	755	23	13	60.7	23	98	5	7.70408	4.6		0.992	216000000	214300000	12	0.976	209700000	204800000	12
102	1	3::LC7L3_MOUSE	Luc7-like protein 3 (Luc7l3)	754	20	6	17.4	20	172	8	4.38372	2.5		0.851	120300000	102300000	9	0.783	90610000	70930000	10
103	1	3::RS4X_MOUSE	40S ribosomal protein S4, X isoform (Rps4x)	752	24	11	43.7	24	314	15	2.3949	1.6		0.814	856100000	696700000	13	0.793	968700000	768000000	14
104	1	3::SYVC_MOUSE	Valine--tRNA ligase (Vars)	750	32	19	19.5	32	18	1	41.6667	32		0.679	215300000	146300000	25	0.564	288400000	162600000	22
105	1	3::SR140_MOUSE	U2 snRNP-associated SURP motif-containing protein (U2surp)	749	44	20	23.2	42	434	30	1.72581	1.46667		0.863	378900000	326800000	30	1.006	402100000	404400000	26
106	1	3::PRP4_MOUSE	U4/U6 small nuclear ribonucleoprotein Prp4 (Prpf4)	741	35	16	37.4	34	281	18	2.63701	1.94444		0.784	670300000	525500000	20	0.763	645800000	492700000	19
106	2	3::SNR40_MOUSE	U5 small nuclear ribonucleoprotein 40 kDa protein (Snrnp40)	576	25	12	49.2	24	129	8	4.46512	3.125		0.845	387200000	327300000	16	0.744	361900000	269400000	12
106	3	3::TAF5L_MOUSE	TAF5-like RNA polymerase II p300/CBP-associated factor-associated factor 65 kDa subunit 5L (Taf5l)	28	2	2	2.5	2	.	.	.	.		0.6	931500	559000	1	.
106	4	3::DTL_MOUSE	Denticleless protein homolog (Dtl)	19	2	2	4	1	.	.	.	.		.				.
107	1	3::HNRPQ_MOUSE	Heterogeneous nuclear ribonucleoprotein Q (Syncrip)	733	32	13	25.2	32	297	15	2.46801	2.13333		0.764	557400000	425700000	23	0.742	546700000	405900000	22
108	1	3::MATR3_MOUSE	Matrin-3 (Matr3)	730	38	21	29.8	38	270	26	2.7037	1.46154		0.746	439100000	327600000	24	0.789	471800000	372400000	22
109	1	3::ILF2_MOUSE	Interleukin enhancer-binding factor 2 (Ilf2)	728	23	10	36.9	23	166	7	4.38554	3.28571		0.761	792100000	602900000	12	0.81	539700000	437100000	15
110	1	3::SNW1_MOUSE	SNW domain-containing protein 1 (Snw1)	728	26	18	45.7	26	229	12	3.17904	2.16667		0.823	527300000	433700000	21	0.799	441900000	353300000	19
111	1	3::GRP75_MOUSE	Stress-70 protein, mitochondrial (Hspa9)	722	28	16	26.8	28	156	6	4.62821	4.66667		0.79	401200000	317000000	21	0.801	372100000	298000000	19
112	1	3::CSK21_MOUSE	Casein kinase II subunit alpha (Csnk2a1)	713	35	15	53.7	35	227	11	3.14097	3.18182		1.164	1394000000	1622000000	20	1.122	812700000	911600000	18
112	2	3::CSK22_MOUSE	Casein kinase II subunit alpha~ (Csnk2a2)	444	18	9	37.7	18	.	.	.	.		0.979				0.965
113	1	3::HNRPK_MOUSE	Heterogeneous nuclear ribonucleoprotein K (Hnrnpk)	713	41	14	37.8	41	282	14	2.52837	2.92857		0.846	627500000	530600000	18	0.795	584800000	464900000	21
114	1	3::ROA3_MOUSE	Heterogeneous nuclear ribonucleoprotein A3 (Hnrnpa3)	713	23	8	26.9	23	361	12	1.97507	1.91667		0.774	395400000	306100000	12	0.679	663400000	450200000	14
115	1	3::FAS_MOUSE	Fatty acid synthase (Fasn)	698	43	22	9.6	43	.	.	.	.		0.559	66950000	37430000	24	0.683	61400000	41950000	22
116	1	3::MBB1A_MOUSE	Myb-binding protein 1A (Mybbp1a)	694	34	20	18.5	34	243	12	2.85597	2.83333		0.712	168000000	119600000	24	0.728	191100000	139100000	26
117	1	3::ROA2_MOUSE	Heterogeneous nuclear ribonucleoproteins A2/B1 (Hnrnpa2b1)	693	35	10	38	35	491	29	1.41141	1.2069		0.62	568200000	352400000	18	0.743	501000000	372400000	14
118	1	3::SNP23_MOUSE	Synaptosomal-associated protein 23 (Snap23)	687	22	10	62.9	22	113	5	6.07965	4.4		0.916	267500000	245100000	13	0.938	267200000	250600000	12
119	1	3::RPB1_MOUSE	DNA-directed RNA polymerase II subunit RPB1 (Polr2a)	671	45	25	14.3	45	222	16	3.02252	2.8125		0.636	47320000	30090000	17	0.81	96530000	78220000	30
120	1	3::EF2_MOUSE	Elongation factor 2 (Eef2)	659	38	20	27.5	38	26	1	25.3462	38		1.227	287800000	353000000	27	1.078	301100000	324700000	27
121	1	3::ATPA_MOUSE	ATP synthase subunit alpha, mitochondrial (Atp5a1)	650	27	15	34.4	27	87	7	7.47126	3.85714		1.09	230200000	250800000	13	1.157	215000000	248700000	13
122	1	3::TPM4_MOUSE	Tropomyosin alpha-4 chain (Tpm4)	638	21	11	38.7	19	215	10	2.96744	2.1		0.406	463100000	188000000	11	0.428	461900000	197900000	11
122	2	3::TPM3_MOUSE	Tropomyosin alpha-3 chain (Tpm3)	631	29	11	31.2	23	278	18	2.26978	1.61111		0.403	3583000000	1446000000	13	0.411	3783000000	1556000000	19
122	3	3::TPM1_MOUSE	Tropomyosin alpha-1 chain (Tpm1)	239	17	7	15.5	11	81	8	2.95062	2.125		0.343	37400000	12810000	3	0.556	35080000	19520000	4
123	1	3::RENT1_MOUSE	Regulator of nonsense transcripts 1 (Upf1)	638	41	26	28.8	41	255	16	2.50196	2.5625		0.722	326500000	235800000	24	0.739	371300000	274300000	28
124	1	3::RBM39_MOUSE	RNA-binding protein 39 (Rbm39)	634	29	12	28.3	27	233	10	2.72103	2.9		1.05	279300000	293300000	17	0.953	296600000	282700000	16
125	1	3::EF1D_MOUSE	Elongation factor 1-delta (Eef1d)	631	20	8	44.5	20	.	.	.	.		0.655	75950000	49780000	8	0.728	88740000	64620000	11
126	1	3::ATPB_MOUSE	ATP synthase subunit beta, mitochondrial (Atp5b)	627	28	13	33.1	28	26	4	24.1154	7		1.44	118800000	171000000	11	1.174	234400000	275100000	17
127	1	3::H2A2A_MOUSE	Histone H2A type 2-A (Hist2h2aa1)	620	18	5	50	9	198	9	3.13131	2						0.801	5731000000	4590000000	4
127	1	3::H2A2C_MOUSE	Histone H2A type 2-C (Hist2h2ac)	620	18	5	50.4	9	198	9	3.13131	2						0.801	5731000000	4590000000	4
127	2	3::H2A2B_MOUSE	Histone H2A type 2-B (Hist2h2ab)	417	12	4	52.3	3	95	6	4.38947	2		0.706	137100000	96760000	2	0.739	159800000	118100000	3
127	3	3::H2AV_MOUSE	Histone H2A.V (H2afv)	309	12	4	48.4	8	99	7	3.12121	1.71429		0.782	134000000	104800000	4	0.738	167700000	123700000	3
127	3	3::H2AZ_MOUSE	Histone H2A.Z (H2afz)	309	12	4	48.4	8	99	7	3.12121	1.71429		0.782	134000000	104800000	4	0.738	167700000	123700000	3
128	1	3::ROA1_MOUSE	Heterogeneous nuclear ribonucleoprotein A1 (Hnrnpa1)	620	22	8	32.2	22	130	10	4.76923	2.2		0.644	401700000	258500000	10	0.659	358800000	236500000	10
129	1	3::PRC2A_MOUSE	Protein PRRC2A (Prrc2a)	619	56	22	15.1	56	41	3	15.0976	18.6667		0.899	34990000	31440000	22	0.697	63640000	44390000	21
130	1	3::NCBP1_MOUSE	Nuclear cap-binding protein subunit 1 (Ncbp1)	617	26	16	26.8	26	175	15	3.52571	1.73333		0.83	164400000	136400000	18	0.866	209000000	181100000	19
131	1	3::TBA1B_MOUSE	Tubulin alpha-1B chain (Tuba1b)	603	21	12	35.9	21	146	5	4.13014	4.2		0.729	435900000	317600000	13	0.734	461800000	339000000	15
132	1	3::RPN1_MOUSE	Dolichyl-diphosphooligosaccharide--protein glycosyltransferase subunit 1 (Rpn1)	600	23	14	28.1	23	85	3	7.05882	7.66667		0.93	207900000	193400000	13	1.268	130800000	165900000	13
133	1	3::ACINU_MOUSE	Apoptotic chromatin condensation inducer in the nucleus (Acin1)	586	41	16	14.9	41	261	17	2.24521	2.41176		0.61	195900000	119400000	18	0.574	219500000	126000000	19
134	1	3::HNRPF_MOUSE	Heterogeneous nuclear ribonucleoprotein F (Hnrnpf)	575	28	11	34.9	21	337	12	1.70623	2.33333		0.746	669700000	499700000	11	0.826	738400000	610100000	12
134	2	3::HNRH1_MOUSE	Heterogeneous nuclear ribonucleoprotein H (Hnrnph1)	571	24	11	39.6	17	360	18	1.58611	1.33333		0.772	196600000	151700000	9	0.793	182100000	144400000	8
135	1	3::LRRF2_MOUSE	Leucine-rich repeat flightless-interacting protein 2 (Lrrfip2)	575	23	12	43.1	17	145	12	3.96552	1.91667		0.506	582400000	294600000	17	0.517	586000000	302700000	19
135	2	3::LRRF1_MOUSE	Leucine-rich repeat flightless-interacting protein 1 (Lrrfip1)	418	14	8	15.4	8	163	11	2.56442	1.27273		0.545	41620000	22690000	8	0.633	56120000	35520000	13
136	1	3::KIF23_MOUSE	Kinesin-like protein KIF23 (Kif23)	573	24	13	18.7	24	.	.	.	.		0.811	63270000	51300000	18	0.758	61700000	46740000	14
137	1	3::TOP2A_MOUSE	DNA topoisomerase 2-alpha (Top2a)	572	32	23	16.2	32	14	2	40.8571	16		0.748	127400000	95290000	28	0.767	147500000	113000000	28
138	1	3::SI1L1_MOUSE	Signal-induced proliferation-associated 1-like protein 1 (Sipa1l1)	567	48	26	20.9	47	.	.	.	.		0.402	75450000	30360000	20	0.374	73070000	27310000	18
138	2	3::SI1L2_MOUSE	Signal-induced proliferation-associated 1-like protein 2 (Sipa1l2)	30	2	2	1.6	1	.	.	.	.						0.521	2541000	1322000	1
139	1	3::GBB2_MOUSE	Guanine nucleotide-binding protein G(I)/G(S)/G(T) subunit beta-2 (Gnb2)	566	24	9	35.6	9	62	5	9.12903	4.8		0.907	302400000	274400000	5	0.945	310600000	293500000	5
139	2	3::GBB1_MOUSE	Guanine nucleotide-binding protein G(I)/G(S)/G(T) subunit beta-1 (Gnb1)	409	22	9	40.9	7	66	5	6.19697	4.4		0.965	1707000000	1647000000	16	0.951	765600000	728300000	13
140	1	3::1433E_MOUSE	14-3-3 protein epsilon (Ywhae)	563	21	12	53.7	17	.	.	.	.		0.824	250500000	206400000	15	0.89	121800000	108400000	13
140	2	3::1433Z_MOUSE	14-3-3 protein zeta/delta (Ywhaz)	349	13	8	33.9	9	111	2	3.14414	6.5		0.974	101800000	99070000	8	0.855	90870000	77660000	7
140	3	3::1433G_MOUSE	14-3-3 protein gamma (Ywhag)	170	9	5	20.2	4	.	.	.	.		1.222	8390000	10250000	1	0.826	27580000	22770000	2
140	4	3::1433T_MOUSE	14-3-3 protein theta (Ywhaq)	143	7	5	20.8	2	31	2	4.6129	3.5		0.76	10110000	7682000	1	0.685	9750000	6680000	1
140	5	3::1433F_MOUSE	14-3-3 protein eta (Ywhah)	130	10	7	22.8	5	.	.	.	.		0.739	46260000	34180000	5	0.811	76140000	61760000	8
140	6	3::1433B_MOUSE	14-3-3 protein beta/alpha (Ywhab)	104	6	4	15	1	.	.	.	.		0.958	3198000	3064000	1	0.694	6156000	4270000	1
141	1	3::ERLN1_MOUSE	Erlin-1 (Erlin1)	563	17	9	29.8	12	116	5	4.85345	3.4		1.327	113900000	151200000	7	1.344	250200000	336200000	9
141	2	3::ERLN2_MOUSE	Erlin-2 (Erlin2)	531	18	11	39.7	13	108	4	4.91667	4.5		1.319	172700000	227700000	13	1.517	71580000	108600000	6
142	1	3::RL18_MOUSE	60S ribosomal protein L18 (Rpl18)	563	24	7	41	24	132	9	4.26515	2.66667		0.652	285800000	186300000	8	0.656	281900000	184900000	11
143	1	3::VDAC3_MOUSE	Voltage-dependent anion-selective channel protein 3 (Vdac3)	559	21	8	43.8	21	206	7	2.71359	3		1.107	153600000	170000000	5	0.999	240500000	240400000	8
143	2	3::VDAC1_MOUSE	Voltage-dependent anion-selective channel protein 1 (Vdac1)	466	20	11	59.1	20	239	9	1.94979	2.22222		1.074	386100000	414600000	10	1.33	303200000	403200000	10
144	1	3::PRP4B_MOUSE	Serine/threonine-protein kinase PRP4 homolog (Prpf4b)	557	31	8	7.1	31	70	3	7.95714	10.3333		0.688	38020000	26160000	8	0.812	34020000	27630000	9
145	1	3::RBM5_MOUSE	RNA-binding protein 5 (Rbm5)	557	26	15	20.6	23	164	12	3.39634	2.16667		0.977	94270000	92120000	17	1.174	106100000	124600000	15
146	1	3::NISCH_MOUSE	Nischarin (Nisch)	556	35	16	14.4	35	.	.	.	.		0.806	54670000	44070000	13	0.854	44150000	37720000	8
147	1	3::ODO1_MOUSE	2-oxoglutarate dehydrogenase, mitochondrial (Ogdh)	552	33	23	28.4	33	17	2	32.4706	16.5		0.722	120800000	87230000	22	0.774	158400000	122500000	23
148	1	3::RS2_MOUSE	40S ribosomal protein S2 (Rps2)	550	24	14	52.2	24	126	9	4.36508	2.66667		0.779	802600000	625100000	10	0.76	901100000	684400000	12
149	1	3::RAIN_MOUSE	Ras-interacting protein 1 (Rasip1)	548	26	14	20.7	26	.	.	.	.		0.388	152600000	59240000	17	0.375	191900000	72020000	14
150	1	3::F120A_MOUSE	Constitutive coactivator of PPAR-gamma-like protein 1 (FAM120A)	548	25	16	20.1	25	344	19	1.59302	1.31579		0.868	203400000	176700000	23	0.823	188500000	155100000	19
151	1	3::PDIP3_MOUSE	Polymerase delta-interacting protein 3 (Poldip3)	544	31	14	44.8	31	284	12	1.91549	2.58333		1.016	237300000	241100000	18	0.86	265500000	228200000	20
152	1	3::TIF1B_MOUSE	Transcription intermediary factor 1-beta (Trim28)	538	28	13	20.9	28	.	.	.	.		0.471	229200000	107900000	19	0.42	229200000	96210000	19
153	1	3::DDX21_MOUSE	Nucleolar RNA helicase 2 (Ddx21)	533	32	13	18.3	32	.	.	.	.		0.586	132600000	77720000	25	0.628	162900000	102200000	27
154	1	3::ERH_MOUSE	Enhancer of rudimentary homolog (Erh)	533	22	7	53.8	22	129	4	4.13178	5.5		0.877	230600000	202100000	10	0.882	4220000000	3722000000	12
155	1	3::TWF1_MOUSE	Twinfilin-1 (Twf1)	532	19	8	28.3	19	58	3	9.17241	6.33333		0.575	192100000	110400000	13	0.492	175400000	86310000	9
156	1	3::SMU1_MOUSE	WD40 repeat-containing protein SMU1 (Smu1)	520	27	10	26.7	27	257	12	2.02335	2.25		0.944	297000000	280200000	14	0.981	262200000	257100000	14
157	1	3::PHB2_MOUSE	Prohibitin-2 (Phb2)	519	23	12	47.2	23	215	9	2.41395	2.55556		0.921	336900000	310200000	14	0.923	327500000	302400000	13
158	1	3::COR1C_MOUSE	Coronin-1C (Coro1c)	518	32	13	25.7	32	206	12	2.51456	2.66667		0.473	1167000000	551400000	19	0.466	1372000000	639100000	19
159	1	3::RAB35_MOUSE	Ras-related protein Rab-35 (Rab35)	517	26	9	48.3	22	69	4	7.49275	6.5		0.824	416500000	343000000	12	0.831	429500000	356700000	14
159	2	3::RAB10_MOUSE	Ras-related protein Rab-10 (Rab10)	144	8	3	14.5	4	35	2	4.11429	4						0.423	7456000	3153000	1
159	3	3::RAP1A_MOUSE	Ras-related protein Rap-1A (Rap1a)	127	10	6	29.9	9	.	.	.	.		0.481	154400000	74200000	6	0.517	100300000	51900000	6
159	4	3::RAB14_MOUSE	Ras-related protein Rab-14 (Rab14)	79	5	2	9.3	1	19	1	4.15789	5		0.726	82910000	60200000	1	1.737	433100	752400	1
160	1	3::COF1_MOUSE	Cofilin-1 (Cfl1)	516	20	8	61.4	20	68	5	7.58824	4		0.564	376800000	212600000	8	0.545	633300000	345100000	10
161	1	3::DOCK8_MOUSE	Dedicator of cytokinesis protein 8 (Dock8)	514	41	26	13.8	41	.	.	.	.		0.394	112700000	44470000	21	0.385	135700000	52290000	19
162	1	3::WRIP1_MOUSE	ATPase WRNIP1 (Wrnip1)	513	22	14	24.8	20	50	3	10.26	7.33333		0.989	190200000	188100000	18	1.057	157700000	166700000	18
163	1	3::SLTM_MOUSE	SAFB-like transcription modulator (Sltm)	507	23	13	16.7	23	88	3	5.76136	7.66667		0.815	51160000	41690000	15	0.901	48370000	43580000	12
164	1	3::TADBP_MOUSE	TAR DNA-binding protein 43 (Tardbp)	503	18	9	27.5	18	198	7	2.5404	2.57143		0.94	193400000	181800000	13	0.901	136600000	123100000	11
165	1	3::CHTOP_MOUSE	Chromatin target of PRMT1 protein (Chtop)	497	17	6	28.9	17	143	8	3.47552	2.125		0.733	226900000	166400000	8	0.767	223000000	170900000	8
166	1	3::PRP17_MOUSE	Pre-mRNA-processing factor 17 (Cdc40)	488	30	17	33.7	30	177	12	2.75706	2.5		0.932	402400000	375100000	18	0.825	344300000	284100000	15
167	1	3::DDX20_MOUSE	Probable ATP-dependent RNA helicase DDX20 (Ddx20)	478	29	14	22.9	29	85	6	5.62353	4.83333		0.842	198100000	166900000	16	0.775	230400000	178700000	18
168	1	3::RBMX_MOUSE	RNA-binding motif protein, X chromosome (Rbmx)	477	30	12	32.2	5	194	12	2.45876	2.5		0.78	726800000	567100000	12	0.791	744700000	589000000	12
168	2	3::RMXL1_MOUSE	RNA binding motif protein, X-linked-like-1 (Rbmxl1)	456	27	12	32.5	2	223	15	2.04484	1.8		1.467	9338000	13700000	3	0.762	34170000	26050000	3
169	1	3::SF3A3_MOUSE	Splicing factor 3A subunit 3 (Sf3a3)	475	19	8	19.8	19	83	5	5.72289	3.8		0.905	288700000	261100000	13	0.956	335500000	320800000	11
170	1	3::CPSF2_MOUSE	Cleavage and polyadenylation specificity factor subunit 2 (Cpsf2)	475	21	15	26.9	21	88	7	5.39773	3		0.698	180500000	126000000	19	0.649	182400000	118300000	18
171	1	3::ZC3HE_MOUSE	Zinc finger CCCH domain-containing protein 14 (Zc3h14)	470	30	15	26.5	30	163	11	2.88344	2.72727		0.661	76020000	50280000	18	0.713	127400000	90840000	22
172	1	3::MGN_MOUSE	Protein mago nashi homolog (Magoh)	464	26	8	47.3	26	112	5	4.14286	5.2		0.752	1039000000	781100000	15	0.771	1057000000	815300000	9
173	1	3::C1QBP_MOUSE	Complement component 1 Q subcomponent-binding protein, mitochondrial (C1qbp)	463	16	5	24.5	16	195	7	2.37436	2.28571		1.072	529000000	566900000	8	1.206	513300000	619000000	7
174	1	3::EFHD2_MOUSE	EF-hand domain-containing protein D2 (Efhd2)	462	22	11	43.8	22	76	8	6.07895	2.75		0.26	434300000	112800000	13	0.28	451000000	126100000	14
175	1	3::RL6_MOUSE	60S ribosomal protein L6 (Rpl6)	458	23	11	38.5	23	234	10	1.95726	2.3		0.731	425100000	310600000	15	0.649	373000000	241900000	16
176	1	3::PARP1_MOUSE	Poly [ADP-ribose] polymerase 1 (Parp1)	456	21	14	19.3	21	.	.	.	.		0.789	116100000	91570000	20	0.804	107700000	86600000	19
177	1	3::HNRPL_MOUSE	Heterogeneous nuclear ribonucleoprotein L (Hnrnpl)	456	18	7	18.8	18	275	13	1.65818	1.38462		0.704	261000000	183800000	10	0.736	314900000	231800000	15
178	1	3::RU2A_MOUSE	U2 small nuclear ribonucleoprotein A~ (Snrpa1)	452	17	9	40	17	205	10	2.20488	1.7		0.892				0.936
179	1	3::CALM1_MOUSE	Calmodulin-1 (Calm1)	451	22	8	43	22	82	7	5.5	3.14286		.				.
179	1	3::CALM2_MOUSE	Calmodulin-2 (Calm2)	451	22	8	43	22	82	7	5.5	3.14286		.				.
179	1	3::CALM3_MOUSE	Calmodulin-3 (Calm3)	451	22	8	43	22	82	7	5.5	3.14286		.	540000000	282900000	10	.	828700000	409500000	11
180	1	3::HS105_MOUSE	Heat shock protein 105 kDa (Hsph1)	450	21	11	15.3	21	.	.	.	.		0.692	81720000	56510000	12	0.695	123500000	85780000	20
181	1	3::ARC1B_MOUSE	Actin-related protein 2/3 complex subunit 1B (Arpc1b)	449	15	6	19.6	15	27	2	16.6296	7.5		0.798	140800000	112300000	5	0.834	119900000	100000000	5
182	1	3::SFR19_MOUSE	Splicing factor, arginine/serine-rich 19 (Scaf1)	447	19	6	6.5	19	22	1	20.3182	19		0.627	18580000	11650000	6	0.919	25830000	23750000	7
183	1	3::SRRT_MOUSE	Serrate RNA effector molecule homolog (Srrt)	446	16	6	7.1	16	324	13	1.37654	1.23077		0.801	31210000	25010000	9	0.753	36750000	27660000	8
184	1	3::TCPQ_MOUSE	T-complex protein 1 subunit theta (Cct8)	444	17	13	26.3	17	38	2	11.6842	8.5		0.803	82700000	66380000	16	0.806	82450000	66430000	16
185	1	3::STML2_MOUSE	Stomatin-like protein 2, mitochondrial (Stoml2)	444	13	8	28.6	13	.	.	.	.		1.129	30240000	34140000	6	1.049	33910000	35560000	7
186	1	3::SMCA4_MOUSE	Transcription activator BRG1 (Smarca4)	443	26	13	9.5	26	.	.	.	.		0.304	91610000	27880000	9	0.95	49450000	46960000	15
187	1	3::RBM10_MOUSE	RNA-binding protein 10 (Rbm10)	441	20	9	12.4	20	117	7	3.76923	2.85714		0.925	117200000	108400000	12	0.853	145500000	124000000	15
188	1	3::RED_MOUSE	Protein Red (Ik)	441	30	11	21.2	30	175	14	2.52	2.14286		0.873	188400000	164400000	19	0.958	185600000	177700000	21
189	1	3::THOC2_MOUSE	THO complex subunit 2 (Thoc2)	439	30	14	10.2	30	22	1	19.9545	30		0.548	69270000	37970000	15	0.676	57580000	38910000	12
190	1	3::NOP56_MOUSE	Nucleolar protein 56 (Nop56)	437	15	9	17.4	15	.	.	.	.		0.66	44550000	29400000	9	0.62	35980000	22320000	9
191	1	3::PHAG1_MOUSE	Phosphoprotein associated with glycosphingolipid-enriched microdomains 1 (Pag1)	436	19	10	38.5	17	.	.	.	.		0.545	263100000	143400000	15	0.668	143700000	96000000	10
192	1	3::SFPQ_MOUSE	Splicing factor, proline- and glutamine-rich (Sfpq)	428	27	10	17.2	22	67	5	6.38806	5.4		0.986	182800000	180200000	23	0.959	155900000	149400000	16
192	2	3::NONO_MOUSE	Non-POU domain-containing octamer-binding protein (Nono)	103	8	3	4.9	3	.	.	.	.		1.029	15510000	15970000	5	0.862	19940000	17180000	7
193	1	3::TCPD_MOUSE	T-complex protein 1 subunit delta (Cct4)	425	15	9	20.2	15	.	.	.	.		0.735	93780000	68940000	11	0.801	88050000	70560000	11
194	1	3::SMD1_MOUSE	Small nuclear ribonucleoprotein Sm D1 (Snrpd1)	425	15	5	54.6	15	225	11	1.88889	1.36364		0.796	1133000000	901500000	9	0.873	829100000	723900000	8
195	1	3::ELAV1_MOUSE	ELAV-like protein 1 (Elavl1)	422	20	9	38	20	157	13	2.6879	1.53846		0.836	478700000	400400000	10	0.73	296900000	216800000	9
196	1	3::FIP1_MOUSE	Pre-mRNA 3~-end-processing factor FIP1 (Fip1l1)	420	22	8	19.8	20	132	7	3.18182	3.14286		0.752				0.553
197	1	3::CN166_MOUSE	#VALUE!	416	13	8	43.9	13	73	4	5.69863	3.25		0.723				0.606
198	1	3::RS18_MOUSE	40S ribosomal protein S18 (Rps18)	415	20	11	55.9	20	181	7	2.29282	2.85714		0.741	518700000	384200000	9	0.767	472100000	361900000	11
199	1	3::GAPR1_MOUSE	Golgi-associated plant pathogenesis-related protein 1 (Glipr2)	413	10	4	42.2	10	60	2	6.88333	5		0.374	129400000	48330000	7	0.431	104600000	45130000	5
200	1	3::HNRL2_MOUSE	Heterogeneous nuclear ribonucleoprotein U-like protein 2 (Hnrnpul2)	412	29	19	22.4	29	19	2	21.6842	14.5		0.806	156800000	126300000	19	0.794	132600000	105300000	14
201	1	3::ZFR_MOUSE	Zinc finger RNA-binding protein (Zfr)	411	15	9	11.6	15	50	6	8.22	2.5		0.73	44520000	32490000	15	0.797	59470000	47370000	13
203	1	3::CSDE1_MOUSE	Cold shock domain-containing protein E1 (Csde1)	406	22	16	25.4	22	105	6	3.86667	3.66667		0.861	128700000	110800000	18	0.8	154000000	123200000	19
204	1	3::SERA_MOUSE	D-3-phosphoglycerate dehydrogenase (Phgdh)	400	10	7	16.9	10	.	.	.	.		0.89	71020000	63230000	7	0.829	73700000	61120000	7
205	1	3::ENV1_MOUSE	#VALUE!	399	16	7	15.4	16	91	2	4.38462	8		0.698				0.707
206	1	3::LA_MOUSE	Lupus La protein homolog (Ssb)	399	23	12	30.1	23	228	11	1.75	2.09091		0.793	107500000	85220000	11	0.763	139600000	106600000	12
207	1	3::MYPT1_MOUSE	Protein phosphatase 1 regulatory subunit 12A (Ppp1r12a)	398	20	15	17.3	19	.	.	.	.		0.279	134400000	37570000	14	0.231	168300000	38830000	18
207	2	3::MYPT2_MOUSE	Protein phosphatase 1 regulatory subunit 12B (Ppp1r12b)	72	5	5	5.9	4	.	.	.	.		0.259	8072000	2093000	5	0.261	13510000	3528000	7
208	1	3::IF4G1_MOUSE	Eukaryotic translation initiation factor 4 gamma 1 (Eif4g1)	397	29	16	11.1	29	.	.	.	.		0.647	25010000	16170000	10	0.511	32310000	16510000	9
209	1	3::WDR33_MOUSE	pre-mRNA 3~ end processing protein WDR33 (Wdr33)	397	28	16	13.8	25	115	12	3.45217	2.33333		0.869				0.907
210	1	3::ARPC2_MOUSE	Actin-related protein 2/3 complex subunit 2 (Arpc2)	392	20	12	40	20	93	5	4.21505	4		0.837	340300000	284900000	15	0.834	313900000	261700000	18
211	1	3::CALX_MOUSE	Calnexin (Canx)	387	19	12	23.9	19	.	.	.	.		1.073	90960000	97630000	13	0.859	119700000	102800000	18
212	1	3::LARP1_MOUSE	La-related protein 1 (Larp1)	386	29	21	24.2	29	119	10	3.2437	2.9		0.773	139200000	107600000	26	0.75	163800000	122900000	25
213	1	3::SAM50_MOUSE	Sorting and assembly machinery component 50 homolog (Samm50)	386	22	11	30.7	22	63	8	6.12698	2.75		0.968	242700000	234900000	15	1.061	153700000	163100000	12
214	1	3::PLRG1_MOUSE	Pleiotropic regulator 1 (Plrg1)	385	23	14	35.9	23	159	14	2.42138	1.64286		0.897	161500000	145000000	18	0.762	240200000	183100000	18
215	1	3::NXF1_MOUSE	Nuclear RNA export factor 1 (Nxf1)	382	13	8	17.6	13	36	3	10.6111	4.33333		0.888	95460000	84810000	12	0.696	81200000	56520000	11
216	1	3::ANM1_MOUSE	Protein arginine N-methyltransferase 1 (Prmt1)	381	17	10	28.3	17	89	9	4.2809	1.88889		0.989	171600000	169800000	9	0.846	210200000	177900000	9
217	1	3::RS8_MOUSE	40S ribosomal protein S8 (Rps8)	380	12	6	35.1	12	106	6	3.58491	2		0.738	147500000	108800000	4	0.777	300700000	233600000	6
218	1	3::CPSF3_MOUSE	Cleavage and polyadenylation specificity factor subunit 3 (Cpsf3)	380	18	11	17.7	18	23	2	16.5217	9		0.745	89290000	66510000	12	0.728	107000000	77880000	13
219	1	3::RL38_MOUSE	60S ribosomal protein L38 (Rpl38)	378	13	5	47.1	13	20	2	18.9	6.5		0.855	252100000	215500000	5	0.937	246600000	231100000	5
220	1	3::EIF3B_MOUSE	Eukaryotic translation initiation factor 3 subunit B (Eif3b)	375	23	12	19.9	23	.	.	.	.		0.616	97550000	60100000	14	0.649	105200000	68260000	13
221	1	3::LSP1_MOUSE	Lymphocyte-specific protein 1 (Lsp1)	375	13	8	39.4	13	21	2	17.8571	6.5		0.437	61350000	26800000	7	0.351	53760000	18860000	9
222	1	3::PTBP1_MOUSE	Polypyrimidine tract-binding protein 1 (Ptbp1)	371	17	11	32.6	12	120	8	3.09167	2.125		0.869	258300000	224500000	11	0.834	224400000	187100000	11
222	2	3::PTBP3_MOUSE	Polypyrimidine tract-binding protein 3 (Ptbp3)	91	9	5	8.2	4	28	3	3.25	3		0.601	28010000	16820000	2	0.756	28200000	21320000	5
223	1	3::SCRIB_MOUSE	Protein scribble homolog (Scrib)	365	25	15	12.3	25	.	.	.	.		0.723	48010000	34720000	15	0.639	43740000	27960000	12
224	1	3::SAFB2_MOUSE	Scaffold attachment factor B2 (Safb2)	365	28	15	20.8	28	106	6	3.4434	4.66667		0.743	39140000	29080000	16	0.812	55830000	45360000	19
225	1	3::NU155_MOUSE	Nuclear pore complex protein Nup155 (Nup155)	364	10	7	6.6	10	.	.	.	.		0.648	22530000	14600000	6	0.693	32090000	22250000	7
226	1	3::PABP2_MOUSE	Polyadenylate-binding protein 2 (Pabpn1)	360	13	5	17.2	13	210	6	1.71429	2.16667		0.708	373100000	264200000	6	0.654	328000000	214600000	8
227	1	3::RBM14_MOUSE	RNA-binding protein 14 (Rbm14)	358	19	14	22.4	19	180	14	1.98889	1.35714		0.915	119900000	109700000	16	0.823	137600000	113300000	16
228	1	3::RBBP6_MOUSE	E3 ubiquitin-protein ligase RBBP6 (Rbbp6)	358	19	11	7	19	87	6	4.11494	3.16667		0.873	9881000	8622000	7	0.646	16590000	10710000	9
229	1	3::DRS7B_MOUSE	Dehydrogenase/reductase SDR family member 7B (Dhrs7b)	351	10	7	25.7	10	67	2	5.23881	5		1.065	117900000	125600000	7	1.01	143300000	144700000	9
230	1	3::HSP74_MOUSE	Heat shock 70 kDa protein 4 (Hspa4)	350	19	15	26.4	19	.	.	.	.		1.005	50610000	50890000	19	0.795	68670000	54620000	19
231	1	3::TFP11_MOUSE	Tuftelin-interacting protein 11 (Tfip11)	350	22	16	19.9	22	189	11	1.85185	2		0.984	47740000	46980000	15	0.808	55130000	44560000	18
232	1	3::RBM25_MOUSE	RNA-binding protein 25 (Rbm25)	349	17	8	11.5	15	198	16	1.76263	1.0625		0.726	110800000	80390000	15	0.723	116600000	84260000	12
233	1	3::RSMB_MOUSE	Small nuclear ribonucleoprotein-associated protein B (Snrpb)	344	19	6	25.1	19	160	7	2.15	2.71429		0.851	463300000	394500000	8	0.749	689300000	516500000	10
233	1	3::RSMN_MOUSE	Small nuclear ribonucleoprotein-associated protein N (Snrpn)	344	19	6	24.2	19	160	7	2.15	2.71429		0.851	463300000	394500000	8	0.749	689300000	516500000	10
234	1	3::RS6_MOUSE	40S ribosomal protein S6 (Rps6)	340	13	5	21.3	13	128	5	2.65625	2.6		0.752	299200000	224900000	6	0.687	430100000	295600000	7
235	1	3::RLA0_MOUSE	60S acidic ribosomal protein P0 (Rplp0)	340	19	9	39.1	19	35	1	9.71429	19		0.619	105800000	65510000	7	0.595	206200000	122700000	11
236	1	3::RS13_MOUSE	40S ribosomal protein S13 (Rps13)	336	13	5	29.8	13	262	12	1.28244	1.08333		0.753	439000000	330600000	6	0.759	544300000	413200000	5
237	1	3::TERA_MOUSE	Transitional endoplasmic reticulum ATPase (Vcp)	335	18	13	18.7	18	38	1	8.81579	18		0.853	95210000	81210000	15	0.941	62000000	58320000	11
237	2	3::SPAT5_MOUSE	Spermatogenesis-associated protein 5 (Spata5)	40	3	2	3.1	3	.	.	.	.		0.852	974300	830600	2	0.43	1469000	631200	2
238	1	3::NPM_MOUSE	Nucleophosmin (Npm1)	334	10	6	28.4	10	43	1	7.76744	10		0.898	346000000	310600000	7	0.916	310800000	284600000	7
239	1	3::RU17_MOUSE	U1 small nuclear ribonucleoprotein 70 kDa (Snrnp70)	333	21	10	23.4	21	147	8	2.26531	2.625		0.892	212400000	189500000	15	0.905	160300000	145100000	15
240	1	3::CCNY_MOUSE	Cyclin-Y (Ccny)	330	14	7	29	14	.	.	.	.		0.503	97030000	48840000	8	0.65	75650000	49180000	8
241	1	3::THOC4_MOUSE	THO complex subunit 4 (Alyref)	330	10	4	23.5	10	141	6	2.34043	1.66667		0.78	169600000	132300000	6	0.782	200700000	157000000	4
242	1	3::TFR1_MOUSE	Transferrin receptor protein 1 (Tfrc)	330	19	10	15.2	19	.	.	.	.		0.686	50080000	34340000	17	0.493	83860000	41340000	16
243	1	3::THOC1_MOUSE	THO complex subunit 1 (Thoc1)	329	18	11	17.2	18	70	5	4.7	3.6		0.715	79860000	57120000	11	0.577	85600000	49370000	12
244	1	3::PGAM5_MOUSE	Serine/threonine-protein phosphatase PGAM5, mitochondrial (Pgam5)	329	14	9	28.1	14	120	10	2.74167	1.4		0.963	712300000	686100000	13	0.889	788800000	700900000	11
245	1	3::ARP2_MOUSE	Actin-related protein 2 (Actr2)	327	14	8	24.1	14	.	.	.	.		0.952	109000000	103800000	6	0.754	131100000	98800000	8
246	1	3::RL10_MOUSE	60S ribosomal protein L10 (Rpl10)	327	20	9	48.1	20	72	8	4.54167	2.5		0.674	310000000	208800000	11	0.756	270500000	204500000	11
247	1	3::TTC7A_MOUSE	Tetratricopeptide repeat protein 7A (Ttc7a)	326	24	17	21.4	24	.	.	.	.		0.631	88550000	55870000	12	0.76	139400000	106000000	19
248	1	3::LARP4_MOUSE	La-related protein 4 (Larp4)	320	13	8	13.8	13	43	4	7.44186	3.25		0.756	66030000	49940000	13	0.591	86430000	51050000	14
249	1	3::PCBP2_MOUSE	Poly(rC)-binding protein 2 (Pcbp2)	319	19	10	40.6	13	146	11	2.18493	1.72727		0.644	579600000	373000000	11	0.727	517000000	375700000	10
249	2	3::PCBP1_MOUSE	Poly(rC)-binding protein 1 (Pcbp1)	232	12	8	30.6	6	70	3	3.31429	4		0.653	89200000	58280000	4	0.729	103700000	75640000	4
250	1	3::UBP7_MOUSE	Ubiquitin carboxyl-terminal hydrolase 7 (Usp7)	318	18	14	14.7	18	.	.	.	.		0.657	118100000	77580000	20	0.787	160100000	126000000	24
251	1	3::RGS13_MOUSE	Regulator of G-protein signaling 13 (Rgs13)	318	11	6	41.8	11	.	.	.	.		1.115	54600000	60880000	10	1.131	42330000	47860000	7
252	1	3::PP1B_MOUSE	Serine/threonine-protein phosphatase PP1-beta catalytic subunit (Ppp1cb)	317	14	4	14.1	4	36	1	8.80556	14		0.254	20820000	5293000	3	0.257	19250000	4941000	1
252	2	3::PP1A_MOUSE	Serine/threonine-protein phosphatase PP1-alpha catalytic subunit (Ppp1ca)	269	15	5	16.1	5	.	.	.	.		0.393	118600000	46550000	9	0.528	110200000	58240000	9
252	3	3::PP1G_MOUSE	Serine/threonine-protein phosphatase PP1-gamma catalytic subunit (Ppp1cc)	199	11	3	9.9	1	.	.	.	.
253	1	3::CHERP_MOUSE	Calcium homeostasis endoplasmic reticulum protein (Cherp)	316	22	15	20.9	22	345	21	0.915942	1.04762		1.03	258500000	266400000	18	0.926	285200000	264000000	12
254	1	3::RAE1B_MOUSE	Retinoic acid early-inducible protein 1-beta (Raet1b)	312	7	2	11.5	7	54	3	5.77778	2.33333		1.817	41450000	75330000	5	0.68	18180000	12370000	3
255	2	3::APOB_MOUSE	Apolipoprotein B-100 (Apob)	107	4	2	0.6	3	.	.	.	.		0.01	2836000	293.2	1	0.01	6698000	1294	1
256	1	3::ATX2L_MOUSE	Ataxin-2-like protein (Atxn2l)	308	23	16	19.6	23	101	8	3.0495	2.875		0.71	104100000	73920000	23	0.741	142500000	105500000	16
257	1	3::TCPB_MOUSE	T-complex protein 1 subunit beta (Cct2)	308	15	10	24.5	15	14	1	22	15		0.771	135200000	104200000	17	0.897	95550000	85750000	12
258	1	3::RL12_MOUSE	60S ribosomal protein L12 (Rpl12)	307	9	5	44.8	9	37	3	8.2973	3		0.844	81190000	68560000	4	0.694	111700000	77540000	5
259	1	3::RL3_MOUSE	60S ribosomal protein L3 (Rpl3)	306	14	9	26.8	14	49	3	6.2449	4.66667		0.627	185900000	116500000	11	0.731	116800000	85370000	9
260	1	3::MDHM_MOUSE	Malate dehydrogenase, mitochondrial (Mdh2)	305	10	7	29.3	10	.	.	.	.		6.503	5107000	33210000	5	4.438	8450000	37510000	7
261	1	3::MCM3_MOUSE	DNA replication licensing factor MCM3 (Mcm3)	305	22	13	19	22	.	.	.	.		0.868	69480000	60300000	19	0.848	63440000	53800000	15
262	1	3::RPN2_MOUSE	Dolichyl-diphosphooligosaccharide--protein glycosyltransferase subunit 2 (Rpn2)	305	12	6	17	12	.	.	.	.		1.058	60980000	64500000	5	1.072	66060000	70790000	6
263	1	3::H15_MOUSE	Histone H1.5 (Hist1h1b)	303	22	6	23.8	22	103	6	2.94175	3.66667		0.783	193700000	151600000	11	0.741	178600000	132300000	10
264	1	3::RS9_MOUSE	40S ribosomal protein S9 (Rps9)	301	19	9	34.5	19	121	10	2.4876	1.9		0.804	363900000	292500000	11	0.767	509000000	390600000	14
265	1	3::DX39B_MOUSE	Spliceosome RNA helicase Ddx39b (Ddx39b)	300	17	10	27.1	7	178	12	1.68539	1.41667		0.9	144200000	129800000	10	0.783	109900000	86070000	11
265	2	3::DX39A_MOUSE	ATP-dependent RNA helicase DDX39A (Ddx39a)	193	12	8	19.9	2	129	9	1.49612	1.33333		0.891	13420000	11960000	2	0.891	13510000	12040000	3
266	1	3::ABCF1_MOUSE	ATP-binding cassette sub-family F member 1 (Abcf1)	300	16	11	16.2	15	.	.	.	.		0.282	43590000	12310000	12	0.263	56030000	14710000	10
266	2	3::U2AFM_MOUSE	U2 small nuclear ribonucleoprotein auxiliary factor 35 kDa subunit-related protein 2 (Zrsr2)	63	3	2	4.8	2	.	.	.	.						1.217	306900	373700	1
267	1	3::DJC10_MOUSE	DnaJ homolog subfamily C member 10 (Dnajc10)	300	15	10	14.5	15	.	.	.	.		0.981	74340000	72950000	10	0.96	85640000	82200000	13
268	1	3::WBP11_MOUSE	WW domain-binding protein 11 (Wbp11)	299	15	7	14.2	15	81	9	3.69136	1.66667		0.912	61000000	55650000	12	0.99	44890000	44430000	10
269	1	3::ZC11A_MOUSE	Zinc finger CCCH domain-containing protein 11A (Zc3h11a)	299	15	10	20.5	15	14	1	21.3571	15		0.708	50410000	35710000	14	0.791	43700000	34550000	10
270	1	3::DDX1_MOUSE	ATP-dependent RNA helicase DDX1 (Ddx1)	298	15	12	20.4	15	23	2	12.9565	7.5		0.789	84870000	66990000	13	0.833	84300000	70240000	13
271	1	3::WDR1_MOUSE	WD repeat-containing protein 1 (Wdr1)	297	16	12	32.3	16	.	.	.	.		0.408	315600000	128900000	13	0.446	205300000	91590000	9
272	1	3::RALY_MOUSE	RNA-binding protein Raly (Raly)	294	18	10	35.6	18	211	15	1.39336	1.2		0.904	243800000	220500000	10	0.678	286100000	194100000	12
273	1	3::STRAP_MOUSE	Serine-threonine kinase receptor-associated protein (Strap)	294	11	7	29.4	11	85	4	3.45882	2.75		0.735	53060000	39030000	7	0.996	28470000	28340000	4
274	1	3::MPRIP_MOUSE	Myosin phosphatase Rho-interacting protein (Mprip)	294	20	17	21.3	20	.	.	.	.		0.346	75250000	26030000	16	0.304	123400000	37460000	19
275	1	3::CSK2B_MOUSE	Casein kinase II subunit beta (Csnk2b)	292	12	5	37.7	12	59	4	4.94915	3		1.01	299500000	302400000	5	0.975	325100000	317000000	7
276	1	3::SYEP_MOUSE	Bifunctional glutamate/proline--tRNA ligase (Eprs)	290	15	12	10.7	15	.	.	.	.		0.525	64840000	34040000	18	0.473	63460000	29990000	17
277	1	3::NUFP2_MOUSE	Nuclear fragile X mental retardation-interacting protein 2 (Nufip2)	290	8	5	8.8	8	39	2	7.4359	4		0.798	9347000	7455000	7	0.9	8665000	7800000	6
278	1	3::G3BP1_MOUSE	Ras GTPase-activating protein-binding protein 1 (G3bp1)	289	11	7	20	10	34	3	8.5	3.66667		0.819	100800000	82630000	9	0.703	174000000	122200000	10
278	2	3::G3BP2_MOUSE	Ras GTPase-activating protein-binding protein 2 (G3bp2)	111	7	4	9.1	6	30	1	3.7	7		0.712	66260000	47200000	4	0.741	47790000	35410000	7
279	1	3::M3K1_MOUSE	Mitogen-activated protein kinase kinase kinase 1 (Map3k1)	289	19	12	11	19	.	.	.	.		0.117	23010000	2693000	14	0.119	39880000	4751000	16
280	1	3::LEG8_MOUSE	Galectin-8 (Lgals8)	288	16	12	45.3	16	62	4	4.64516	4		0.744	233900000	174000000	14	0.798	203400000	162200000	16
281	1	3::BAG2_MOUSE	BAG family molecular chaperone regulator 2 (Bag2)	288	10	4	18.1	10	126	5	2.28571	2		0.917	163100000	149500000	8	0.831	112700000	93560000	4
282	1	3::PPIE_MOUSE	Peptidyl-prolyl cis-trans isomerase E (Ppie)	287	10	5	19.3	10	138	7	2.07971	1.42857		0.899	99880000	89750000	9	0.736	48310000	35530000	6
283	1	3::RU2B_MOUSE	U2 small nuclear ribonucleoprotein B~~ (Snrpb2)	287	11	5	24	9	56	4	5.125	2.75		0.954				0.896
283	2	3::SNRPA_MOUSE	U1 small nuclear ribonucleoprotein A (Snrpa)	193	11	7	31.7	9	66	5	2.92424	2.2		0.87	255700000	222500000	6	0.864	248600000	214800000	4
284	1	3::RL7A_MOUSE	60S ribosomal protein L7a (Rpl7a)	287	13	10	34.2	13	59	4	4.86441	3.25		0.86	216700000	186300000	9	0.793	187200000	148500000	11
285	1	3::SLU7_MOUSE	Pre-mRNA-splicing factor SLU7 (Slu7)	286	15	7	16.6	15	28	3	10.2143	5		0.808	63330000	51170000	13	0.8	57820000	46260000	14
286	1	3::SPF45_MOUSE	Splicing factor 45 (Rbm17)	285	15	8	24.7	15	76	7	3.75	2.14286		0.958	156000000	149400000	12	0.912	108900000	99340000	9
287	1	3::ROAA_MOUSE	Heterogeneous nuclear ribonucleoprotein A/B (Hnrnpab)	285	9	6	20.4	7	173	8	1.6474	1.125		0.775	196600000	152300000	4	0.734	242900000	178300000	6
287	2	3::HNRPD_MOUSE	Heterogeneous nuclear ribonucleoprotein D0 (Hnrnpd)	237	10	6	19.7	9	113	4	2.09735	2.5		0.728	83550000	60840000	8	0.637	54440000	34700000	5
287	3	3::HNRDL_MOUSE	Heterogeneous nuclear ribonucleoprotein D-like (Hnrnpdl)	123	5	3	11.3	2	74	2	1.66216	2.5		0.803	1395000	1120000	1	100	647.1	1797000	1
288	1	3::RS16_MOUSE	40S ribosomal protein S16 (Rps16)	284	13	5	32.9	13	160	6	1.775	2.16667		0.756	583000000	440500000	8	0.719	673900000	484800000	7
289	1	3::IQGA1_MOUSE	Ras GTPase-activating-like protein IQGAP1 (Iqgap1)	282	13	12	9.1	13	.	.	.	.		0.309	32300000	9979000	12	0.223	80300000	17880000	26
290	1	3::RL4_MOUSE	60S ribosomal protein L4 (Rpl4)	282	14	8	20.3	14	37	2	7.62162	7		0.623	189200000	117800000	12	0.706	73710000	52080000	8
291	1	3::TCPG_MOUSE	T-complex protein 1 subunit gamma (Cct3)	282	12	10	20.7	12	.	.	.	.		0.813	101700000	82650000	15	0.77	85140000	65590000	14
292	1	3::XRP2_MOUSE	Protein XRP2 (Rp2)	282	14	8	17.6	14	95	2	2.96842	7		0.642	276200000	177200000	8	0.673	358500000	241300000	7
293	1	3::G3P_MOUSE	Glyceraldehyde-3-phosphate dehydrogenase (Gapdh)	281	14	6	27.6	14	16	1	17.5625	14		1.031	70540000	72750000	8	0.923	110400000	101900000	7
294	1	3::RPB2_MOUSE	DNA-directed RNA polymerase II subunit RPB2 (Polr2b)	281	18	14	13.6	18	161	10	1.74534	1.8		0.69	56860000	39260000	14	0.738	69440000	51270000	15
295	1	3::SF01_MOUSE	Splicing factor 1 (Sf1)	280	11	5	12.6	11	17	2	16.4706	5.5		0.885	70010000	61980000	10	0.878	27490000	24150000	5
296	1	3::RUXF_MOUSE	Small nuclear ribonucleoprotein F (Snrpf)	280	7	3	24.4	7	119	4	2.35294	1.75		0.913	61810000	56450000	5	0.811	75480000	61250000	7
297	1	3::PRP31_MOUSE	U4/U6 small nuclear ribonucleoprotein Prp31 (Prpf31)	277	13	8	19	13	74	4	3.74324	3.25		0.684	132000000	90260000	9	0.637	79140000	50440000	7
298	1	3::RL24_MOUSE	60S ribosomal protein L24 (Rpl24)	277	11	3	19.1	11	92	5	3.01087	2.2		0.721	112300000	80980000	4	0.714	87860000	62760000	4
299	1	3::SMD3_MOUSE	Small nuclear ribonucleoprotein Sm D3 (Snrpd3)	276	12	4	47.6	12	197	9	1.40102	1.33333		0.855	1014000000	867200000	6	0.851	628800000	535400000	5
300	1	3::KLHL6_MOUSE	Kelch-like protein 6 (Klhl6)	276	15	10	16.2	15	.	.	.	.		0.612	69070000	42250000	13	0.626	46740000	29270000	9
301	1	3::PSMD2_MOUSE	26S proteasome non-ATPase regulatory subunit 2 (Psmd2)	275	13	8	9.7	13	17	1	16.1765	13		0.656	55100000	36150000	9	0.712	57990000	41270000	13
302	1	3::PLAK_MOUSE	Junction plakoglobin (Jup)	271	25	7	10.5	25	19	2	14.2632	12.5		0.01	26590000	7037	7	0.08	31020000	2493000	8
303	1	3::DHX36_MOUSE	ATP-dependent RNA helicase DHX36 (Dhx36)	271	16	9	11.9	16	.	.	.	.		0.787	90500000	71260000	15	0.904	77290000	69910000	15
304	1	3::RS7_MOUSE	40S ribosomal protein S7 (Rps7)	267	12	6	36.1	12	110	8	2.42727	1.5		0.843	155700000	131300000	4	0.786	168900000	132700000	5
305	1	3::RL13_MOUSE	60S ribosomal protein L13 (Rpl13)	266	12	5	24.2	12	113	3	2.35398	4		0.716	308300000	220600000	8	0.718	290600000	208600000	7
306	1	3::SF3A2_MOUSE	Splicing factor 3A subunit 2 (Sf3a2)	266	12	7	19.6	12	43	3	6.18605	4		1.066	174800000	186200000	9	1.067	108900000	116100000	9
307	1	3::IMB1_MOUSE	Importin subunit beta-1 (Kpnb1)	266	9	8	11.5	9	26	1	10.2308	9		0.639	103900000	66390000	12	0.635	110000000	69890000	15
308	1	3::XPO2_MOUSE	Exportin-2 (Cse1l)	265	12	7	7.8	12	.	.	.	.		0.821	20380000	16730000	10	0.897	17890000	16050000	6
309	1	3::DJC11_MOUSE	DnaJ homolog subfamily C member 11 (Dnajc11)	265	15	11	24.9	15	18	1	14.7222	15		1.173	132900000	155900000	12	1.157	132400000	153100000	14
310	1	3::IMA1_MOUSE	Importin subunit alpha-1 (Kpna2)	263	8	4	11	8	.	.	.	.		0.735	22250000	16360000	7	0.863	18050000	15570000	8
312	1	3::E41L5_MOUSE	Band 4.1-like protein 5 (Epb41l5)	261	16	9	15	16	.	.	.	.		0.913	37930000	34640000	12	0.687	28610000	19650000	11
313	1	3::ACLY_MOUSE	ATP-citrate synthase (Acly)	258	12	9	11.1	12	.	.	.	.		0.593	32850000	19490000	11	0.588	42630000	25090000	12
314	1	3::ABLM1_MOUSE	Actin-binding LIM protein 1 (Ablim1)	258	16	11	13.9	16	58	5	4.44828	3.2		0.43	181800000	78260000	11	0.404	209300000	84490000	14
315	1	3::TOP1_MOUSE	DNA topoisomerase 1 (Top1)	258	20	9	13.4	20	71	8	3.6338	2.5		0.816	74550000	60860000	13	0.781	71810000	56090000	12
316	1	3::ZN326_MOUSE	DBIRD complex subunit ZNF326 (Znf326)	257	8	7	14.3	8	21	2	12.2381	4		0.736	55250000	40670000	9	0.944	30150000	28480000	7
317	1	3::RL31_MOUSE	60S ribosomal protein L31 (Rpl31)	253	13	4	30.4	13	40	2	6.325	6.5		0.82	239300000	196200000	7	0.837	222600000	186400000	5
318	1	3::NSMA3_MOUSE	Sphingomyelin phosphodiesterase 4 (Smpd4)	252	7	5	7.4	7	.	.	.	.		0.729	11980000	8734000	5	0.964	17920000	17280000	6
319	1	3::RL23_MOUSE	60S ribosomal protein L23 (Rpl23)	251	12	5	44.3	9	16	1	15.6875	12		0.555	293300000	162600000	9	0.606	533700000	323300000	9
320	1	3::RRAS2_MOUSE	Ras-related protein R-Ras2 (Rras2)	251	11	7	40.2	11	85	3	2.95294	3.66667		0.885	104100000	92140000	11	0.902	70250000	63370000	8
321	1	3::DDX41_MOUSE	Probable ATP-dependent RNA helicase DDX41 (Ddx41)	250	21	15	28.3	21	41	3	6.09756	7		0.651	76750000	49930000	16	0.596	64240000	38300000	11
322	1	3::NEB2_MOUSE	Neurabin-2 (Ppp1r9b)	248	15	9	14.3	15	.	.	.	.		0.195	58180000	11350000	14	0.271	63030000	17060000	14
323	1	3::PRP19_MOUSE	Pre-mRNA-processing factor 19 (Prpf19)	246	14	8	27.2	14	244	14	1.0082	1		0.722	447100000	322600000	12	0.679	222300000	151000000	5
324	1	3::RT15_MOUSE	28S ribosomal protein S15, mitochondrial (Mrps15)	245	9	6	21.7	9	27	2	9.07407	4.5		1.132	33270000	37640000	7	0.77	35730000	27510000	5
325	1	3::LEMD2_MOUSE	LEM domain-containing protein 2 (Lemd2)	244	10	8	19.8	10	36	3	6.77778	3.33333		1.135	97720000	110900000	11	0.941	90920000	85580000	7
326	1	3::RL27A_MOUSE	60S ribosomal protein L27a (Rpl27a)	244	11	4	27.7	11	65	3	3.75385	3.66667		0.654	297500000	194500000	4	0.69	289800000	200000000	5
327	1	3::SRS10_MOUSE	Serine/arginine-rich splicing factor 10 (Srsf10)	242	12	4	17.2	12	145	9	1.66897	1.33333		0.964	65850000	63470000	6	0.816	73920000	60350000	6
328	1	3::SPF27_MOUSE	Pre-mRNA-splicing factor SPF27 (Bcas2)	242	11	5	27.6	11	200	8	1.21	1.375		0.815	184600000	150500000	10	0.86	137500000	118300000	9
329	1	3::PKHG3_MOUSE	Pleckstrin homology domain-containing family G member 3 (Plekhg3)	242	11	8	8.1	11	.	.	.	.		0.86	27130000	23330000	9	0.306	23110000	7077000	7
330	1	3::ZC3HA_MOUSE	Zinc finger CCCH domain-containing protein 10 (Zc3h10)	242	11	8	19.3	11	28	2	8.64286	5.5		0.695	63250000	43960000	6	0.912	86270000	78670000	9
331	1	3::CELF1_MOUSE	CUGBP Elav-like family member 1 (Celf1)	242	11	6	15.4	11	18	2	13.4444	5.5		0.791	149100000	117900000	7	0.83	194700000	161600000	8
332	1	3::CELF2_MOUSE	CUGBP Elav-like family member 2 (Celf2)	241	8	4	8.9	8	40	2	6.025	4		0.761	55190000	42020000	4	0.691	68920000	47620000	3
333	1	3::RS3_MOUSE	40S ribosomal protein S3 (Rps3)	241	15	11	45.3	15	99	6	2.43434	2.5		0.717	322800000	231500000	9	0.817	355600000	290500000	12
334	1	3::RS3A_MOUSE	40S ribosomal protein S3a (Rps3a)	240	12	9	34.5	12	54	6	4.44444	2		0.797	367600000	293100000	10	0.774	181600000	140500000	9
335	1	3::RLA2_MOUSE	60S acidic ribosomal protein P2 (Rplp2)	240	8	4	67	8	127	4	1.88976	2		0.782	220700000	172500000	6	0.82	241500000	198000000	8
336	1	3::TYW3_MOUSE	tRNA wybutosine-synthesizing protein 3 homolog (Tyw3)	240	9	6	27.6	9	.	.	.	.		1.334	29620000	39520000	5	1.055	40750000	42980000	7
337	1	3::NCBP3_MOUSE	Nuclear cap-binding protein subunit 3 (Ncbp3)	240	12	9	19.7	12	53	4	4.5283	3		0.598	47730000	28520000	10	0.694	45280000	31430000	8
338	1	3::SF3B6_MOUSE	Splicing factor 3B subunit 6 (Sf3b6)	240	11	6	53.6	11	.	.	.	.		0.966	145100000	140200000	5	0.999	142900000	142700000	5
339	1	3::RS10_MOUSE	40S ribosomal protein S10 (Rps10)	239	8	3	23	8	71	2	3.3662	4		0.873	40740000	35560000	3	1.088	45130000	49110000	4
340	1	3::RL15_MOUSE	60S ribosomal protein L15 (Rpl15)	239	14	6	31.9	14	38	3	6.28947	4.66667		0.765	118400000	90550000	9	0.731	91050000	66530000	6
341	1	3::DNJC9_MOUSE	DnaJ homolog subfamily C member 9 (Dnajc9)	239	9	5	23.6	9	202	8	1.18317	1.125		0.886	66330000	58760000	8	0.805	58180000	46830000	6
342	1	3::RL17_MOUSE	60S ribosomal protein L17 (Rpl17)	238	13	4	27.2	13	41	2	5.80488	6.5		0.716	192000000	137500000	7	0.739	133300000	98520000	9
343	1	3::VDAC2_MOUSE	Voltage-dependent anion-selective channel protein 2 (Vdac2)	237	11	7	31.5	11	119	8	1.9916	1.375		1.164	724800000	843500000	8	1.134	701800000	795800000	9
344	1	3::SP16H_MOUSE	FACT complex subunit SPT16 (Supt16h)	236	11	8	8.2	11	81	7	2.91358	1.57143		0.586	54850000	32140000	8	0.739	62880000	46480000	13
345	1	3::HELZ2_MOUSE	Helicase with zinc finger domain 2 (Helz2)	236	19	10	4.1	19	19	1	12.4211	19		0.92	9925000	9129000	10	0.975	13750000	13420000	12
346	1	3::RS25_MOUSE	40S ribosomal protein S25 (Rps25)	235	12	5	29.6	12	149	9	1.57718	1.33333		1.121	234200000	262400000	6	1.028	212300000	218400000	5
347	1	3::RL11_MOUSE	60S ribosomal protein L11 (Rpl11)	234	12	4	21.3	12	178	5	1.31461	2.4		0.905	459100000	415700000	6	0.899	456600000	410400000	4
348	1	3::EIF3C_MOUSE	Eukaryotic translation initiation factor 3 subunit C (Eif3c)	234	12	8	10.5	12	.	.	.	.		0.574	50590000	29020000	10	0.667	57550000	38400000	11
349	1	3::EIF3I_MOUSE	Eukaryotic translation initiation factor 3 subunit I (Eif3i)	232	10	6	22.2	10	.	.	.	.		0.93	32720000	30430000	6	0.573	35400000	20290000	6
350	1	3::KC1G3_MOUSE	Casein kinase I isoform gamma-3 (Csnk1g3)	232	19	10	28.1	9	24	3	9.66667	6.33333		0.8	158100000	126500000	9	0.605	70470000	42650000	8
350	2	3::KC1G1_MOUSE	Casein kinase I isoform gamma-1 (Csnk1g1)	181	16	8	18.5	6	23	2	7.86957	8		0.941	22300000	20990000	3	0.848	133700000	113500000	9
351	1	3::TCPA_MOUSE	T-complex protein 1 subunit alpha (Tcp1)	231	20	12	24.6	15	.	.	.	.		0.689	74240000	51120000	8	0.653	80290000	52410000	8
352	1	3::MFA1A_MOUSE	Microfibrillar-associated protein 1A (Mfap1a)	230	11	6	20	11	78	3	2.94872	3.66667		.				.
352	1	3::MFA1B_MOUSE	Microfibrillar-associated protein 1B (Mfap1b)	230	11	6	20	11	78	3	2.94872	3.66667		.	126700000	126500000	13	.	86620000	78520000	10
353	1	3::FL2D_MOUSE	Pre-mRNA-splicing regulator WTAP (Wtap)	230	9	7	24	9	133	3	1.72932	3		0.539	36050000	19430000	8	0.906	35180000	31870000	7
354	1	3::MCM5_MOUSE	DNA replication licensing factor MCM5 (Mcm5)	228	13	7	13.2	13	.	.	.	.		0.835	45900000	38350000	13	0.623	30340000	18890000	7
355	1	3::RL7_MOUSE	60S ribosomal protein L7 (Rpl7)	228	15	11	34.1	15	140	10	1.62857	1.5		0.727	336700000	244600000	10	0.661	285400000	188700000	10
356	1	3::U2AF2_MOUSE	Splicing factor U2AF 65 kDa subunit (U2af2)	228	15	5	15.8	15	72	5	3.16667	3		0.961	143000000	137400000	9	0.744	134300000	99970000	10
357	1	3::DNJB6_MOUSE	DnaJ homolog subfamily B member 6 (Dnajb6)	227	12	6	20	12	33	2	6.87879	6		0.707	64040000	45250000	9	0.878	38250000	33570000	7
358	1	3::SMD2_MOUSE	Small nuclear ribonucleoprotein Sm D2 (Snrpd2)	226	15	7	55.9	15	74	4	3.05405	3.75		0.833	748700000	623400000	8	0.852	736600000	627300000	8
359	1	3::RUXE_MOUSE	Small nuclear ribonucleoprotein E (Snrpe)	225	10	3	38	10	80	3	2.8125	3.33333		0.834	335500000	279700000	3	0.844	387900000	327600000	4
360	1	3::KI67_MOUSE	Proliferation marker protein Ki-67 (Mki67)	224	24	11	4.6	24	38	3	5.89474	8		0.748	4447000	3327000	10	0.758	10930000	8282000	16
361	1	3::RS14_MOUSE	40S ribosomal protein S14 (Rps14)	223	12	5	36.4	12	71	3	3.14085	4		0.774	98220000	76010000	5	0.623	120000000	74690000	5
362	1	3::METK2_MOUSE	S-adenosylmethionine synthase isoform type-2 (Mat2a)	223	9	5	14.4	9	.	.	.	.		0.77	43620000	33570000	6	0.945	21630000	20430000	4
363	1	3::TRAM1_MOUSE	Translocating chain-associated membrane protein 1 (Tram1)	223	5	2	6.7	5	.	.	.	.		1.162	30380000	35290000	4	1.276	8128000	10370000	3
364	1	3::ATAD3_MOUSE	ATPase family AAA domain-containing protein 3 (Atad3)	222	18	11	22	18	.	.	.	.		0.744	121400000	90300000	13	0.789	76430000	60280000	11
365	1	3::SRSF7_MOUSE	Serine/arginine-rich splicing factor 7 (Srsf7)	222	10	4	16.5	6	139	12	1.59712	0.833333		0.668	324400000	216700000	4	0.582	280700000	163300000	6
365	2	3::SRSF3_MOUSE	Serine/arginine-rich splicing factor 3 (Srsf3)	152	8	4	26.2	4	69	5	2.2029	1.6		1.058	44900000	47500000	2	0.978	69180000	67630000	3
366	1	3::N4BP3_MOUSE	NEDD4-binding protein 3 (N4bp3)	222	12	8	17.7	12	.	.	.	.		0.526	46750000	24600000	8	0.453	39430000	17880000	8
367	1	3::CD72_MOUSE	B-cell differentiation antigen CD72 (Cd72)	222	7	4	13.3	7	14	1	15.8571	7		0.413	59800000	24710000	5	0.366	106000000	38790000	4
368	1	3::RUVB1_MOUSE	RuvB-like 1 (Ruvbl1)	221	9	6	16.2	9	35	2	6.31429	4.5		0.901	38370000	34580000	6	0.665	29090000	19350000	5
369	1	3::RL18A_MOUSE	60S ribosomal protein L18a (Rpl18a)	219	11	6	35.2	11	92	4	2.38043	2.75		0.662	90670000	60050000	7	0.706	85940000	60670000	9
370	1	3::CCDC9_MOUSE	Coiled-coil domain-containing protein 9 (Ccdc9)	219	13	8	15.1	11	134	6	1.63433	2.16667		0.645	109100000	70420000	12	0.65	96410000	62650000	11
370	2	3::CO052_MOUSE	Uncharacterized protein C15orf52 homolog	60	3	2	3.3	1	24	1	2.5	3		1.167	287900	336000	1	0.962	1291000	1241000	2
371	1	3::DNJA1_MOUSE	DnaJ homolog subfamily A member 1 (Dnaja1)	218	12	5	17.9	12	21	1	10.381	12		0.622	75120000	46720000	4	0.57	91460000	52170000	7
372	1	3::CAPR1_MOUSE	Caprin-1 (Caprin1)	217	10	8	12.3	10	63	4	3.44444	2.5		0.609	165500000	100800000	8	0.748	151300000	113200000	8
373	1	3::MTCH2_MOUSE	Mitochondrial carrier homolog 2 (Mtch2)	216	11	5	23.1	11	46	3	4.69565	3.66667		0.826	81360000	67220000	3	1.016	69320000	70430000	5
374	1	3::UN45A_MOUSE	Protein unc-45 homolog A (Unc45a)	216	10	6	6.8	10	.	.	.	.		0.54	25360000	13680000	9	0.412	19160000	7892000	7
375	1	3::FBX34_MOUSE	F-box only protein 34 (Fbxo34)	214	6	2	4.9	6	.	.	.	.		0.412	16160000	6658000	4	0.43	13470000	5797000	3
376	1	3::EIF3L_MOUSE	Eukaryotic translation initiation factor 3 subunit L (Eif3l)	213	7	4	7.8	7	.	.	.	.		0.494	33240000	16420000	5	0.556	46460000	25840000	8
377	1	3::SIPA1_MOUSE	Signal-induced proliferation-associated protein 1 (Sipa1)	212	10	7	8.1	10	.	.	.	.		0.334	28550000	9528000	7	0.29	51890000	15020000	10
378	1	3::RSPRY_MOUSE	RING finger and SPRY domain-containing protein 1 (Rspry1)	211	7	5	13	7	.	.	.	.		0.653	35760000	23350000	5	0.69	34160000	23580000	6
379	1	3::PPIA_MOUSE	Peptidyl-prolyl cis-trans isomerase A (Ppia)	208	12	6	40.9	12	.	.	.	.		2.938	52020000	152900000	6	2.78	43580000	121100000	5
380	1	3::PR40A_MOUSE	Pre-mRNA-processing factor 40 homolog A (Prpf40a)	206	11	8	8.6	11	46	5	4.47826	2.2		0.75	64080000	48040000	7	0.826	65190000	53860000	11
381	1	3::RS15A_MOUSE	40S ribosomal protein S15a (Rps15a)	204	14	6	51.5	14	87	4	2.34483	3.5		0.771	563500000	434600000	6	0.782	566300000	442800000	9
382	1	3::PCNA_MOUSE	Proliferating cell nuclear antigen (Pcna)	203	7	5	24.5	7	.	.	.	.		1.72	14250000	24500000	5	1.597	13030000	20800000	4
383	1	3::KV2A7_MOUSE	Ig kappa chain V-II region 26-10	202	5	2	17.7	5	103	5	1.96117	1		0.01	25900000	293.2	1	0.01	85810000	2588	2
384	1	3::TDRD3_MOUSE	Tudor domain-containing protein 3 (Tdrd3)	201	16	9	15.1	16	91	7	2.20879	2.28571		0.82	33990000	27880000	9	0.771	47630000	36740000	9
385	1	3::MAN1_MOUSE	Inner nuclear membrane protein Man1 (Lemd3)	201	11	10	16.8	11	23	1	8.73913	11		1.163	20700000	24070000	9	0.924	37100000	34270000	8
386	1	3::STIP1_MOUSE	Stress-induced-phosphoprotein 1 (Stip1)	200	10	8	16	10	.	.	.	.		1.461	29830000	43590000	7	1.621	24880000	40340000	5
387	1	3::TAXB1_MOUSE	Tax1-binding protein 1 homolog (Tax1bp1)	200	16	11	13.6	16	.	.	.	.		0.791	47840000	37850000	17	0.734	78860000	57900000	21
388	1	3::VATA_MOUSE	V-type proton ATPase catalytic subunit A (Atp6v1a)	199	7	4	7.3	7	27	1	7.37037	7		0.929	16140000	15000000	5	1.079	22580000	24370000	6
389	1	3::GBG7_MOUSE	Guanine nucleotide-binding protein G(I)/G(S)/G(O) subunit gamma-7 (Gng7)	196	5	2	38.2	5	.	.	.	.		0.911	44010000	40090000	3	0.796	50510000	40210000	4
390	1	3::CKAP4_MOUSE	Cytoskeleton-associated protein 4 (Ckap4)	196	11	9	19.3	11	.	.	.	.		1.489	20870000	31080000	9	1.601	18060000	28920000	8
391	1	3::RS20_MOUSE	40S ribosomal protein S20 (Rps20)	196	8	3	25.2	8	20	1	9.8	8		0.835	172900000	144400000	4	0.718	336700000	241600000	5
392	1	3::ISY1_MOUSE	Pre-mRNA-splicing factor ISY1 homolog (Isy1)	195	3	2	9.5	3	85	3	2.29412	1		0.855	69210000	59200000	3	0.82	76600000	62790000	5
393	1	3::MMTA2_MOUSE	Multiple myeloma tumor-associated protein 2 homolog (Mmtag2)	194	4	3	14.2	4	28	2	6.92857	2		0.921	5878000	5412000	5	0.773	8443000	6529000	4
394	1	3::RL19_MOUSE	60S ribosomal protein L19 (Rpl19)	193	6	4	21.9	6	132	4	1.46212	1.5		0.684	201800000	138000000	3	0.764	204100000	155900000	4
395	1	3::HYCCI_MOUSE	Hyccin (Fam126a)	192	12	8	18.2	12	32	3	6	4		0.68	70260000	47760000	9	0.728	71040000	51690000	9
396	1	3::TYSY_MOUSE	Thymidylate synthase (Tyms)	191	7	4	20.2	7	.	.	.	.		0.906	16510000	14960000	5	0.731	16180000	11820000	5
397	1	3::DHRS4_MOUSE	Dehydrogenase/reductase SDR family member 4 (Dhrs4)	190	9	4	15.4	9	62	4	3.06452	2.25		0.69	36580000	25230000	5	0.81	55740000	45150000	6
398	1	3::TRI27_MOUSE	Zinc finger protein RFP (Trim27)	189	9	6	15.2	9	.	.	.	.		0.958	14280000	13680000	3	1.134	11000000	12480000	4
399	1	3::RL26_MOUSE	60S ribosomal protein L26 (Rpl26)	188	15	5	31.7	15	91	10	2.06593	1.5		0.757	127100000	96200000	7	0.739	89350000	66000000	7
400	1	3::CUL3_MOUSE	Cullin-3 (Cul3)	188	9	7	10.4	9	.	.	.	.		0.631	30720000	19400000	8	0.69	20240000	13970000	6
401	1	3::TRIPC_MOUSE	E3 ubiquitin-protein ligase TRIP12 (Trip12)	188	13	6	3.6	13	.	.	.	.		0.701	4015000	2813000	5	0.901	7596000	6841000	8
402	1	3::MTX2_MOUSE	Metaxin-2 (Mtx2)	188	11	7	28.5	11	.	.	.	.		1.393	68500000	95390000	6	1.637	56780000	92960000	6
403	1	3::ENOA_MOUSE	Alpha-enolase (Eno1)	186	10	7	19.8	10	.	.	.	.		1.921	63480000	122000000	6	1.901	73890000	140500000	7
404	1	3::ARP3_MOUSE	Actin-related protein 3 (Actr3)	185	12	9	24.6	10	.	.	.	.		0.887	158700000	140700000	11	0.849	107400000	91210000	8
404	2	3::ARP3B_MOUSE	Actin-related protein 3B (Actr3b)	59	5	4	9.8	3	.	.	.	.		0.339	1841000	624600	1
405	1	3::MTSS1_MOUSE	Metastasis suppressor protein 1 (Mtss1)	184	9	8	15.3	9	.	.	.	.		0.604	20660000	12490000	10	0.794	13570000	10770000	7
406	1	3::UBP42_MOUSE	Ubiquitin carboxyl-terminal hydrolase 42 (Usp42)	184	13	8	6.6	13	25	1	7.36	13		0.871	6095000	5307000	6	0.648	8434000	5465000	4
407	1	3::TCPE_MOUSE	T-complex protein 1 subunit epsilon (Cct5)	184	7	5	10	7	.	.	.	.		0.712	29590000	21060000	5	0.684	27700000	18950000	5
408	1	3::BMP2K_MOUSE	BMP-2-inducible protein kinase (Bmp2k)	183	6	5	5.4	6	.	.	.	.		1.015	16670000	16920000	7	0.692	12030000	8320000	5
409	1	3::RS27_MOUSE	40S ribosomal protein S27 (Rps27)	183	9	4	39.3	5	28	2	6.53571	4.5		0.556	297300000	165300000	4	0.557	295700000	164600000	4
409	2	3::RS27L_MOUSE	40S ribosomal protein S27-like (Rps27l)	125	6	3	38.1	2	13	1	9.61538	6		0.576	110700000	63790000	3	0.568	109200000	62010000	3
410	1	3::RUVB2_MOUSE	RuvB-like 2 (Ruvbl2)	183	9	7	17.7	9	17	1	10.7647	9		0.745	27650000	20600000	7	0.681	43490000	29600000	10
411	1	3::YETS2_MOUSE	YEATS domain-containing protein 2 (Yeats2)	182	13	10	10	13	.	.	.	.		0.373	29440000	10980000	12	0.502	21930000	11010000	8
412	1	3::RT07_MOUSE	28S ribosomal protein S7, mitochondrial (Mrps7)	181	3	2	12.4	3	17	1	10.6471	3		0.77	4843000	3727000	2	0.765	4708000	3600000	2
413	1	3::CYFP2_MOUSE	Cytoplasmic FMR1-interacting protein 2 (Cyfip2)	180	10	8	7.6	10	.	.	.	.		0.696	15130000	10540000	6	0.487	28880000	14080000	8
414	1	3::GPTC8_MOUSE	G patch domain-containing protein 8 (Gpatch8)	180	10	5	3.9	10	23	2	7.82609	5		0.936	3567000	3338000	3	0.904	7799000	7050000	8
415	1	3::IGHM_MOUSE	Ig mu chain C region (Ighm)	180	7	2	6.2	7	.	.	.	.		0.544	32120000	17480000	5	0.995	18680000	18580000	3
416	1	3::ECHA_MOUSE	Trifunctional enzyme subunit alpha, mitochondrial (Hadha)	180	7	5	8.7	7	.	.	.	.		1.252	5205000	6515000	4	0.951	9324000	8868000	5
417	1	3::DHX30_MOUSE	Putative ATP-dependent RNA helicase DHX30 (Dhx30)	179	10	6	5.8	10	.	.	.	.		0.636	16080000	10220000	7	0.688	13520000	9304000	5
418	1	3::CWC22_MOUSE	Pre-mRNA-splicing factor CWC22 homolog (Cwc22)	178	15	11	12.1	13	209	11	0.851675	1.36364		0.701	124700000	87360000	14	0.73	116200000	84800000	10
419	1	3::OGT1_MOUSE	UDP-N-acetylglucosamine--peptide N-acetylglucosaminyltransferase 110 kDa subunit (Ogt)	178	9	7	7.8	9	.	.	.	.		0.885	8386000	7421000	5	1.139	20600000	23460000	7
420	1	3::CTDS1_MOUSE	Carboxy-terminal domain RNA polymerase II polypeptide A small phosphatase 1 (Ctdsp1)	177	6	3	12.3	6	.	.	.	.		0.927	17330000	16070000	4	1.91	4810000	9185000	2
421	1	3::RUXG_MOUSE	Small nuclear ribonucleoprotein G (Snrpg)	177	4	1	15.8	4	25	1	7.08	4		0.87	33440000	29080000	3	0.625	32450000	20280000	2
422	1	3::RBM8A_MOUSE	RNA-binding protein 8A (Rbm8a)	177	10	7	55.2	10	139	6	1.27338	1.66667		0.758	225100000	170700000	10	0.74	215100000	159100000	11
423	1	3::RBM22_MOUSE	Pre-mRNA-splicing factor RBM22 (Rbm22)	177	12	8	19.3	12	108	7	1.63889	1.71429		0.995	125200000	124500000	6	0.801	193000000	154500000	9
424	1	3::SRSF4_MOUSE	Serine/arginine-rich splicing factor 4 (Srsf4)	173	6	3	7	2	88	4	1.96591	1.5		0.67	2770000	1855000	1	0.77	1921000	1479000	1
424	2	3::SRSF6_MOUSE	Serine/arginine-rich splicing factor 6 (Srsf6)	133	6	3	8.8	2	135	7	0.985185	0.857143		0.784	59940000	47010000	4	0.731	63220000	46190000	6
424	3	3::SRSF5_MOUSE	Serine/arginine-rich splicing factor 5 (Srsf5)	71	4	3	12.6	2	66	3	1.07576	1.33333		0.906	7503000	6799000	2	0.686	13100000	8981000	3
425	1	3::NOLC1_MOUSE	Nucleolar and coiled-body phosphoprotein 1 (Nolc1)	171	7	5	8.1	7	122	9	1.40164	0.777778		.	58250000	32660000	9	.	76770000	45540000	9
426	1	3::EMD_MOUSE	Emerin (Emd)	170	8	5	25.1	8	41	2	4.14634	4		1.034	17890000	18490000	7	1.227	17460000	21410000	6
427	1	3::GBG2_MOUSE	Guanine nucleotide-binding protein G(I)/G(S)/G(O) subunit gamma-2 (Gng2)	169	4	1	16.9	4	103	2	1.64078	2		0.988	157300000	155500000	3	0.975	174400000	170000000	4
428	1	3::WDR83_MOUSE	WD repeat domain-containing protein 83 (Wdr83)	166	7	4	14.6	7	36	2	4.61111	3.5		0.995	16500000	16420000	4	0.612	10600000	6487000	1
429	1	3::SYF2_MOUSE	Pre-mRNA-splicing factor SYF2 (Syf2)	166	10	6	26.9	10	88	4	1.88636	2.5		0.736	54890000	40380000	7	0.815	62090000	50590000	7
430	1	3::H2AY_MOUSE	Core histone macro-H2A.1 (H2afy)	166	10	8	26.6	10	.	.	.	.		0.871	39140000	34080000	7	0.869	55080000	47890000	9
431	1	3::RBX1_MOUSE	E3 ubiquitin-protein ligase RBX1 (Rbx1)	166	3	1	16.7	3	.	.	.	.		0.535	3701000	1979000	1
432	1	3::AKAP8_MOUSE	A-kinase anchor protein 8 (Akap8)	166	9	5	8	9	37	3	4.48649	3		0.733	13680000	10020000	4	0.775	8495000	6584000	3
433	1	3::MIC19_MOUSE	MI (Chchd3)	165	8	5	23.3	8	86	4	1.9186	2		1.036	250800000	259700000	3	1.026	271400000	278600000	5
434	1	3::YTHD2_MOUSE	YTH domain-containing family protein 2 (Ythdf2)	165	8	4	7.9	4	.	.	.	.		0.88	5028000	4422000	1	1.354	1909000	2586000	1
434	2	3::YTHD3_MOUSE	YTH domain-containing family protein 3 (Ythdf3)	88	5	2	3.2	1	.	.	.	.		0.283	610500	172800	1	0.564	452300	255100	1
435	1	3::LDHA_MOUSE	L-lactate dehydrogenase A chain (Ldha)	165	11	9	25	11	.	.	.	.		1.18	71280000	84110000	10	1.481	55600000	82360000	9
436	1	3::VAPA_MOUSE	Vesicle-associated membrane protein-associated protein A (Vapa)	164	7	4	24.5	5	65	4	2.52308	1.75		0.958	43470000	41640000	4	1.021	46950000	47950000	4
436	2	3::VAPB_MOUSE	Vesicle-associated membrane protein-associated protein B (Vapb)	156	7	3	17.3	5	43	1	3.62791	7		1.125	5231000	5886000	1	0.809	4922000	3984000	2
437	1	3::SAP18_MOUSE	Histone deacetylase complex subunit SAP18 (Sap18)	164	11	6	27.5	11	72	6	2.27778	1.83333		0.731	108400000	79250000	6	0.758	71470000	54180000	4
438	1	3::RL23A_MOUSE	60S ribosomal protein L23a (Rpl23a)	164	5	3	21.8	5	58	3	2.82759	1.66667		0.791	284700000	225100000	6	0.8	334200000	267400000	7
439	1	3::PRDX1_MOUSE	Peroxiredoxin-1 (Prdx1)	163	12	8	43.7	12	19	1	8.57895	12		1.065	115700000	123200000	8	1.038	62520000	64920000	5
440	1	3::RTCB_MOUSE	tRNA-splicing ligase RtcB homolog (Rtcb)	163	9	7	17	9	.	.	.	.		0.801	40400000	32350000	9	0.718	43740000	31420000	9
441	1	3::LPPRC_MOUSE	Leucine-rich PPR motif-containing protein, mitochondrial (Lrpprc)	162	9	6	4.5	7	.	.	.	.		1.979	11190000	22140000	7	0.5	6615000	3305000	2
442	1	3::H31_MOUSE	Histone H3.1 (Hist1h3a)	162	20	5	24.3	20	119	13	1.36134	1.53846		0.77	2427000000	1870000000	7	1.513	808500000	1223000000	9
442	1	3::H32_MOUSE	Histone H3.2 (Hist1h3b)	162	20	5	24.3	20	119	13	1.36134	1.53846		0.77	2427000000	1870000000	7	1.513	808500000	1223000000	9
442	1	3::H33_MOUSE	Histone H3.3 (H3f3a)	162	20	5	24.3	20	119	13	1.36134	1.53846		0.77	2427000000	1870000000	7	1.513	808500000	1223000000	9
442	1	3::H3C_MOUSE	Histone H3.3C (H3f3c)	162	20	5	24.3	20	119	13	1.36134	1.53846		0.77	2427000000	1870000000	7	1.513	808500000	1223000000	9
443	1	3::ODO2_MOUSE	Dihydrolipoyllysine-residue succinyltransferase component of 2-oxoglutarate dehydrogenase complex, mitochondrial (Dlst)	162	6	4	8.4	6	38	1	4.26316	6		0.766	27010000	20690000	4	1.275	11110000	14170000	3
444	1	3::REPS1_MOUSE	RalBP1-associated Eps domain-containing protein 1 (Reps1)	161	10	8	14	10	.	.	.	.		1.06	47990000	50890000	10	1.018	63430000	64580000	11
445	1	3::PROF1_MOUSE	Profilin-1 (Pfn1)	161	8	6	53.6	8	.	.	.	.		1.26	46980000	59180000	7	1.347	27170000	36590000	4
446	1	3::IF2A_MOUSE	Eukaryotic translation initiation factor 2 subunit 1 (Eif2s1)	161	7	6	21	7	.	.	.	.		0.895	12600000	11280000	7	1.17	8714000	10190000	5
447	1	3::NDKB_MOUSE	Nucleoside diphosphate kinase B (Nme2)	160	9	5	40.8	4	.	.	.	.		2.674	9001000	24070000	1	4.058	3001000	12180000	1
447	2	3::NDKA_MOUSE	Nucleoside diphosphate kinase A (Nme1)	103	6	4	31.6	1	.	.	.	.		2.486	15790000	39260000	5	2.41	15510000	37390000	8
448	1	3::THEM6_MOUSE	Protein THEM6 (Them6)	159	8	6	27.1	8	49	2	3.2449	4		1.186	50240000	59600000	6	1.19	50330000	59910000	8
449	1	3::RS23_MOUSE	40S ribosomal protein S23 (Rps23)	159	4	1	7.7	4	.	.	.	.		0.694	61140000	42460000	4	0.511	46200000	23600000	3
450	1	3::EIF3E_MOUSE	Eukaryotic translation initiation factor 3 subunit E (Eif3e)	158	9	8	16.9	9	.	.	.	.		0.551	35210000	19410000	5	0.561	35760000	20060000	7
451	1	3::RS24_MOUSE	40S ribosomal protein S24 (Rps24)	158	9	5	35.3	9	76	4	2.07895	2.25		0.763	101900000	77760000	5	0.834	122100000	101800000	7
452	1	3::SYRC_MOUSE	Arginine--tRNA ligase, cytoplasmic (Rars)	157	6	5	7.6	6	.	.	.	.		0.783	16880000	13220000	6	0.416	8726000	3632000	4
453	1	3::TPIS_MOUSE	Triosephosphate isomerase (Tpi1)	157	6	3	12.4	6	.	.	.	.		1.62	11380000	18450000	3	1.594	7849000	12510000	2
454	1	3::TRA2A_MOUSE	Transformer-2 protein homolog alpha (Tra2a)	156	10	5	17.1	10	159	8	0.981132	1.25		0.706	253600000	179000000	5	0.779	127100000	99090000	6
455	1	3::IPO5_MOUSE	Importin-5 (Ipo5)	156	11	9	8.1	11	.	.	.	.		0.686	38810000	26610000	10	0.532	54480000	29000000	9
456	1	3::GCAA_MOUSE	Ig gamma-2A chain C region, A allele (Ighg)	155	9	4	20.6	9	16	2	9.6875	4.5		0.01	141900000	2639	7	0.01	53630000	4530	5
456	1	3::GCAM_MOUSE	Ig gamma-2A chain C region, membrane-bound form (Igh-1a)	155	9	4	17.1	9	16	2	9.6875	4.5		0.01	141900000	2639	7	0.01	53630000	4530	5
457	1	3::ARPC3_MOUSE	Actin-related protein 2/3 complex subunit 3 (Arpc3)	155	6	3	19.7	6	16	1	9.6875	6		0.919	76440000	70250000	6	0.878	37880000	33250000	4
458	1	3::RL13A_MOUSE	60S ribosomal protein L13a (Rpl13a)	155	12	5	21.2	12	45	3	3.44444	4		0.626	72620000	45480000	7	0.704	46670000	32860000	5
459	1	3::SNX2_MOUSE	Sorting nexin-2 (Snx2)	154	6	4	9.1	6	.	.	.	.		0.368	10660000	3924000	4	0.755	5786000	4368000	3
460	1	3::SNUT2_MOUSE	U4/U6.U5 tri-snRNP-associated protein 2 (Usp39)	154	14	9	19.1	14	57	4	2.70175	3.5		0.625	122200000	76350000	9	0.708	123000000	87090000	12
461	1	3::RL14_MOUSE	60S ribosomal protein L14 (Rpl14)	154	5	3	17.1	5	26	1	5.92308	5		0.649	138400000	89830000	3	0.642	158700000	102000000	4
462	1	3::CATIN_MOUSE	Cactin (Cactin)	153	6	5	7.9	6	19	1	8.05263	6		0.774	35810000	27730000	6	0.735	16930000	12440000	6
463	1	3::CSTF3_MOUSE	Cleavage stimulation factor subunit 3 (Cstf3)	153	6	4	8.6	6	30	1	5.1	6		0.62	5593000	3468000	3	0.685	6287000	4308000	2
464	1	3::XRCC5_MOUSE	X-ray repair cross-complementing protein 5 (Xrcc5)	152	7	5	9.4	7	.	.	.	.		0.872	22350000	19480000	6	0.666	24330000	16200000	6
465	1	3::PPWD1_MOUSE	Peptidylprolyl isomerase domain and WD repeat-containing protein 1 (Ppwd1)	152	13	9	16.6	13	127	6	1.19685	2.16667		0.729	46280000	33740000	12	0.744	44200000	32910000	12
466	1	3::PSA5_MOUSE	Proteasome subunit alpha type-5 (Psma5)	152	7	5	24.5	7	.	.	.	.		0.704	19290000	13580000	6	0.714	23190000	16560000	6
467	1	3::TNPO1_MOUSE	Transportin-1 (Tnpo1)	151	4	3	3.7	4	.	.	.	.		0.268	7094000	1902000	1	0.598	21480000	12850000	5
468	1	3::PALM_MOUSE	Paralemmin-1 (Palm)	151	7	4	16.2	7	.	.	.	.		2.023	3520000	7120000	3	1.029	3923000	4037000	4
469	1	3::SYIC_MOUSE	Isoleucine--tRNA ligase, cytoplasmic (Iars)	150	10	8	8	10	.	.	.	.		0.592	36340000	21520000	9	0.483	55860000	26960000	12
470	1	3::AK17B_MOUSE	A-kinase anchor protein 17B (Akap17b)	150	5	3	3.4	5	.	.	.	.		1.051	15700000	16510000	7	0.68	16460000	11190000	8
471	1	3::RL10A_MOUSE	60S ribosomal protein L10a (Rpl10a)	150	7	4	22.1	7	18	2	8.33333	3.5		0.59	126000000	74360000	4	0.655	139900000	91700000	6
472	1	3::PPIL2_MOUSE	Peptidyl-prolyl cis-trans isomerase-like 2 (Ppil2)	150	10	8	17.1	10	18	1	8.33333	10		0.821	23360000	19180000	7	0.812	18950000	15380000	5
473	1	3::TCPZ_MOUSE	T-complex protein 1 subunit zeta (Cct6a)	149	15	9	19.6	15	.	.	.	.		0.865	41950000	36270000	7	0.759	39600000	30070000	7
474	1	3::XRN2_MOUSE	5~-3~ exoribonuclease 2 (Xrn2)	149	9	7	8.9	9	.	.	.	.		0.632				0.563
475	1	3::PR38A_MOUSE	Pre-mRNA-splicing factor 38A (Prpf38a)	149	8	5	17.3	8	43	2	3.46512	4		1.368	23520000	32180000	6	1.062	28690000	30480000	6
476	1	3::THOC6_MOUSE	THO complex subunit 6 homolog (Thoc6)	148	10	5	16.1	10	65	5	2.27692	2		0.596	24160000	14390000	4	0.689	24170000	16650000	6
477	1	3::GBG5_MOUSE	Guanine nucleotide-binding protein G(I)/G(S)/G(O) subunit gamma-5 (Gng5)	148	4	1	14.7	4	.	.	.	.		1.106	19730000	21820000	2	1.01	58590000	59170000	3
478	1	3::RACK1_MOUSE	Receptor of activated protein C kinase 1 (Rack1)	148	8	6	17.4	8	.	.	.	.		2.344	25140000	58930000	6	1.884	14730000	27760000	6
480	1	3::RBP2_MOUSE	E3 SUMO-protein ligase RanBP2 (Ranbp2)	146	10	7	3.1	10	.	.	.	.		0.846	4273000	3615000	7	0.878	4838000	4246000	5
481	1	3::NHP2_MOUSE	H/ACA ribonucleoprotein complex subunit 2 (Nhp2)	146	3	2	21.6	3	17	1	8.58824	3		0.717	10040000	7202000	2	0.775	6873000	5326000	2
482	1	3::LEG9_MOUSE	Galectin-9 (Lgals9)	145	6	4	13.3	6	55	2	2.63636	3		0.417	20810000	8686000	4	0.602	19370000	11660000	4
483	1	3::FA98A_MOUSE	Protein FAM98A (Fam98a)	144	5	3	9.9	5	35	1	4.11429	5		0.478	22140000	10590000	3	0.648	14750000	9551000	4
484	1	3::VPP1_MOUSE	V-type proton ATPase 116 kDa subunit a isoform 1 (Atp6v0a1)	144	8	6	7.6	8	.	.	.	.		0.447	45090000	20180000	7	0.439	58020000	25470000	14
485	1	3::PSB6_MOUSE	Proteasome subunit beta type-6 (Psmb6)	143	4	2	8.8	4	.	.	.	.		1.266	4510000	5709000	2	0.792	6830000	5406000	2
486	1	3::ARPC5_MOUSE	Actin-related protein 2/3 complex subunit 5 (Arpc5)	142	8	3	19.9	8	.	.	.	.		0.808	14950000	12080000	3	1.502	7223000	10850000	4
487	1	3::EIF3G_MOUSE	Eukaryotic translation initiation factor 3 subunit G (Eif3g)	142	5	3	11.3	5	.	.	.	.		0.868	8063000	6997000	4	0.552	15500000	8561000	4
488	1	3::LSM2_MOUSE	U6 snRNA-associated Sm-like protein LSm2 (Lsm2)	140	6	4	48.4	6	52	2	2.69231	3		0.779	63070000	49120000	5	0.879	53440000	47000000	5
489	1	3::RL30_MOUSE	60S ribosomal protein L30 (Rpl30)	139	9	6	63.5	9	.	.	.	.		0.842	72770000	61240000	6	0.643	65980000	42430000	5
490	1	3::PSMD1_MOUSE	26S proteasome non-ATPase regulatory subunit 1 (Psmd1)	138	7	5	5.4	7	.	.	.	.		0.959	18130000	17380000	9	0.871	14480000	12610000	5
491	1	3::MCM7_MOUSE	DNA replication licensing factor MCM7 (Mcm7)	138	8	6	9.9	8	.	.	.	.		0.892	17110000	15270000	9	1.078	17810000	19200000	8
492	1	3::PPIL3_MOUSE	Peptidyl-prolyl cis-trans isomerase-like 3 (Ppil3)	136	7	5	34.8	7	.	.	.	.		0.847	14330000	12140000	4	0.764	29200000	22320000	5
493	1	3::CARF_MOUSE	CDKN2A-interacting protein (Cdkn2aip)	135	6	3	8.2	6	.	.	.	.		0.415	3905000	1620000	3	0.56	2638000	1477000	2
494	1	3::AFAD_MOUSE	Afadin (Afdn)	135	7	3	1.7	7	.	.	.	.		0.498	5373000	2678000	3	0.832	5018000	4175000	3
495	1	3::ITPR2_MOUSE	Inositol 1,4,5-trisphosphate receptor type 2 (Itpr2)	135	8	5	2	7	.	.	.	.		1.064	5777000	6145000	7	1.4	5953000	8335000	7
495	2	3::ITPR3_MOUSE	Inositol 1,4,5-trisphosphate receptor type 3 (Itpr3)	16	2	2	0.7	1	.	.	.	.		0.543	482800	262300	1	0.797	1254000	999900	2
496	1	3::TS101_MOUSE	Tumor susceptibility gene 101 protein (Tsg101)	135	2	2	5.6	2	.	.	.	.		1.107	3777000	4180000	2	0.635	5998000	3807000	2
497	1	3::EHD4_MOUSE	EH domain-containing protein 4 (Ehd4)	135	4	4	9.2	4	.	.	.	.		0.223	8668000	1930000	3	0.318	7922000	2515000	5
498	1	3::AP2M1_MOUSE	AP-2 complex subunit mu (Ap2m1)	134	9	6	15.6	9	37	2	3.62162	4.5		0.861	80180000	69040000	6	0.986	81130000	79990000	7
499	1	3::SMC2_MOUSE	Structural maintenance of chromosomes protein 2 (Smc2)	134	8	7	7.8	8	.	.	.	.		0.569	17740000	10090000	7	0.694	16380000	11360000	9
500	1	3::TRA2B_MOUSE	Transformer-2 protein homolog beta (Tra2b)	134	4	2	9.4	4	103	5	1.30097	0.8		1.672	216100	361200	1	0.702	57670000	40490000	4
501	1	3::TIM50_MOUSE	Mitochondrial import inner membrane translocase subunit TIM50 (Timm50)	134	3	2	7.9	3	.	.	.	.		1.032	7297000	7533000	2	0.566	7113000	4024000	2
502	1	3::SRRM1_MOUSE	Serine/arginine repetitive matrix protein 1 (Srrm1)	133	10	5	5.7	8	.	.	.	.		0.857	6926000	5936000	4	0.418	22960000	9605000	9
503	1	3::EDC4_MOUSE	Enhancer of mRNA-decapping protein 4 (Edc4)	133	7	6	5.6	7	.	.	.	.		1.101	14840000	16330000	8	0.816	36560000	29830000	10
504	1	3::WASP_MOUSE	Wiskott-Aldrich syndrome protein homolog (Was)	132	6	4	15	6	.	.	.	.		0.64	9428000	6032000	3	0.979	5484000	5371000	3
505	1	3::CDC42_MOUSE	Cell division control protein 42 homolog (Cdc42)	132	5	4	25.7	4	.	.	.	.		0.983	11360000	11170000	3	1.079	1995000	2153000	1
505	2	3::RAC3_MOUSE	Ras-related C3 botulinum toxin substrate 3 (Rac3)	35	2	2	10.9	1	20	1	1.75	2		0.809	124600000	100800000	3	0.826	121500000	100400000	3
505	2	3::RAC1_MOUSE	Ras-related C3 botulinum toxin substrate 1 (Rac1)	35	2	2	10.9	1	54	4	0.648148	0.5		0.809	124600000	100800000	3	0.814	176300000	143600000	5
505	2	3::RAC2_MOUSE	Ras-related C3 botulinum toxin substrate 2 (Rac2)	35	2	2	10.9	1	20	1	1.75	2		0.343	1321000	453200	1	1.817	2239000	4069000	1
507	1	3::IF2P_MOUSE	Eukaryotic translation initiation factor 5B (Eif5b)	131	7	4	6	7	.	.	.	.		0.536	6911000	3706000	4	0.519	8302000	4306000	5
508	1	3::CH10_MOUSE	10 kDa heat shock protein, mitochondrial (Hspe1)	131	5	3	35.3	5	.	.	.	.		3.538	5191000	18370000	3	3.071	6554000	20130000	2
509	1	3::RS11_MOUSE	40S ribosomal protein S11 (Rps11)	130	16	10	43	16	93	12	1.39785	1.33333		0.706	543400000	383400000	11	0.714	446700000	318800000	8
510	1	3::NACA_MOUSE	Nascent polypeptide-associated complex subunit alpha (Naca)	130	3	2	13.5	3	.	.	.	.		11.477	404500	4643000	1	0.751	2909000	2185000	1
510	1	3::NACAM_MOUSE	Nascent polypeptide-associated complex subunit alpha, muscle-specific form (Naca)	130	3	2	1.3	3	.	.	.	.		11.477	404500	4643000	1	0.751	2909000	2185000	1
511	1	3::UIF_MOUSE	UAP56-interacting factor (Fyttd1)	129	4	3	10.4	4	.	.	.	.		0.902	5711000	5154000	3	0.827	6427000	5317000	2
512	1	3::SMHD1_MOUSE	Structural maintenance of chromosomes flexible hinge domain-containing protein 1 (Smchd1)	129	5	4	2.3	5	.	.	.	.		0.147	2966000	435500	2	0.376	8297000	3118000	5
513	1	3::ADT1_MOUSE	ADP/ATP translocase 1 (Slc25a4)	129	11	7	24.2	5	14	1	9.21429	11		1.089	92560000	100800000	9	0.97	10010000	9701000	2
513	2	3::ADT2_MOUSE	ADP/ATP translocase 2 (Slc25a5)	112	11	6	23.5	5	19	2	5.89474	5.5		0.797	37960000	30270000	4	0.883	181800000	160700000	9
514	1	3::TECR_MOUSE	Very-long-chain enoyl-CoA reductase (Tecr)	128	6	6	18.8	6	21	2	6.09524	3		0.879	96830000	85150000	8	0.808	179300000	144900000	9
515	1	3::KPYM_MOUSE	Pyruvate kinase PKM (Pkm)	128	5	4	8.7	5	.	.	.	.		1.228	30700000	37710000	5	1.627	44290000	72030000	8
516	1	3::SPT6H_MOUSE	Transcription elongation factor SPT6 (Supt6h)	128	5	4	3.1	5	35	1	3.65714	5		1.212	2555000	3097000	4	0.765	8598000	6573000	4
517	1	3::XRCC6_MOUSE	X-ray repair cross-complementing protein 6 (Xrcc6)	128	6	4	7.6	6	.	.	.	.		0.617	23890000	14740000	5	0.57	25310000	14430000	5
518	1	3::AP2S1_MOUSE	AP-2 complex subunit sigma (Ap2s1)	127	3	2	19	3	38	1	3.34211	3		0.945	71720000	67750000	5	1.067	58050000	61960000	2
519	1	3::NOM1_MOUSE	Nucleolar MIF4G domain-containing protein 1 (Nom1)	127	7	5	7.6	7	53	1	2.39623	7		0.716	7911000	5663000	4	0.782	7504000	5867000	3
520	1	3::EWS_MOUSE	RNA-binding protein EWS (Ewsr1)	126	2	2	6	2	.	.	.	.		0.884	6774000	5987000	3	1.042	19390000	20210000	3
521	1	3::SYLC_MOUSE	Leucine--tRNA ligase, cytoplasmic (Lars)	126	11	10	11.5	11	.	.	.	.		0.694	11450000	7948000	5	0.533	23490000	12520000	8
522	1	3::HA11_MOUSE	H-2 class I histocompatibility antigen, D-B alpha chain (H2-D1)	125	8	4	11.6	8	.	.	.	.		0.095	91870000	8726000	4	0.695	6890000	4788000	3
522	1	3::HA1L_MOUSE	H-2 class I histocompatibility antigen, L-D alpha chain (H2-L)	125	8	4	11.6	8	.	.	.	.		0.095	91870000	8726000	4	0.695	6890000	4788000	3
523	1	3::CREB1_MOUSE	Cyclic AMP-responsive element-binding protein 1 (Creb1)	125	3	2	6.7	3	.	.	.	.		1.069	45470000	48630000	3	1.028	32140000	33040000	3
524	1	3::EF1B_MOUSE	Elongation factor 1-beta (Eef1b)	124	6	4	23.6	6	.	.	.	.		0.751	54740000	41130000	4	0.647	56440000	36540000	4
525	1	3::GNL3_MOUSE	Guanine nucleotide-binding protein-like 3 (Gnl3)	124	7	6	15.4	7	.	.	.	.		0.808	20180000	16310000	6	0.812	22350000	18150000	7
526	1	3::LZTS2_MOUSE	Leucine zipper putative tumor suppressor 2 (Lzts2)	124	10	6	10.1	10	.	.	.	.		0.394	12170000	4791000	6	0.362	6101000	2208000	5
527	1	3::DAAM1_MOUSE	Disheveled-associated activator of morphogenesis 1 (Daam1)	124	7	7	6.9	7	.	.	.	.		1.456	6166000	8979000	7	1.8	5908000	10640000	5
528	1	3::IPO7_MOUSE	Importin-7 (Ipo7)	124	5	4	4.5	5	.	.	.	.		0.654	15760000	10300000	4	0.744	14690000	10930000	7
529	1	3::TBL1R_MOUSE	F-box-like/WD repeat-containing protein TBL1XR1 (Tbl1xr1)	123	6	4	11.9	2	.	.	.	.		0.602	2332000	1404000	1	0.01	562400	647.1	1
529	2	3::TBL1X_MOUSE	F-box-like/WD repeat-containing protein TBL1X (Tbl1x)	119	6	5	12.1	2	.	.	.	.		0.544	31720000	17250000	6	0.499	32430000	16180000	7
530	1	3::IMDH2_MOUSE	Inosine-5~-monophosphate dehydrogenase 2 (Impdh2)	123	4	3	7.4	4	16	1	7.6875	4		1.2				1.025
531	1	3::SRPK2_MOUSE	SRSF protein kinase 2 (Srpk2)	123	6	3	5.9	4	.	.	.	.		1.004	1404000	1409000	2	0.619	2597000	1608000	3
531	2	3::SRPK1_MOUSE	SRSF protein kinase 1 (Srpk1)	102	6	3	6.2	4	.	.	.	.		0.624	9631000	6013000	4	0.785	16670000	13080000	6
532	1	3::CDC37_MOUSE	Hsp90 co-chaperone Cdc37 (Cdc37)	122	3	2	5.8	3	.	.	.	.		0.493	8358000	4119000	3
533	1	3::BAF_MOUSE	Barrier-to-autointegration factor (Banf1)	122	6	4	48.3	6	67	2	1.8209	3		0.987	241600000	238400000	3	0.973	257800000	250800000	4
534	1	3::RL27_MOUSE	60S ribosomal protein L27 (Rpl27)	121	10	4	36	10	52	6	2.32692	1.66667		0.676	121600000	82170000	6	0.73	181700000	132700000	8
535	1	3::COR1A_MOUSE	Coronin-1A (Coro1a)	120	8	4	9.3	8	.	.	.	.		0.609	27050000	16480000	4	0.494	28340000	13990000	6
536	1	3::PPIH_MOUSE	Peptidyl-prolyl cis-trans isomerase H (Ppih)	120	11	6	23.4	11	34	4	3.52941	2.75		0.831	156700000	130200000	5	0.751	132400000	99480000	6
537	1	3::RFC3_MOUSE	Replication factor C subunit 3 (Rfc3)	120	3	3	11	3	.	.	.	.		0.951	5019000	4775000	3	0.889	5180000	4603000	4
538	1	3::C1TM_MOUSE	Monofunctional C1-tetrahydrofolate synthase, mitochondrial (Mthfd1l)	119	6	5	5.6	6	.	.	.	.		0.993	7959000	7903000	6	1.229	12030000	14780000	9
539	1	3::LC7L2_MOUSE	Putative RNA-binding protein Luc7-like 2 (Luc7l2)	119	4	2	6.9	3	.	.	.	.		0.69	1152000	795000	1	0.631	1074000	678300	1
539	2	3::LUC7L_MOUSE	Putative RNA-binding protein Luc7-like 1 (Luc7l)	67	3	2	7.3	2	.	.	.	.		0.72	1370000	986700	1	0.844	1391000	1174000	1
540	1	3::ACL6A_MOUSE	Actin-like protein 6A (Actl6a)	119	5	4	12.4	5	54	4	2.2037	1.25		0.719	25990000	18700000	6	0.784	29100000	22830000	5
541	1	3::PRS7_MOUSE	26S protease regulatory subunit 7 (Psmc2)	119	6	4	10.2	6	.	.	.	.		0.863	17800000	15370000	4	0.633	11110000	7033000	3
542	1	3::ZCH18_MOUSE	Zinc finger CCCH domain-containing protein 18 (Zc3h18)	119	10	6	8.3	10	23	1	5.17391	10		0.777	26280000	20430000	12	0.882	34660000	30580000	13
543	1	3::CAAP1_MOUSE	Caspase activity and apoptosis inhibitor 1 (Caap1)	118	3	2	8.7	3	.	.	.	.		0.436	1868000	814300	2	0.01	160600	647.1	1
544	1	3::NDUA4_MOUSE	Cytochrome c oxidase subunit NDUFA4 (Ndufa4)	118	4	3	36.6	4	.	.	.	.		0.783	46100000	36120000	3	0.818	31480000	25750000	2
545	1	3::SRSF1_MOUSE	Serine/arginine-rich splicing factor 1 (Srsf1)	118	9	5	20.6	9	127	7	0.929134	1.28571		0.637	83450000	53140000	5	0.757	59400000	44990000	5
546	1	3::KIF2A_MOUSE	Kinesin-like protein KIF2A (Kif2a)	118	8	7	8.4	8	40	1	2.95	8		0.652	32940000	21480000	7	0.918	30220000	27750000	9
547	1	3::RFA1_MOUSE	Replication protein A 70 kDa DNA-binding subunit (Rpa1)	118	7	5	9.3	7	25	1	4.72	7		0.755	39230000	29630000	6	0.947	21270000	20140000	5
548	1	3::CD44_MOUSE	CD44 antigen (Cd44)	117	6	3	4.9	6	.	.	.	.		0.459	20230000	9291000	6	0.54	59170000	31950000	8
549	1	3::ATF7_MOUSE	Cyclic AMP-dependent transcription factor ATF-7 (Atf7)	117	6	3	10.4	5	.	.	.	.		0.827	20710000	17120000	3
549	2	3::ATF2_MOUSE	Cyclic AMP-dependent transcription factor ATF-2 (Atf2)	91	6	5	15.4	5	.	.	.	.		0.91	62320000	56710000	4	0.886	59010000	52280000	5
550	1	3::CSK_MOUSE	Tyrosine-protein kinase CSK (Csk)	117	9	6	15.1	9	.	.	.	.		0.659	66040000	43540000	5	0.621	73770000	45820000	5
551	1	3::TKT_MOUSE	Transketolase (Tkt)	117	6	6	14.1	6	.	.	.	.		2.24	15600000	34940000	7	4.046	3065000	12400000	3
552	1	3::AIFM1_MOUSE	Apoptosis-inducing factor 1, mitochondrial (Aifm1)	116	6	4	6.7	6	.	.	.	.		0.681	7898000	5381000	4	0.691	16560000	11450000	6
553	1	3::ATP5H_MOUSE	ATP synthase subunit d, mitochondrial (Atp5h)	116	6	4	28.6	6	14	1	8.28571	6		1.254	24640000	30910000	4	0.975	21300000	20770000	4
554	1	3::C1TC_MOUSE	C-1-tetrahydrofolate synthase, cytoplasmic (Mthfd1)	116	4	4	5.2	4	.	.	.	.		0.689	9921000	6840000	4	0.708	18740000	13270000	7
555	1	3::TXN4A_MOUSE	Thioredoxin-like protein 4A (Txnl4a)	116	5	4	27.5	5	17	1	6.82353	5		1.062	25490000	27080000	3	1.029	35690000	36740000	6
556	1	3::TOP3B_MOUSE	DNA topoisomerase 3-beta-1 (Top3b)	115	7	6	8.6	7	43	2	2.67442	3.5		0.871	19450000	16940000	10	0.605	30300000	18330000	8
557	1	3::TRI56_MOUSE	E3 ubiquitin-protein ligase TRIM56 (Trim56)	115	5	3	5.6	5	.	.	.	.		0.632	3779000	2389000	1	0.338	2177000	736600	2
558	1	3::ATPD_MOUSE	ATP synthase subunit delta, mitochondrial (Atp5d)	115	3	2	13.7	3	.	.	.	.		1.217	12450000	15150000	3	1.167	12440000	14510000	3
559	1	3::CC115_MOUSE	Coiled-coil domain-containing protein 115 (Ccdc115)	115	2	1	6.7	2	38	1	3.02632	2		1.172	1702000	1995000	2	1.081	1299000	1404000	1
560	1	3::SRPRB_MOUSE	Signal recognition particle receptor subunit beta (Srprb)	114	4	2	12.3	4	.	.	.	.		0.987	2119000	2090000	2	1.85	715900	1324000	1
561	1	3::PRS10_MOUSE	26S protease regulatory subunit 10B (Psmc6)	114	3	2	6.4	3	.	.	.	.		0.277	3562000	987900	2	0.471	11640000	5475000	5
562	1	3::AT2A2_MOUSE	Sarcoplasmic/endoplasmic reticulum calcium ATPase 2 (Atp2a2)	114	10	9	10.2	10	.	.	.	.		1.015	25570000	25950000	12	0.912	23850000	21760000	11
563	1	3::CTBL1_MOUSE	Beta-catenin-like protein 1 (Ctnnbl1)	113	6	4	7.5	6	35	2	3.22857	3		0.624	9047000	5645000	4	0.849	7483000	6353000	3
564	1	3::AKP8L_MOUSE	A-kinase anchor protein 8-like (Akap8l)	113	5	2	3.6	5	.	.	.	.		0.688	4720000	3245000	2	0.698	3902000	2724000	2
565	1	3::CLIC1_MOUSE	Chloride intracellular channel protein 1 (Clic1)	113	6	4	19.1	6	.	.	.	.		0.331	13910000	4598000	4	0.547	14840000	8119000	5
566	1	3::EIF3D_MOUSE	Eukaryotic translation initiation factor 3 subunit D (Eif3d)	112	6	4	7.8	6	.	.	.	.		0.921	32140000	29600000	3	0.65	37410000	24320000	5
567	1	3::MYADM_MOUSE	Myeloid-associated differentiation marker (Myadm)	112	6	2	8.4	6	93	3	1.2043	2		0.418	24370000	10180000	2	0.415	10710000	4444000	2
568	1	3::PHF5A_MOUSE	PHD finger-like domain-containing protein 5A (Phf5a)	112	5	3	26.4	5	.	.	.	.		0.937	85070000	79760000	3	0.531	6348000	3373000	2
569	1	3::CASC3_MOUSE	Protein CASC3 (Casc3)	111	11	6	13.2	11	22	2	5.04545	5.5		0.569	29690000	16890000	9	0.485	12930000	6273000	7
570	1	3::NUP93_MOUSE	Nuclear pore complex protein Nup93 (Nup93)	110	4	2	2.8	4	.	.	.	.		0.85	6943000	5902000	2	0.737	8710000	6415000	3
571	1	3::CP51A_MOUSE	Lanosterol 14-alpha demethylase (Cyp51a1)	110	3	3	7	3	.	.	.	.		0.655	59540000	39030000	8	0.931	41690000	38800000	5
572	1	3::RBM7_MOUSE	RNA-binding protein 7 (Rbm7)	110	8	4	17.4	8	.	.	.	.		1.039	20410000	21200000	7	1.151	8730000	10050000	6
573	1	3::DIM1_MOUSE	Probable dimethyladenosine transferase (Dimt1)	109	8	6	24	8	.	.	.	.		0.63	13290000	8369000	5	0.69	11810000	8145000	5
574	1	3::DNLI3_MOUSE	DNA ligase 3 (Lig3)	109	5	4	4.6	5	.	.	.	.		0.723	12990000	9395000	5	0.654	9722000	6356000	6
575	1	3::KTAP2_MOUSE	Keratinocyte-associated protein 2 (Krtcap2)	109	3	1	12.5	3	.	.	.	.		1.03	26590000	27390000	1	0.574	16130000	9260000	1
576	1	3::RPAB3_MOUSE	DNA-directed RNA polymerases I, II, and III subunit RPABC3 (Polr2h)	108	3	2	16.7	3	.	.	.	.		0.881	4795000	4224000	2	0.704	8922000	6277000	3
577	1	3::PAXB1_MOUSE	PAX3- and PAX7-binding protein 1 (Paxbp1)	108	8	5	6.5	8	171	8	0.631579	1		1.455	14170000	20630000	6	1.074	36120000	38800000	9
578	1	3::DNJC7_MOUSE	DnaJ homolog subfamily C member 7 (Dnajc7)	108	4	3	6.7	4	.	.	.	.		0.54	9652000	5211000	6	0.792	6548000	5184000	2
579	1	3::SMCA5_MOUSE	SWI/SNF-related matrix-associated actin-dependent regulator of chromatin subfamily A member 5 (Smarca5)	108	10	10	10.7	10	56	5	1.92857	2		1.164	46920000	54640000	16	1.152	24620000	28350000	7
580	1	3::PDIA3_MOUSE	Protein disulfide-isomerase A3 (Pdia3)	107	7	5	12.1	7	.	.	.	.		2.608	7335000	19130000	6	2.768	12830000	35530000	7
581	1	3::CPSF4_MOUSE	Cleavage and polyadenylation specificity factor subunit 4 (Cpsf4)	107	7	4	19	7	65	2	1.64615	3.5		0.951	4411000	4197000	6	1.785	6727000	12010000	5
582	1	3::PPIG_MOUSE	Peptidyl-prolyl cis-trans isomerase G (Ppig)	106	6	3	4.7	6	58	7	1.82759	0.857143		0.487	34300000	16710000	6	0.512	12440000	6371000	2
583	1	3::WWP2_MOUSE	NEDD4-like E3 ubiquitin-protein ligase WWP2 (Wwp2)	106	5	4	4.7	5	.	.	.	.		0.515	7447000	3838000	3	0.802	9465000	7592000	4
584	1	3::BANP_MOUSE	Protein BANP (Banp)	106	6	3	5.8	6	.	.	.	.		1.017	9598000	9766000	4	0.757	6235000	4718000	3
585	1	3::SYK_MOUSE	Lysine--tRNA ligase (Kars)	106	7	6	11.8	7	.	.	.	.		0.887	19000000	16850000	6	0.632	25810000	16310000	7
586	1	3::MERL_MOUSE	Merlin (Nf2)	106	6	6	9.7	6	.	.	.	.		0.488	46410000	22650000	7	0.505	30720000	15520000	6
587	1	3::SSBP_MOUSE	Single-stranded DNA-binding protein, mitochondrial (Ssbp1)	106	3	2	15.8	3	21	1	5.04762	3		1.101	9288000	10230000	2	1.291	10760000	13890000	3
588	1	3::EIF3A_MOUSE	Eukaryotic translation initiation factor 3 subunit A (Eif3a)	105	11	9	7.4	11	.	.	.	.		0.584	28410000	16600000	9	0.659	39830000	26250000	14
589	1	3::SELH_MOUSE	Selenoprotein H (Selenoh)	105	4	3	37.1	4	.	.	.	.		0.041	26560000	1096000	3	0.02	13170000	267700	3
590	1	3::RL22_MOUSE	60S ribosomal protein L22 (Rpl22)	105	4	3	23.4	4	55	3	1.90909	1.33333		1.025	123700000	126800000	3	0.683	204200000	139400000	4
591	1	3::THOC5_MOUSE	THO complex subunit 5 homolog (Thoc5)	105	9	5	9.1	9	42	3	2.5	3		0.576	41650000	23970000	8	0.573	42490000	24360000	8
592	1	3::RASL3_MOUSE	RAS protein activator like-3 (Rasal3)	105	4	4	5.6	4	.	.	.	.		0.594	10180000	6044000	7	0.509	4189000	2130000	4
593	1	3::PESC_MOUSE	Pescadillo homolog (Pes1)	105	3	2	3.1	3	.	.	.	.		0.789	2536000	2001000	1	0.818	3687000	3015000	2
594	1	3::RL5_MOUSE	60S ribosomal protein L5 (Rpl5)	104	11	6	20.9	11	18	1	5.77778	11		1.028	60590000	62280000	7	1.083	54210000	58710000	8
595	1	3::PUR2_MOUSE	Trifunctional purine biosynthetic protein adenosine-3 (Gart)	104	5	4	4.2	5	.	.	.	.		0.92	9589000	8826000	7	0.617	9105000	5613000	3
596	1	3::NH2L1_MOUSE	NHP2-like protein 1 (Snu13)	104	6	4	30.5	6	44	2	2.36364	3		1.241	14710000	18260000	3	0.73	49900000	36450000	5
597	1	3::LSM4_MOUSE	U6 snRNA-associated Sm-like protein LSm4 (Lsm4)	103	6	2	16.1	6	55	4	1.87273	1.5		0.934	80660000	75370000	5	0.807	44370000	35820000	4
598	1	3::SH3L2_MOUSE	SH3 domain-binding glutamic acid-rich-like protein 2 (Sh3bgrl2)	103	3	1	14	3	.	.	.	.		0.493	6510000	3209000	1	0.454	9937000	4513000	2
599	1	3::UBAC2_MOUSE	Ubiquitin-associated domain-containing protein 2 (Ubac2)	103	3	1	3.2	3	15	1	6.86667	3		0.194	8496000	1648000	1	1.291	2060000	2659000	2
600	1	3::EIF3F_MOUSE	Eukaryotic translation initiation factor 3 subunit F (Eif3f)	103	7	5	20.2	5	.	.	.	.		1.093	5627000	6153000	4	0.595	13660000	8126000	5
601	1	3::HTSF1_MOUSE	HIV Tat-specific factor 1 homolog (Htatsf1)	103	9	8	12.4	9	24	1	4.29167	9		0.989	36370000	35970000	7	0.862	35090000	30270000	9
602	1	3::ASM3B_MOUSE	Acid sphingomyelinase-like phosphodiesterase 3b (Smpdl3b)	103	8	5	17.5	8	.	.	.	.		1.145	39050000	44720000	4	0.666	8375000	5575000	3
603	1	3::SQSTM_MOUSE	Sequestosome-1 (Sqstm1)	102	4	2	6.3	4	.	.	.	.		0.98	6209000	6083000	4	0.718	30430000	21850000	5
604	1	3::PRS8_MOUSE	26S protease regulatory subunit 8 (Psmc5)	102	5	2	6.7	5	.	.	.	.		0.988	4836000	4779000	2	0.735	4526000	3327000	1
605	1	3::RNPS1_MOUSE	RNA-binding protein with serine-rich domain 1 (Rnps1)	102	4	3	16.4	4	52	2	1.96154	2		0.668	16650000	11120000	4	0.444	27680000	12290000	4
606	1	3::EMC1_MOUSE	ER membrane protein complex subunit 1 (Emc1)	100	2	1	1.3	2	.	.	.	.						0.731	2373000	1735000	2
607	1	3::RS12_MOUSE	40S ribosomal protein S12 (Rps12)	100	3	3	31.1	3	.	.	.	.		0.909	51310000	46670000	4	0.991	58090000	57590000	5
608	1	3::PDE8A_MOUSE	High affinity cAMP-specific and IBMX-insensitive 3~,5~-cyclic phosphodiesterase 8A (Pde8a)	99	5	3	5.1	5	.	.	.	.		0.92				0.914
609	1	3::F262_MOUSE	6-phosphofructo-2-kinase/fructose-2,6-bisphosphatase 2 (Pfkfb2)	99	4	2	3.9	2	44	2	2.25	2		0.644	11350000	7309000	2	0.01	475800	647.1	1
609	2	3::F261_MOUSE	6-phosphofructo-2-kinase/fructose-2,6-bisphosphatase 1 (Pfkfb1)	51	3	2	4	1	.	.	.	.		0.457	2313000	1057000	1
610	1	3::TXTP_MOUSE	Tricarboxylate transport protein, mitochondrial (Slc25a1)	99	5	2	6.4	5	.	.	.	.		0.683	5968000	4074000	2	1.079	4760000	5135000	2
611	1	3::LRCH1_MOUSE	Leucine-rich repeat and calponin homology domain-containing protein 1 (Lrch1)	99	5	4	7.5	5	.	.	.	.		0.184	7018000	1290000	3	0.35	18910000	6613000	4
612	1	3::TKTL1_MOUSE	Transketolase-like protein 1 (Tktl1)	99	7	1	1.7	5	45	2	2.2	3.5
613	1	3::UBF1_MOUSE	Nucleolar transcription factor 1 (Ubtf)	99	8	7	9.8	8	.	.	.	.		0.697	37610000	26200000	9	0.993	45290000	44990000	9
614	1	3::CLIC4_MOUSE	Chloride intracellular channel protein 4 (Clic4)	98	8	6	24.5	8	.	.	.	.		0.375	18090000	6785000	5	0.29	10960000	3174000	1
615	1	3::VAMP8_MOUSE	Vesicle-associated membrane protein 8 (Vamp8)	98	2	1	11.9	2	.	.	.	.		0.775	495800	384200	1	0.586	402400	235900	1
616	1	3::GPTC1_MOUSE	G patch domain-containing protein 1 (Gpatch1)	98	3	2	2.3	3	97	2	1.01031	1.5		0.938	4007000	3756000	3	1.474	6157000	9074000	4
617	1	3::DNMT1_MOUSE	DNA (cytosine-5)-methyltransferase 1 (Dnmt1)	97	5	4	2.9	5	.	.	.	.		0.715	1247000	891200	3	0.802	2112000	1695000	2
618	1	3::SK2L2_MOUSE	Superkiller viralicidic activity 2-like 2 (Skiv2l2)	97	4	3	3.5	4	21	1	4.61905	4		0.696	14630000	10190000	6	0.769	20320000	15630000	6
619	1	3::ARP6_MOUSE	Actin-related protein 6 (Actr6)	97	2	1	2.5	2	.	.	.	.		0.802	8160000	6545000	4	1.068	8458000	9035000	3
620	1	3::THIO_MOUSE	Thioredoxin (Txn)	97	2	1	12.4	2	.	.	.	.		0.889	29820000	26500000	1	1.137	27260000	31000000	1
621	1	3::TPX2_MOUSE	Targeting protein for Xklp2 (Tpx2)	96	3	3	5.2	3	.	.	.	.		0.728	6206000	4518000	5	0.635	6598000	4193000	5
622	1	3::HIP1_MOUSE	Huntingtin-interacting protein 1 (Hip1)	96	3	2	2.5	3	.	.	.	.		1.517	1107000	1680000	2	0.745	2461000	1833000	2
623	1	3::IF4B_MOUSE	Eukaryotic translation initiation factor 4B (Eif4b)	96	6	4	7.4	6	.	.	.	.		1.072	3772000	4044000	5	0.916	6323000	5792000	4
624	1	3::SET_MOUSE	Protein SET (Set)	96	4	3	14.5	4	.	.	.	.		3.006	6557000	19710000	3	2.388	8752000	20900000	4
625	1	3::PRPS1_MOUSE	Ribose-phosphate pyrophosphokinase 1 (Prps1)	95	3	3	12.6	3	.	.	.	.		0.621	3622000	2249000	2	1.137	10280000	11690000	4
626	1	3::PDC6I_MOUSE	Programmed cell death 6-interacting protein (Pdcd6ip)	95	6	5	5.2	6	.	.	.	.		0.616	20020000	12330000	7	0.53	24950000	13220000	8
627	1	3::DLDH_MOUSE	Dihydrolipoyl dehydrogenase, mitochondrial (Dld)	95	1	1	2.2	1	.	.	.	.		1.198	2114000	2531000	1	1.347	1574000	2121000	1
628	1	3::PUR6_MOUSE	Multifunctional protein ADE2 (Paics)	95	3	2	4.5	3	.	.	.	.		0.655	6676000	4376000	2	0.731	6773000	4952000	2
629	1	3::SMC3_MOUSE	Structural maintenance of chromosomes protein 3 (Smc3)	95	4	3	2.7	4	.	.	.	.		0.414	3486000	1443000	3	0.635	4376000	2781000	5
630	1	3::NCBP2_MOUSE	Nuclear cap-binding protein subunit 2 (Ncbp2)	94	4	4	23.7	4	47	3	2	1.33333		0.864	41560000	35890000	3	0.864	56350000	48660000	4
631	1	3::F10A1_MOUSE	Hsc70-interacting protein (St13)	94	4	3	10	4	.	.	.	.		1.925	3619000	6968000	2	1.664	5306000	8830000	3
632	1	3::ROA0_MOUSE	Heterogeneous nuclear ribonucleoprotein A0 (Hnrnpa0)	94	5	2	11.5	5	98	3	0.959184	1.66667		0.722	77470000	55940000	2	0.957	71240000	68150000	4
633	1	3::XPO5_MOUSE	Exportin-5 (Xpo5)	94	2	1	0.8	2	.	.	.	.		0.64	1568000	1004000	1	0.732	2840000	2079000	2
634	1	3::DHE3_MOUSE	Glutamate dehydrogenase 1, mitochondrial (Glud1)	93	3	1	2.9	3	.	.	.	.		2.115	566100	1197000	1	1.346	939400	1264000	2
635	1	3::AL3B1_MOUSE	Aldehyde dehydrogenase family 3 member B1 (Aldh3b1)	93	6	5	12.2	6	.	.	.	.		1.078	4613000	4971000	3	1.573	5851000	9202000	4
636	1	3::FBW1B_MOUSE	F-box/WD repeat-containing protein 11 (Fbxw11)	93	5	5	10.7	1	.	.	.	.		0.661	1521000	1006000	1	0.776	14060000	10920000	5
636	2	3::FBW1A_MOUSE	F-box/WD repeat-containing protein 1A (Btrc)	79	5	5	9.6	1	.	.	.	.		0.757	16420000	12440000	5	0.763	12590000	9603000	4
637	1	3::CCD12_MOUSE	Coiled-coil domain-containing protein 12 (Ccdc12)	93	3	3	24.7	3	36	1	2.58333	3		0.938	55020000	51590000	6	0.734	40740000	29910000	4
638	1	3::HJURP_MOUSE	Holliday junction recognition protein (Hjurp)	93	1	1	2.2	1	.	.	.	.		0.439	1929000	847300	2	0.262	1383000	361600	1
639	1	3::EFTU_MOUSE	Elongation factor Tu, mitochondrial (Tufm)	93	5	3	7.1	5	.	.	.	.		1.241	4215000	5232000	4	0.643	1413000	908100	2
640	1	3::OSBL8_MOUSE	Oxysterol-binding protein-related protein 8 (Osbpl8)	93	3	3	4	3	.	.	.	.		0.317	6860000	2174000	4	0.113	10220000	1154000	3
641	1	3::EF1G_MOUSE	Elongation factor 1-gamma (Eef1g)	93	4	4	13.5	4	25	1	3.72	4		0.672	104500000	70190000	10	0.614	70080000	42990000	8
642	1	3::PTMA_MOUSE	Prothymosin alpha (Ptma)	92	6	4	22.5	6	.	.	.	.		4.467	7870000	35150000	5	3.871	8990000	34800000	7
643	1	3::PA2G4_MOUSE	Proliferation-associated protein 2G4 (Pa2g4)	91	5	4	11.9	5	.	.	.	.		3.408	3206000	10930000	4	1.575	2521000	3971000	3
644	1	3::KIF14_MOUSE	Kinesin-like protein KIF14 (Kif14)	91	6	4	2.9	6	.	.	.	.		0.603	2870000	1732000	3	0.753	3734000	2812000	4
645	1	3::SDHA_MOUSE	Succinate dehydrogenase [ubiquinone] flavoprotein subunit, mitochondrial (Sdha)	90	9	6	9	9	.	.	.	.		1.055	11750000	12400000	6	1.106	7899000	8736000	4
646	1	3::CBX3_MOUSE	Chromobox protein homolog 3 (Cbx3)	90	6	3	13.7	6	50	1	1.8	6		0.528	13870000	7326000	4	0.727	11130000	8090000	1
647	1	3::CFA20_MOUSE	Cilia- and flagella-associated protein 20 (Cfap20)	90	5	2	11.9	5	21	1	4.28571	5		0.61	21970000	13400000	3	0.976	18230000	17790000	2
648	1	3::SND1_MOUSE	Staphylococcal nuclease domain-containing protein 1 (Snd1)	90	3	3	3.4	3	.	.	.	.		1.202	7236000	8696000	3	0.986	9685000	9551000	3
649	1	3::SI1L3_MOUSE	Signal-induced proliferation-associated 1-like protein 3 (Sipa1l3)	89	9	8	7.3	9	.	.	.	.		0.706	2096000	1480000	2	0.71	4884000	3466000	3
650	1	3::DDX56_MOUSE	Probable ATP-dependent RNA helicase DDX56 (Ddx56)	89	3	2	4.6	3	.	.	.	.		0.828	2803000	2322000	2	0.803	2176000	1748000	2
651	1	3::PSMG1_MOUSE	Proteasome assembly chaperone 1 (Psmg1)	89	2	1	4.8	2	.	.	.	.		0.815	1042000	849200	1	0.639	2907000	1859000	1
652	1	3::SF3B4_MOUSE	Splicing factor 3B subunit 4 (Sf3b4)	88	4	4	14.9	4	57	2	1.54386	2		0.816	96180000	78470000	4	0.992	41440000	41110000	1
653	1	3::U2AF1_MOUSE	Splicing factor U2AF 35 kDa subunit (U2af1)	88	4	1	7.5	4	99	8	0.888889	0.5		0.842	56900000	47880000	3	0.775	98150000	76070000	3
654	1	3::UBP10_MOUSE	Ubiquitin carboxyl-terminal hydrolase 10 (Usp10)	88	3	2	4	3	.	.	.	.		0.52	4171000	2168000	2	0.672	6921000	4652000	3
655	1	3::MBOA7_MOUSE	Lysophospholipid acyltransferase 7 (Mboat7)	88	2	1	3.4	2	.	.	.	.		0.872	6636000	5787000	1
656	1	3::ABCE1_MOUSE	ATP-binding cassette sub-family E member 1 (Abce1)	88	3	2	3.5	3	.	.	.	.		0.931	5520000	5139000	5	1.151	5953000	6850000	5
657	1	3::TWF2_MOUSE	Twinfilin-2 (Twf2)	88	5	3	8.9	5	.	.	.	.		0.637	33720000	21480000	5	0.558	40940000	22820000	7
658	1	3::DYL1_MOUSE	Dynein light chain 1, cytoplasmic (Dynll1)	88	6	2	37.1	1	86	4	1.02326	1.5		0.78	186000000	145100000	5	0.791	163400000	129200000	4
658	2	3::DYL2_MOUSE	Dynein light chain 2, cytoplasmic (Dynll2)	36	3	2	37.1	1	48	3	0.75	1						0.781	97190000	75930000	1
659	1	3::LONM_MOUSE	Lon protease homolog, mitochondrial (Lonp1)	87	6	4	4.7	4	.	.	.	.		0.8	15380000	12310000	6	0.713	10300000	7345000	2
660	1	3::EPN4_MOUSE	Clathrin interactor 1 (Clint1)	87	4	3	5.1	4	.	.	.	.		0.554	28190000	15630000	5	0.569	27260000	15500000	6
661	1	3::RS17_MOUSE	40S ribosomal protein S17 (Rps17)	87	5	1	7.4	5	43	2	2.02326	2.5		0.842	46250000	38940000	1	0.859	57850000	49710000	3
662	1	3::RU1C_MOUSE	U1 small nuclear ribonucleoprotein C (Snrpc)	87	3	1	7.5	3	.	.	.	.		0.714	22220000	15870000	2	0.662	17880000	11840000	2
663	1	3::LSM6_MOUSE	U6 snRNA-associated Sm-like protein LSm6 (Lsm6)	86	5	3	32.5	5	.	.	.	.		0.784	48720000	38190000	4	0.719	47140000	33890000	4
664	1	3::PSA3_MOUSE	Proteasome subunit alpha type-3 (Psma3)	86	4	2	8.2	4	.	.	.	.		0.788	10090000	7946000	4	1.154	16720000	19290000	6
665	1	3::PURB_MOUSE	Transcriptional activator protein Pur-beta (Purb)	86	7	4	17.3	7	67	3	1.28358	2.33333		0.966	46960000	45370000	6	1.071	27690000	29660000	4
666	1	3::AURKB_MOUSE	Aurora kinase B (Aurkb)	86	3	3	9.9	3	.	.	.	.		0.369	26310000	9708000	5	0.443	16000000	7091000	5
667	1	3::PGAM1_MOUSE	Phosphoglycerate mutase 1 (Pgam1)	86	4	3	13.8	4	.	.	.	.		2.374	9023000	21420000	3	2.169	7791000	16900000	4
668	1	3::UBA1_MOUSE	Ubiquitin-like modifier-activating enzyme 1 (Uba1)	86	6	5	6	6	.	.	.	.		0.774	5842000	4524000	3	1.088	4147000	4512000	3
669	1	3::VATB2_MOUSE	V-type proton ATPase subunit B, brain isoform (Atp6v1b2)	86	3	3	7	3	.	.	.	.		0.747	3660000	2733000	2	0.756	3603000	2723000	2
670	1	3::RPB3_MOUSE	DNA-directed RNA polymerase II subunit RPB3 (Polr2c)	85	6	2	6.9	6	15	1	5.66667	6		0.713	13710000	9781000	5	0.89	8630000	7682000	3
671	1	3::CHCH2_MOUSE	Coiled-coil-helix-coiled-coil-helix domain-containing protein 2 (Chchd2)	85	3	1	15.7	3	.	.	.	.		0.874	7764000	6788000	2	2.319	8293000	19230000	2
672	1	3::PURA_MOUSE	Transcriptional activator protein Pur-alpha (Pura)	85	5	4	15.3	5	16	1	5.3125	5		0.971	47600000	46200000	6	0.981	82960000	81400000	6
673	1	3::LYAR_MOUSE	Cell growth-regulating nucleolar protein (Lyar)	85	2	1	5.7	2	32	2	2.65625	1		0.382	11600000	4427000	1	0.999	9886000	9873000	1
674	1	3::AIMP1_MOUSE	Aminoacyl tRNA synthase complex-interacting multifunctional protein 1 (Aimp1)	85	3	3	16.1	3	.	.	.	.		0.664	4866000	3232000	3	0.647	2388000	1544000	1
675	1	3::NEDD4_MOUSE	E3 ubiquitin-protein ligase NEDD4 (Nedd4)	85	4	4	6	4	.	.	.	.		0.34	8045000	2734000	4	0.415	13900000	5773000	6
676	1	3::ARPC4_MOUSE	Actin-related protein 2/3 complex subunit 4 (Arpc4)	85	4	4	23.2	4	41	1	2.07317	4		0.734	131600000	96660000	4	0.75	155300000	116400000	5
677	1	3::MCM4_MOUSE	DNA replication licensing factor MCM4 (Mcm4)	85	6	4	3.4	6	.	.	.	.		1.058	8244000	8719000	6	1.019	7283000	7419000	4
678	1	3::ZN281_MOUSE	Zinc finger protein 281 (Znf281)	84	3	2	3	3	.	.	.	.		0.01	377100	293.2	1	0.81	853600	691100	1
679	1	3::ZN830_MOUSE	Zinc finger protein 830 (Znf830)	84	2	1	4.4	2	.	.	.	.		0.965	2841000	2742000	1	0.622	4257000	2648000	2
680	1	3::MINT_MOUSE	Msx2-interacting protein (Spen)	83	7	7	2	7	.	.	.	.		0.619	3371000	2086000	5	0.841	1508000	1268000	4
681	1	3::MCE1_MOUSE	mRNA-capping enzyme (Rngtt)	83	3	1	1.7	3	.	.	.	.		0.963	711200	684900	1	0.621	1932000	1199000	2
682	1	3::SRP14_MOUSE	Signal recognition particle 14 kDa protein (Srp14)	82	3	2	20	3	.	.	.	.		1.272	3728000	4740000	2	0.301	5744000	1726000	2
683	1	3::GBG10_MOUSE	Guanine nucleotide-binding protein G(I)/G(S)/G(O) subunit gamma-10 (Gng10)	82	3	1	16.2	3	.	.	.	.		2.829	3092000	8745000	1	0.48	3088000	1483000	1
684	1	3::ATPG_MOUSE	ATP synthase subunit gamma, mitochondrial (Atp5c1)	81	5	5	16.8	5	.	.	.	.		0.897	71150000	63840000	6	0.923	68280000	63000000	7
685	1	3::MCM6_MOUSE	DNA replication licensing factor MCM6 (Mcm6)	81	2	2	3.8	2	.	.	.	.		1.378	592800	817000	2	0.812	2746000	2229000	3
686	1	3::YTDC1_MOUSE	YTH domain-containing protein 1 (Ythdc1)	81	8	5	6.1	8	18	1	4.5	8		0.625	58710000	36680000	5	0.779	56770000	44230000	6
687	1	3::RL28_MOUSE	60S ribosomal protein L28 (Rpl28)	81	5	3	18.2	5	47	2	1.7234	2.5		0.692	57630000	39880000	3	0.681	52770000	35950000	3
688	1	3::ALDOA_MOUSE	Fructose-bisphosphate aldolase A (Aldoa)	81	5	4	12.1	5	.	.	.	.		2.856	3644000	10410000	3	1.617	5413000	8752000	2
689	1	3::RMD3_MOUSE	Regulator of microtubule dynamics protein 3 (Rmdn3)	81	3	2	5.1	3	.	.	.	.		0.685	7213000	4941000	2	1.072	2432000	2608000	1
690	1	3::WAC_MOUSE	WW domain-containing adapter protein with coiled-coil (Wac)	81	4	4	9.3	4	.	.	.	.		1.077	10650000	11470000	4	1.476	4307000	6358000	3
691	1	3::SUGP1_MOUSE	SURP and G-patch domain-containing protein 1 (Sugp1)	81	9	6	10.4	9	33	3	2.45455	3		0.865	19260000	16670000	7	1.028	16880000	17350000	9
692	1	3::CC167_MOUSE	Coiled-coil domain-containing protein 167 (Ccdc167)	81	3	2	23.7	3	.	.	.	.		1.039	5940000	6174000	2	1.073	11110000	11920000	3
693	1	3::GHITM_MOUSE	Growth hormone-inducible transmembrane protein (Ghitm)	81	3	1	3.2	3	29	1	2.7931	3		1.012	17870000	18090000	4	1.81	8909000	16130000	3
694	1	3::FRG1_MOUSE	Protein FRG1 (Frg1)	81	4	4	20.5	4	.	.	.	.		0.717	18310000	13130000	6	0.901	12330000	11120000	4
695	1	3::TMEDA_MOUSE	Transmembrane emp24 domain-containing protein 10 (Tmed10)	80	3	2	8.2	3	.	.	.	.		1.76	12950000	22810000	3	2.097	8676000	18200000	2
696	1	3::ZWINT_MOUSE	ZW10 interactor (Zwint)	80	4	3	12.3	4	.	.	.	.		0.423	31240000	13230000	3	0.47	30170000	14180000	3
697	1	3::RAN_MOUSE	GTP-binding nuclear protein Ran (Ran)	80	6	4	19.9	6	14	1	5.71429	6		1.235	40930000	50540000	5	1.67	29530000	49310000	5
698	1	3::CSR2B_MOUSE	Cysteine-rich protein 2-binding protein (Kat14)	79	5	3	5.4	5	.	.	.	.		0.806	8690000	7007000	3	0.582	18170000	10570000	5
699	1	3::CD97_MOUSE	CD97 antigen (Cd97)	79	4	2	3.3	4	19	1	4.15789	4		0.868	6013000	5218000	3	0.742	411700	305600	1
700	1	3::LSM3_MOUSE	U6 snRNA-associated Sm-like protein LSm3 (Lsm3)	79	4	2	32.4	4	28	1	2.82143	4		0.701	51510000	36080000	2	0.677	52660000	35660000	2
701	1	3::DAD1_MOUSE	Dolichyl-diphosphooligosaccharide--protein glycosyltransferase subunit DAD1 (Dad1)	78	3	2	19.5	3	.	.	.	.		1.084	4659000	5048000	2	1.547	3135000	4850000	2
702	1	3::DDB1_MOUSE	DNA damage-binding protein 1 (Ddb1)	78	2	1	1	2	.	.	.	.		0.794	502900	399100	1	0.76	8607000	6541000	4
703	1	3::NSUN2_MOUSE	tRNA (cytosine(34)-C(5))-methyltransferase (Nsun2)	78	4	4	5.3	4	13	1	6	4		0.83	2937000	2439000	1	1.03	9036000	9305000	4
704	1	3::RS28_MOUSE	40S ribosomal protein S28 (Rps28)	77	3	2	30.4	3	17	1	4.52941	3		0.738	23780000	17560000	2	0.977	18680000	18260000	2
705	1	3::NOG1_MOUSE	Nucleolar GTP-binding protein 1 (Gtpbp4)	77	4	2	4.3	4	22	1	3.5	4		0.66	10160000	6705000	4	0.598	5710000	3412000	1
706	1	3::RSSA_MOUSE	40S ribosomal protein SA (Rpsa)	77	2	2	10.8	2	.	.	.	.		2.576	4649000	11980000	4	1.479	7491000	11080000	3
707	1	3::IF5A1_MOUSE	Eukaryotic translation initiation factor 5A-1 (Eif5a)	77	7	3	24	7	.	.	.	.		1.557	28430000	44270000	4	1.428	51140000	73010000	5
708	1	3::CCD69_MOUSE	Coiled-coil domain-containing protein 69 (Ccdc69)	76	2	2	13.4	2	.	.	.	.		0.72	3567000	2568000	2	0.576	2554000	1472000	2
709	1	3::NCOA5_MOUSE	Nuclear receptor coactivator 5 (Ncoa5)	76	2	1	1.7	2	21	1	3.61905	2		0.782	5950000	4650000	2	1.024	4484000	4593000	3
710	1	3::UBP14_MOUSE	Ubiquitin carboxyl-terminal hydrolase 14 (Usp14)	76	3	1	2.8	3	.	.	.	.		0.596	1779000	1060000	3	0.787	1376000	1083000	1
711	1	3::DDX6_MOUSE	Probable ATP-dependent RNA helicase DDX6 (Ddx6)	76	7	5	10.4	7	21	1	3.61905	7		0.798	10030000	8007000	4	0.937	9833000	9211000	4
712	1	3::DDX27_MOUSE	Probable ATP-dependent RNA helicase DDX27 (Ddx27)	75	3	2	3.4	3	.	.	.	.		0.268	5728000	1533000	2	0.248	5158000	1277000	2
713	1	3::IGKC_MOUSE	Ig kappa chain C region	75	3	2	26.4	3	18	2	4.16667	1.5		0.01	26860000	586.4	1	0.01	11920000	3883	2
714	1	3::XRCC1_MOUSE	DNA repair protein XRCC1 (Xrcc1)	75	2	2	3.6	2	.	.	.	.		0.692	5794000	4011000	1	0.678	13130000	8892000	5
715	1	3::AT1A1_MOUSE	Sodium/potassium-transporting ATPase subunit alpha-1 (Atp1a1)	74	6	3	3.6	6	.	.	.	.		1.421	616700	876300	3	0.478	2981000	1424000	6
716	1	3::BUD13_MOUSE	BUD13 homolog (Bud13)	73	5	4	7.4	5	87	3	0.83908	1.66667		0.705	12930000	9122000	4	0.762	16090000	12270000	6
717	1	3::CYBP_MOUSE	Calcyclin-binding protein (Cacybp)	73	6	3	18.8	6	.	.	.	.		0.929	8840000	8214000	4	0.974	9477000	9230000	4
718	1	3::4F2_MOUSE	4F2 cell-surface antigen heavy chain (Slc3a2)	73	3	3	5.3	3	15	1	4.86667	3		0.705	5710000	4028000	3	0.408	3216000	1313000	1
719	1	3::ARP5L_MOUSE	Actin-related protein 2/3 complex subunit 5-like protein (Arpc5l)	73	6	5	31.4	6	31	1	2.35484	6		0.777	49050000	38110000	5	1.073	11960000	12830000	2
720	1	3::GA2L3_MOUSE	GAS2-like protein 3 (Gas2l3)	73	2	1	2	2	.	.	.	.						0.229	2688000	615500	2
721	1	3::WDR70_MOUSE	WD repeat-containing protein 70 (Wdr70)	73	5	5	9.4	5	.	.	.	.		0.765	19780000	15140000	9	0.645	19010000	12250000	7
722	1	3::RFC1_MOUSE	Replication factor C subunit 1 (Rfc1)	73	1	1	1	1	.	.	.	.						0.669	1165000	779500	1
723	1	3::C19L2_MOUSE	CWF19-like protein 2 (Cwf19l2)	73	4	3	3.5	4	15	1	4.86667	4		0.667	6236000	4159000	5	0.803	9372000	7526000	5
724	1	3::RT02_MOUSE	28S ribosomal protein S2, mitochondrial (Mrps2)	72	2	1	4.5	2	.	.	.	.		0.879	1259000	1106000	1	0.53	1202000	637900	1
725	1	3::ZCCHV_MOUSE	Zinc finger CCCH-type antiviral protein 1 (Zc3hav1)	72	6	5	7.5	6	.	.	.	.		0.99	18710000	18520000	6	0.881	23730000	20920000	5
726	1	3::OST48_MOUSE	Dolichyl-diphosphooligosaccharide--protein glycosyltransferase 48 kDa subunit (Ddost)	72	5	4	13.6	5	.	.	.	.		0.777	35780000	27810000	4	1.232	17070000	21030000	4
727	1	3::RL1D1_MOUSE	Ribosomal L1 domain-containing protein 1 (Rsl1d1)	72	3	2	7.7	3	20	1	3.6	3		0.668	22230000	14840000	4	0.773	22130000	17110000	6
728	1	3::SYAC_MOUSE	Alanine--tRNA ligase, cytoplasmic (Aars)	72	3	2	2.1	3	.	.	.	.		1.166	8859000	10330000	5	1.054	8752000	9228000	5
729	1	3::WDR43_MOUSE	WD repeat-containing protein 43 (Wdr43)	72	3	3	4.4	3	.	.	.	.		0.613	2527000	1550000	1	0.595	4455000	2650000	2
730	1	3::P5CS_MOUSE	Delta-1-pyrroline-5-carboxylate synthase (Aldh18a1)	72	4	2	3.4	4	.	.	.	.		1.225	4284000	5246000	3	1.39	4925000	6847000	5
731	1	3::GTF2I_MOUSE	General transcription factor II-I (Gtf2i)	72	4	3	3.9	4	.	.	.	.		0.438	15510000	6800000	6	1.027	7901000	8114000	4
732	1	3::PGK1_MOUSE	Phosphoglycerate kinase 1 (Pgk1)	72	4	4	15.3	4	.	.	.	.		4.566	1449000	6617000	4	15.65	295700	4628000	3
733	1	3::DDX18_MOUSE	ATP-dependent RNA helicase DDX18 (Ddx18)	71	6	3	5	6	.	.	.	.		0.677	20950000	14180000	4	0.893	16920000	15120000	6
734	1	3::EM55_MOUSE	55 kDa erythrocyte membrane protein (Mpp1)	71	2	2	4.5	2	.	.	.	.		0.457	4183000	1912000	1	0.401	3752000	1503000	1
735	1	3::PSA6_MOUSE	Proteasome subunit alpha type-6 (Psma6)	71	4	4	19.1	4	.	.	.	.		0.863	3787000	3269000	2	0.925	16650000	15400000	5
736	1	3::PSA1_MOUSE	Proteasome subunit alpha type-1 (Psma1)	71	2	1	5.7	2	.	.	.	.		2.051	239100	490300	1	0.714	6285000	4484000	3
737	1	3::MUL1_MOUSE	Mitochondrial ubiquitin ligase activator of NFKB 1 (Mul1)	71	2	2	11.4	2	.	.	.	.		3.364	1574000	5295000	1	.
738	1	3::MOT4_MOUSE	Monocarboxylate transporter 4 (Slc16a3)	71	5	2	6.2	5	22	1	3.22727	5		0.874	11280000	9863000	2	0.878	13000000	11420000	4
739	1	3::PRC1_MOUSE	Protein regulator of cytokinesis 1 (Prc1)	71	5	4	6.8	5	.	.	.	.		0.688	5082000	3498000	3	0.689	17790000	12260000	7
740	1	3::CPSF5_MOUSE	Cleavage and polyadenylation specificity factor subunit 5 (Nudt21)	71	4	3	11.9	4	.	.	.	.		1.651	4364000	7205000	2	0.875	18040000	15780000	3
741	1	3::ELOB_MOUSE	Elongin-B (Elob)	70	3	2	15.3	3	.	.	.	.		0.37	13970000	5174000	3	1.148	766400	879500	1
742	1	3::FRS2_MOUSE	Fibroblast growth factor receptor substrate 2 (Frs2)	70	4	3	8.5	4	.	.	.	.		0.647	12360000	7991000	3	0.655	4969000	3254000	4
743	1	3::TCPH_MOUSE	T-complex protein 1 subunit eta (Cct7)	70	7	6	10.5	7	20	2	3.5	3.5		0.693	61200000	42420000	8	0.695	59400000	41310000	8
744	1	3::AIMP2_MOUSE	Aminoacyl tRNA synthase complex-interacting multifunctional protein 2 (Aimp2)	70	2	1	7.8	2	.	.	.	.		0.498	6338000	3159000	3	0.428	5913000	2529000	3
745	1	3::LRC59_MOUSE	Leucine-rich repeat-containing protein 59 (Lrrc59)	70	7	5	23.1	7	.	.	.	.		0.899	20880000	18770000	3	1.175	26020000	30570000	4
746	1	3::PSMD3_MOUSE	26S proteasome non-ATPase regulatory subunit 3 (Psmd3)	70	4	3	6.4	4	.	.	.	.		0.426	2322000	989500	1	0.764	1230000	939600	3
747	1	3::NCKPL_MOUSE	Nck-associated protein 1-like (Nckap1l)	70	4	4	3.9	4	.	.	.	.		.	4107000	1807000	4	.	4682000	2204000	3
748	1	3::CHD4_MOUSE	Chromodomain-helicase-DNA-binding protein 4 (Chd4)	70	9	5	2.6	9	.	.	.	.		0.68	10260000	6974000	5	0.821	8890000	7295000	5
749	1	3::VP37B_MOUSE	Vacuolar protein sorting-associated protein 37B (Vps37b)	70	1	1	4.2	1	.	.	.	.		0.922	1918000	1768000	1	1.586	745000	1182000	1
750	1	3::MYCBP_MOUSE	C-Myc-binding protein (Mycbp)	70	3	3	35.9	3	.	.	.	.		0.646	9827000	6353000	3	0.619	3981000	2462000	2
751	1	3::RL32_MOUSE	60S ribosomal protein L32 (Rpl32)	69	6	3	12.6	6	.	.	.	.		0.729	39930000	29100000	5	0.665	27420000	18220000	5
752	1	3::PHRF1_MOUSE	PHD and RING finger domain-containing protein 1 (Phrf1)	69	7	5	2.9	7	21	1	3.28571	7		0.746	6399000	4774000	6	0.695	5113000	3553000	6
753	1	3::UBTD1_MOUSE	Ubiquitin domain-containing protein 1 (Ubtd1)	69	3	2	11.5	2	.	.	.	.		0.958	20960000	20090000	5	0.991	29960000	29690000	5
753	2	3::UBTD2_MOUSE	Ubiquitin domain-containing protein 2 (Ubtd2)	68	4	2	11.1	3	.	.	.	.		0.57	13170000	7510000	2	0.695	10380000	7211000	1
754	1	3::STXB2_MOUSE	Syntaxin-binding protein 2 (Stxbp2)	69	2	2	5.4	2	.	.	.	.		1.98	1350000	2673000	1	0.571	6106000	3488000	3
755	1	3::TF2H1_MOUSE	General transcription factor IIH subunit 1 (Gtf2h1)	68	1	1	2.6	1	.	.	.	.		0.964	1311000	1264000	1	0.748	2593000	1940000	2
756	1	3::MCM10_MOUSE	Protein MCM10 homolog (Mcm10)	68	3	3	3.4	3	.	.	.	.		0.477	18900000	9017000	7	0.677	3039000	2057000	1
757	1	3::LIMD2_MOUSE	LIM domain-containing protein 2 (Limd2)	68	3	2	20.3	3	.	.	.	.		0.536	1967000	1054000	1	0.624	3023000	1885000	2
758	1	3::MCM2_MOUSE	DNA replication licensing factor MCM2 (Mcm2)	68	3	2	2.8	3	.	.	.	.		0.767	3422000	2624000	1	1.231	4055000	4993000	2
759	1	3::PDIA4_MOUSE	Protein disulfide-isomerase A4 (Pdia4)	68	4	2	3.4	4	.	.	.	.		2.242	2382000	5340000	2	1.497	4559000	6827000	3
760	1	3::CC127_MOUSE	Coiled-coil domain-containing protein 127 (Ccdc127)	68	1	1	4.2	1	.	.	.	.		0.929	20370000	18910000	4	0.985	16340000	16100000	3
761	1	3::LSM8_MOUSE	U6 snRNA-associated Sm-like protein LSm8 (Lsm8)	68	2	2	19.8	2	23	1	2.95652	2		0.292	13330000	3895000	1	0.95	9181000	8721000	1
762	1	3::NOG2_MOUSE	Nucleolar GTP-binding protein 2 (Gnl2)	68	6	4	5.9	6	.	.	.	.		1.087	5243000	5697000	4	0.687	9022000	6197000	4
763	1	3::CXCR4_MOUSE	C-X-C chemokine receptor type 4 (Cxcr4)	68	8	2	7.2	8	.	.	.	.		0.991	9360000	9275000	3	0.901	7624000	6873000	3
764	1	3::RN213_MOUSE	E3 ubiquitin-protein ligase RNF213 (Rnf213)	67	3	1	0.3	3	.	.	.	.		1.538	775900	1193000	2	1.046	15260000	15970000	4
765	1	3::RRP5_MOUSE	Protein RRP5 homolog (Pdcd11)	67	2	1	0.5	2	.	.	.	.		0.456	911700	415900	1	0.236	1465000	345000	1
766	1	3::XPO1_MOUSE	Exportin-1 (Xpo1)	67	4	3	3.5	4	.	.	.	.		0.94	4531000	4258000	4	0.916	16030000	14680000	8
767	1	3::MLEC_MOUSE	Malectin (Mlec)	67	4	2	10.3	4	.	.	.	.		1.262	1503000	1897000	2	0.73	2441000	1781000	2
768	1	3::AATM_MOUSE	Aspartate aminotransferase, mitochondrial (Got2)	67	2	2	6.3	2	.	.	.	.		4.351	1002000	4360000	2	4.361	1185000	5170000	2
769	1	3::PTCA_MOUSE	Protein tyrosine phosphatase receptor type C-associated protein (Ptprcap)	67	4	1	6.6	4	.	.	.	.		0.845	6463000	5460000	1	0.957	5026000	4810000	1
770	1	3::S61A1_MOUSE	Protein transport protein Sec61 subunit alpha isoform 1 (Sec61a1)	67	3	2	4.2	3	.	.	.	.		1.481	3932000	5825000	2	1.085	4462000	4843000	1
771	1	3::ZGPAT_MOUSE	Zinc finger CCCH-type with G patch domain-containing protein (Zgpat)	67	5	3	7.2	5	.	.	.	.		0.648	20650000	13380000	5	0.511	27520000	14050000	6
772	1	3::DDX50_MOUSE	ATP-dependent RNA helicase DDX50 (Ddx50)	66	5	4	6.5	5	.	.	.	.		0.34	10890000	3704000	3	0.459	18100000	8304000	5
773	1	3::DCNL3_MOUSE	DCN1-like protein 3 (Dcun1d3)	66	2	2	9.9	2	.	.	.	.		0.916	2462000	2255000	2	1.053	1725000	1816000	1
774	1	3::LAC1_MOUSE	Ig lambda-1 chain C region	65	5	2	32.4	5	.	.	.	.		0.82	9948000	8156000	2	0.701	9681000	6789000	3
775	1	3::N42L2_MOUSE	NEDD4-binding protein 2-like 2 (N4bp2l2)	65	3	3	8.2	3	23	1	2.82609	3		0.675	8393000	5667000	3	0.66	13300000	8779000	5
776	1	3::MLF2_MOUSE	Myeloid leukemia factor 2 (Mlf2)	65	3	3	15	3	25	2	2.6	1.5		1.532	11150000	17080000	4	0.764	23460000	17930000	6
777	1	3::I2BP2_MOUSE	Interferon regulatory factor 2-binding protein 2 (Irf2bp2)	65	2	2	7	2	.	.	.	.		1.875	3221000	6040000	3	0.01	910100	647.1	1
778	1	3::EIF3H_MOUSE	Eukaryotic translation initiation factor 3 subunit H (Eif3h)	64	3	2	5.4	3	.	.	.	.		0.685	21390000	14660000	4	0.586	32200000	18880000	6
779	1	3::IKZF1_MOUSE	DNA-binding protein Ikaros (Ikzf1)	64	4	3	6.4	4	.	.	.	.		0.888	6536000	5805000	4	0.919	6438000	5917000	3
780	1	3::MOES_MOUSE	Moesin (Msn)	64	9	6	9.7	7	.	.	.	.		0.422	30010000	12660000	10	0.365	31400000	11470000	8
780	2	3::EZRI_MOUSE	Ezrin (Ezr)	23	4	3	4.4	2	.	.	.	.		0.434	7751000	3363000	3	0.405	3659000	1483000	1
781	1	3::TMM43_MOUSE	Transmembrane protein 43 (Tmem43)	64	3	2	5	3	.	.	.	.		0.98	1476000	1446000	1	0.491	5893000	2891000	3
782	1	3::PYRG1_MOUSE	CTP synthase 1 (Ctps1)	64	3	1	1.7	3	.	.	.	.		0.775	6784000	5257000	1	0.85	5659000	4811000	1
783	1	3::COX6C_MOUSE	Cytochrome c oxidase subunit 6C (Cox6c)	64	3	2	19.7	3	19	1	3.36842	3		1.673	14180000	23720000	3	1.085	12540000	13610000	2
784	1	3::OSTC_MOUSE	Oligosaccharyltransferase complex subunit (Ostc)	64	3	2	13.4	3	.	.	.	.		1.123	15880000	17820000	3	0.863	17250000	14880000	2
785	1	3::ARHG2_MOUSE	Rho guanine nucleotide exchange factor 2 (Arhgef2)	64	4	4	3.9	4	.	.	.	.		0.234	1707000	398700	3	0.6	934500	560300	1
786	1	3::LY6D_MOUSE	Lymphocyte antigen 6D (Ly6d)	64	3	2	21.3	3	.	.	.	.		0.679	57140000	38830000	2	0.603	51620000	31150000	2
787	1	3::HIC2_MOUSE	Hypermethylated in cancer 2 protein (Hic2)	63	8	1	1.6	8	21	1	3	8		0.664	348800000	231700000	1	0.633	113000000	71540000	2
788	1	3::NIPS1_MOUSE	Protein NipSnap homolog 1 (Nipsnap1)	63	2	1	3.2	2	.	.	.	.		1.409	2736000	3855000	1	.
789	1	3::SSH2_MOUSE	Protein phosphatase Slingshot homolog 2 (Ssh2)	63	3	3	4.4	3	.	.	.	.		0.346	2496000	864600	3	0.211	1861000	391700	2
790	1	3::COR1B_MOUSE	Coronin-1B (Coro1b)	63	4	4	6.8	4	.	.	.	.		0.356	12310000	4389000	4	0.588	3482000	2047000	2
791	1	3::PRS4_MOUSE	26S protease regulatory subunit 4 (Psmc1)	63	3	2	4.5	3	.	.	.	.		0.811	8489000	6886000	3	0.764	18660000	14250000	3
792	1	3::RL36_MOUSE	60S ribosomal protein L36 (Rpl36)	63	4	1	8.6	4	.	.	.	.		0.672	28730000	19290000	2	0.522	31640000	16520000	4
793	1	3::HMGB2_MOUSE	High mobility group protein B2 (Hmgb2)	63	3	3	15.2	3	.	.	.	.		7.114	2107000	14990000	2	3.813	7030000	26810000	4
794	1	3::PUM1_MOUSE	Pumilio homolog 1 (Pum1)	63	2	2	1.8	2	.	.	.	.		0.668	3647000	2435000	3	0.584	4264000	2493000	2
795	1	3::MCPH1_MOUSE	Microcephalin (Mcph1)	63	3	2	3	3	.	.	.	.		1.585	3397000	5383000	2	1.43	1413000	2021000	3
796	1	3::CLCA_MOUSE	Clathrin light chain A (Clta)	63	3	2	7.2	3	15	1	4.2	3		1.027	29460000	30240000	4	0.542	42070000	22800000	3
797	1	3::NAT10_MOUSE	RNA cytidine acetyltransferase (Nat10)	63	3	2	2.3	3	.	.	.	.		0.567	3211000	1822000	2	0.305	3494000	1067000	3
798	1	3::UTP18_MOUSE	U3 small nucleolar RNA-associated protein 18 homolog (Utp18)	62	4	4	8.9	4	13	1	4.76923	4		0.676	16300000	11010000	5	1.026	10990000	11280000	5
799	1	3::ABEC3_MOUSE	DNA dC->dU-editing enzyme APOBEC-3 (Apobec3)	62	4	3	8.9	4	.	.	.	.		0.9	62590000	56340000	6	4.136	32510000	134500000	5
800	1	3::MPCP_MOUSE	Phosphate carrier protein, mitochondrial (Slc25a3)	62	4	3	8.7	4	14	1	4.42857	4		1.065	59990000	63880000	8	0.584	107600000	62830000	6
801	1	3::DSG1A_MOUSE	Desmoglein-1-alpha (Dsg1a)	62	5	3	2.7	5	.	.	.	.		0.01	3311000	1173	3	0.01	2328000	1941	2
801	1	3::DSG1B_MOUSE	Desmoglein-1-beta (Dsg1b)	62	5	3	2.7	5	.	.	.	.		0.01	3311000	1173	3	0.01	2328000	1941	2
802	1	3::ZN771_MOUSE	Zinc finger protein 771 (Znf771)	62	3	2	6.6	3	.	.	.	.		0.664	1009000	669500	1	0.827	1066000	881900	1
803	1	3::MK01_MOUSE	Mitogen-activated protein kinase 1 (Mapk1)	62	6	4	10.6	6	.	.	.	.		0.844	10610000	8956000	5	0.608	18770000	11420000	4
804	1	3::RAB31_MOUSE	Ras-related protein Rab-31 (Rab31)	62	2	1	5.2	2	.	.	.	.		0.789	1038000	818900	1	0.763	857500	654100	1
805	1	3::PR38B_MOUSE	Pre-mRNA-splicing factor 38B (Prpf38b)	62	2	1	1.5	2	.	.	.	.		0.978	5451000	5329000	1	0.618	2029000	1254000	3
806	1	3::S10AE_MOUSE	Protein S100-A14 (S100a14)	62	1	1	14.4	1	.	.	.	.		0.01	148400	293.2	1	0.01	109100	647.1	1
807	1	3::AAAT_MOUSE	Neutral amino acid transporter B(0) (Slc1a5)	62	5	4	9	5	.	.	.	.		0.766	14690000	11250000	6	0.701	9911000	6950000	4
808	1	3::NASP_MOUSE	Nuclear autoantigenic sperm protein (Nasp)	62	2	1	1.3	2	.	.	.	.		2.187	4091000	8947000	3	1.215	3355000	4077000	4
809	1	3::CENPV_MOUSE	Centromere protein V (Cenpv)	62	3	2	8.7	3	.	.	.	.		0.597	8112000	4844000	3	0.68	8621000	5865000	5
810	1	3::RALA_MOUSE	Ras-related protein Ral-A (Rala)	61	3	2	12.1	3	.	.	.	.						1.203	21360000	25700000	3
811	1	3::CHK1_MOUSE	Serine/threonine-protein kinase Chk1 (Chek1)	61	3	2	4.2	3	.	.	.	.		1.504	2021000	3040000	2	0.774	4888000	3785000	2
812	1	3::JAK1_MOUSE	Tyrosine-protein kinase JAK1 (Jak1)	61	5	4	4.2	5	.	.	.	.		0.867	3218000	2791000	3	0.876	2814000	2464000	2
813	1	3::LYRIC_MOUSE	Protein LYRIC (Mtdh)	61	2	2	4.5	2	.	.	.	.		1.648	3093000	5097000	2	0.789	3979000	3138000	3
814	1	3::AGO2_MOUSE	Protein argonaute-2 (Ago2)	61	5	4	5.7	5	.	.	.	.		0.54	12670000	6841000	5	0.728	9107000	6631000	5
815	1	3::UBP5_MOUSE	Ubiquitin carboxyl-terminal hydrolase 5 (Usp5)	61	3	2	3.3	3	.	.	.	.		0.811	1219000	989000	2	1.149	1194000	1372000	2
816	1	3::HACD3_MOUSE	Very-long-chain (3R)-3-hydroxyacyl-CoA dehydratase 3 (Hacd3)	61	1	1	2.8	1	.	.	.	.		2.126	1491000	3171000	1	5.095	555000	2828000	1
817	1	3::TMX1_MOUSE	Thioredoxin-related transmembrane protein 1 (Tmx1)	60	1	1	4.3	1	.	.	.	.		0.211	515400	109000	1	0.332	479300	159200	1
818	1	3::RA54B_MOUSE	DNA repair and recombination protein RAD54B (Rad54b)	60	4	2	2.7	4	.	.	.	.		1.138	1861000	2119000	2	0.827	2608000	2157000	2
819	1	3::SSRP1_MOUSE	FACT complex subunit SSRP1 (Ssrp1)	60	6	4	6.5	6	16	1	3.75	6		0.689	35900000	24730000	8	0.651	30560000	19890000	6
820	1	3::DHB12_MOUSE	Very-long-chain 3-oxoacyl-CoA reductase (Hsd17b12)	60	7	4	12.5	7	.	.	.	.		1.156	17000000	19660000	3	1.156	17860000	20640000	3
821	1	3::SKP1_MOUSE	S-phase kinase-associated protein 1 (Skp1)	60	2	2	12.3	2	.	.	.	.		0.374	15620000	5840000	2	0.685	16250000	11140000	3
822	1	3::TRAF4_MOUSE	TNF receptor-associated factor 4 (Traf4)	60	3	2	4.7	3	17	1	3.52941	3		0.966	10370000	10020000	3	1.098	9607000	10550000	2
823	1	3::SPF30_MOUSE	Survival of motor neuron-related-splicing factor 30 (Smndc1)	60	5	3	18.1	5	43	3	1.39535	1.66667		0.766	34220000	26200000	5	0.951	40450000	38460000	4
824	1	3::DHX29_MOUSE	ATP-dependent RNA helicase DHX29 (Dhx29)	59	4	3	2.8	4	.	.	.	.		0.603	486600	293600	1	0.412	383300	157900	1
825	1	3::BUD31_MOUSE	Protein BUD31 homolog (Bud31)	59	2	1	19.4	2	.	.	.	.		1.347	11340000	15270000	1	1.017	8866000	9019000	2
826	1	3::CA198_MOUSE	Uncharacterized protein C1orf198 homolog	59	2	1	3.7	2	.	.	.	.						1.155	273700	316000	1
827	1	3::SC61B_MOUSE	Protein transport protein Sec61 subunit beta (Sec61b)	59	2	1	11.5	2	.	.	.	.		0.839	31260000	26250000	4	0.838	23640000	19810000	3
828	1	3::RS19_MOUSE	40S ribosomal protein S19 (Rps19)	59	4	3	21.4	4	16	1	3.6875	4		0.825	166900000	137700000	4	0.849	175100000	148700000	5
829	1	3::ERD21_MOUSE	ER lumen protein-retaining receptor 1 (Kdelr1)	58	3	1	5.2	3	23	1	2.52174	3		1.02	11080000	11300000	2	1.18	6995000	8256000	1
829	1	3::ERD22_MOUSE	ER lumen protein-retaining receptor 2 (Kdelr2)	58	3	1	5.2	3	23	1	2.52174	3		1.02	11080000	11300000	2	1.18	6995000	8256000	1
830	1	3::TUT4_MOUSE	Terminal uridylyltransferase 4 (Zcchc11)	58	4	4	2.5	4	.	.	.	.		1.064	1542000	1641000	2	0.67	3595000	2409000	4
831	1	3::DOCK2_MOUSE	Dedicator of cytokinesis protein 2 (Dock2)	58	3	3	1.9	3	.	.	.	.		0.569	5340000	3039000	7	0.739	3792000	2804000	5
832	1	3::TBCD_MOUSE	Tubulin-specific chaperone D (Tbcd)	58	2	1	1.1	2	.	.	.	.		1.394	267300	372600	1	0.956	1001000	956300	3
833	1	3::SRSF9_MOUSE	Serine/arginine-rich splicing factor 9 (Srsf9)	58	3	2	9.5	3	53	3	1.09434	1		0.669	16720000	11190000	2	0.762	6044000	4606000	1
834	1	3::FKBP4_MOUSE	Peptidyl-prolyl cis-trans isomerase FKBP4 (Fkbp4)	58	4	4	11.1	4	.	.	.	.		0.986	10700000	10550000	6	1.543	7204000	11110000	3
835	1	3::EST1A_MOUSE	Telomerase-binding protein EST1A (Smg6)	58	3	3	2.8	3	.	.	.	.		0.492	1437000	706300	2	0.437	3063000	1340000	2
836	1	3::PFKAP_MOUSE	ATP-dependent 6-phosphofructokinase, platelet type (Pfkp)	58	3	2	2.7	3	.	.	.	.		1.042	8082000	8426000	4	0.889	8499000	7556000	4
837	1	3::GNA11_MOUSE	Guanine nucleotide-binding protein subunit alpha-11 (Gna11)	58	4	2	6.7	4	.	.	.	.		1.416	9709000	13750000	4	0.819	15450000	12650000	4
838	1	3::SRSF2_MOUSE	Serine/arginine-rich splicing factor 2 (Srsf2)	58	3	3	14.5	3	.	.	.	.		1.932	3547000	6854000	1	1.445	6746000	9746000	3
839	1	3::MUM1_MOUSE	PWWP domain-containing protein MUM1 (Mum1)	58	7	4	6.9	7	.	.	.	.		0.553	4878000	2700000	4	1.519	708500	1076000	2
840	1	3::PCM1_MOUSE	Pericentriolar material 1 protein (Pcm1)	58	3	3	1.7	3	.	.	.	.		0.296	1147000	338900	2
841	1	3::RS15_MOUSE	40S ribosomal protein S15 (Rps15)	58	6	4	36.6	6	16	1	3.625	6		0.974	81160000	79040000	9	0.779	51470000	40100000	4
842	1	3::PTPRC_MOUSE	Receptor-type tyrosine-protein phosphatase C (Ptprc)	57	3	2	1.9	3	.	.	.	.		0.295	8891000	2627000	1	0.01	820900	647.1	1
843	1	3::CH059_MOUSE	Uncharacterized protein C8orf59 homolog	57	2	1	10.1	2	.	.	.	.		1.187	5303000	6294000	2	1.029	3911000	4025000	1
844	1	3::CDIPT_MOUSE	CDP-diacylglycerol--inositol 3-phosphatidyltransferase (Cdipt)	57	2	1	4.7	2	.	.	.	.		1.061	2353000	2497000	1	1.054	2258000	2379000	1
845	1	3::DKC1_MOUSE	H/ACA ribonucleoprotein complex subunit 4 (Dkc1)	57	4	2	6.1	4	20	1	2.85	4		0.753	20870000	15700000	4	0.923	7006000	6464000	2
846	1	3::ESYT1_MOUSE	Extended synaptotagmin-1 (Esyt1)	56	1	1	1.2	1	.	.	.	.						.
847	1	3::FBRL_MOUSE	rRNA 2~-O-methyltransferase fibrillarin (Fbl)	56	5	3	11.6	5	.	.	.	.		0.681				1.595
848	1	3::RL8_MOUSE	60S ribosomal protein L8 (Rpl8)	56	4	3	13.2	4	70	3	0.8	1.33333		0.943	69730000	65770000	5	0.562	110500000	62110000	4
849	1	3::TCOF_MOUSE	Treacle protein (Tcof1)	56	5	3	3.7	5	.	.	.	.		0.439	1132000	497300	1	0.399	4581000	1826000	2
850	1	3::RCC2_MOUSE	Protein RCC2 (Rcc2)	56	3	2	3.8	3	.	.	.	.		1.097	8526000	9355000	4	1.532	17030000	26090000	4
851	1	3::EPHB2_MOUSE	Ephrin type-B receptor 2 (Ephb2)	56	3	1	1	0	22	2	2.54545	1.5
851	1	3::EPHA7_MOUSE	Ephrin type-A receptor 7 (Epha7)	56	3	1	1	3	22	2	2.54545	1.5
852	1	3::ARF5_MOUSE	ADP-ribosylation factor 5 (Arf5)	56	6	4	24.4	6	.	.	.	.		0.489	18070000	8830000	5	0.376	12080000	4540000	3
854	1	3::KIN17_MOUSE	DNA/RNA-binding protein KIN17 (Kin)	56	2	1	3.1	2	.	.	.	.		1.019	1164000	1186000	1	1.415	1067000	1509000	1
855	1	3::RGAP1_MOUSE	Rac GTPase-activating protein 1 (Racgap1)	56	5	4	7.3	5	.	.	.	.		0.941	16810000	15810000	6	0.112	78730000	8813000	7
856	1	3::USMG5_MOUSE	Up-regulated during skeletal muscle growth protein 5 (Usmg5)	55	1	1	25.9	1	.	.	.	.		1.133	7560000	8568000	2	1.242	6764000	8399000	2
857	1	3::SMN_MOUSE	Survival motor neuron protein (Smn1)	55	1	1	4.2	1	.	.	.	.		0.737	13030000	9611000	2	0.817	13300000	10870000	3
858	1	3::ACON_MOUSE	Aconitate hydratase, mitochondrial (Aco2)	55	3	2	3.2	3	.	.	.	.		2.298	4182000	9611000	3	2.534	2713000	6875000	3
860	1	3::LSM12_MOUSE	Protein LSM12 homolog (Lsm12)	55	1	1	6.7	1	.	.	.	.		0.6	3181000	1909000	1	0.734	1173000	861100	2
861	1	3::UHRF1_MOUSE	E3 ubiquitin-protein ligase UHRF1 (Uhrf1)	55	2	2	2.8	2	.	.	.	.		0.673	6103000	4109000	4	0.79	4457000	3522000	3
862	1	3::TBL3_MOUSE	Transducin beta-like protein 3 (Tbl3)	55	1	1	1.6	1	.	.	.	.		3.029	609400	1846000	2	0.448	2049000	917800	1
863	1	3::RECQ5_MOUSE	ATP-dependent DNA helicase Q5 (Recql5)	55	4	4	5	2	.	.	.	.		1.227	4833000	5928000	7	0.948	7641000	7241000	5
864	1	3::CY1_MOUSE	Cytochrome c1, heme protein, mitochondrial (Cyc1)	55	3	3	16	3	.	.	.	.		0.787	14140000	11130000	3	0.794	11950000	9488000	2
865	1	3::SSRA_MOUSE	Translocon-associated protein subunit alpha (Ssr1)	55	3	3	11.9	3	.	.	.	.		0.89	19560000	17410000	3	1.071	18470000	19780000	3
866	1	3::NOB1_MOUSE	RNA-binding protein NOB1 (Nob1)	55	1	1	2.5	1	.	.	.	.		0.613	1823000	1117000	1	0.591	1486000	878400	1
867	1	3::FGD3_MOUSE	FYVE, RhoGEF and PH domain-containing protein 3 (Fgd3)	55	2	2	3	2	.	.	.	.		2.171	4538000	9851000	3	1.243	3456000	4295000	2
868	1	3::ATX2_MOUSE	Ataxin-2 (Atxn2)	55	4	4	4.8	4	.	.	.	.		0.799	4617000	3688000	4	0.507	8492000	4301000	4
869	1	3::TF3C5_MOUSE	General transcription factor 3C polypeptide 5 (Gtf3c5)	54	1	1	2.1	1	.	.	.	.		0.432	566000	244500	1	0.472	707900	334000	1
870	1	3::RBMX2_MOUSE	RNA-binding motif protein, X-linked 2 (Rbmx2)	54	3	1	4	3	22	1	2.45455	3		0.76	4074000	3095000	2	0.893	2839000	2536000	3
871	1	3::DBNL_MOUSE	Drebrin-like protein (Dbnl)	54	3	3	8.3	3	.	.	.	.		0.67	4029000	2700000	3	0.512	3458000	1772000	2
872	1	3::PICAL_MOUSE	Phosphatidylinositol-binding clathrin assembly protein (Picalm)	54	2	2	3.8	2	.	.	.	.		0.494	5650000	2789000	3
873	1	3::HP1B3_MOUSE	Heterochromatin protein 1-binding protein 3 (Hp1bp3)	54	3	2	4	3	.	.	.	.						0.734	5427000	3982000	2
874	1	3::YTDC2_MOUSE	Probable ATP-dependent RNA helicase YTHDC2 (Ythdc2)	53	3	3	2.6	3	.	.	.	.		0.772	3966000	3062000	2	0.837	2825000	2366000	2
875	1	3::SARAF_MOUSE	Store-operated calcium entry-associated regulatory factor (Saraf)	53	4	2	6.9	4	.	.	.	.		0.936	2734000	2558000	2	1.023	5464000	5590000	3
876	1	3::SLAF6_MOUSE	SLAM family member 6 (Slamf6)	53	2	1	2.8	2	.	.	.	.		0.111	1898000	211500	1	0.222	1790000	396700	1
877	1	3::PEX14_MOUSE	Peroxisomal membrane protein PEX14 (Pex14)	53	1	1	3.2	1	.	.	.	.		0.72	370600	266800	1	1.768	166500	294500	1
878	1	3::VIGLN_MOUSE	Vigilin (Hdlbp)	53	2	1	0.9	2	.	.	.	.						0.665	1512000	1005000	1
879	1	3::ANXA2_MOUSE	Annexin A2 (Anxa2)	53	5	2	6.2	5	84	2	0.630952	2.5		0.01	8840000	2052	3	0.783	4172000	3268000	2
880	1	3::RPC2_MOUSE	DNA-directed RNA polymerase III subunit RPC2 (Polr3b)	53	2	2	2.5	2	.	.	.	.		0.198	4256000	841700	2	0.324	11500000	3729000	3
881	1	3::RLA1_MOUSE	60S acidic ribosomal protein P1 (Rplp1)	52	3	1	14	3	.	.	.	.		0.68	36660000	24910000	1	0.775	32640000	25290000	2
882	1	3::TLN1_MOUSE	Talin-1 (Tln1)	52	5	4	1.9	5	.	.	.	.		0.382	1309000	500000	2	0.407	1761000	716000	2
883	1	3::BUB3_MOUSE	Mitotic checkpoint protein BUB3 (Bub3)	52	3	3	14.4	3	.	.	.	.		1.584	1367000	2164000	3	1.273	3858000	4909000	3
884	1	3::DNJA2_MOUSE	DnaJ homolog subfamily A member 2 (Dnaja2)	52	4	3	6.1	4	.	.	.	.		0.647	19890000	12870000	3	0.89	32730000	29130000	4
885	1	3::CS043_MOUSE	Uncharacterized protein C19orf43 homolog	52	2	1	5.2	2	.	.	.	.		0.822	3297000	2710000	1	0.365	2535000	925800	1
886	1	3::RBM27_MOUSE	RNA-binding protein 27 (Rbm27)	52	1	1	1	1	37	1	1.40541	1		0.638	1197000	763900	1	0.695	2272000	1579000	1
887	1	3::CEP89_MOUSE	Centrosomal protein of 89 kDa (Cep89)	52	2	1	1.3	2	.	.	.	.		0.816	718300	586100	2	0.361	939600	338800	1
888	1	3::KIFC1_MOUSE	Kinesin-like protein KIFC1 (Kifc1)	52	1	1	1.9	1	.	.	.	.		1.309	666100	871800	1	1.805	662900	1197000	2
889	1	3::KEAP1_MOUSE	Kelch-like ECH-associated protein 1 (Keap1)	51	2	2	3.7	2	.	.	.	.		0.589	10150000	5975000	4	0.835	15140000	12640000	6
890	1	3::BRI3B_MOUSE	BRI3-binding protein (Bri3bp)	51	4	3	16.6	4	14	1	3.64286	4		0.771	19850000	15300000	2	0.967	3429000	3317000	2
891	1	3::RRP1B_MOUSE	Ribosomal RNA processing protein 1 homolog B (Rrp1b)	51	3	3	6.1	3	.	.	.	.		0.932	5250000	4893000	4	0.652	9232000	6021000	7
892	1	3::RL35_MOUSE	60S ribosomal protein L35 (Rpl35)	51	4	1	8.1	4	62	2	0.822581	2		0.841	126600000	106500000	2	0.828	115400000	95500000	2
893	1	3::RFA3_MOUSE	Replication protein A 14 kDa subunit (Rpa3)	51	4	3	24.8	4	.	.	.	.		0.745	8736000	6510000	2	0.733	13990000	10250000	3
894	1	3::PRR11_MOUSE	Proline-rich protein 11 (Prr11)	51	1	1	3.3	1	.	.	.	.		0.569	2742000	1559000	1	0.832	2435000	2025000	2
895	1	3::RS29_MOUSE	40S ribosomal protein S29 (Rps29)	51	6	1	19.6	6	40	1	1.275	6		0.883	2588000	2286000	1	1.106	64450000	71280000	2
896	1	3::RPAB1_MOUSE	DNA-directed RNA polymerases I, II, and III subunit RPABC1 (Polr2e)	51	5	4	25.2	5	28	2	1.82143	2.5		0.726	35040000	25450000	7	0.681	32550000	22180000	6
897	1	3::DVL2_MOUSE	Segment polarity protein dishevelled homolog DVL-2 (Dvl2)	50	2	1	1.6	2	.	.	.	.		0.644	195600	126000	1
897	1	3::DVL3_MOUSE	Segment polarity protein dishevelled homolog DVL-3 (Dvl3)	50	2	1	1.7	2	.	.	.	.		0.644	195600	126000	1
898	1	3::BAP31_MOUSE	B-cell receptor-associated protein 31 (Bcap31)	50	4	2	7.8	4	.	.	.	.		1.339	7801000	10440000	2	0.462	18750000	8665000	2
899	1	3::RL34_MOUSE	60S ribosomal protein L34 (Rpl34)	50	5	2	12.8	5	.	.	.	.		0.593	103100000	61170000	3	0.682	111200000	75820000	3
900	1	3::RS26_MOUSE	40S ribosomal protein S26 (Rps26)	50	2	2	20.9	2	18	2	2.77778	1		0.745	187500000	139600000	2	0.771	241500000	186300000	3
901	1	3::PPIL4_MOUSE	Peptidyl-prolyl cis-trans isomerase-like 4 (Ppil4)	49	3	3	7.3	3	.	.	.	.		0.393	6581000	2587000	3	0.074	2239000	166400	1
902	1	3::IF4G3_MOUSE	Eukaryotic translation initiation factor 4 gamma 3 (Eif4g3)	49	3	2	1.5	3	.	.	.	.		0.571	1131000	646100	2	0.459	4059000	1861000	3
903	1	3::POGZ_MOUSE	Pogo transposable element with ZNF domain (Pogz)	49	2	1	1	2	.	.	.	.		0.587	676600	396900	1	0.601	701000	421600	1
904	1	3::DDX55_MOUSE	ATP-dependent RNA helicase DDX55 (Ddx55)	49	1	1	2	1	.	.	.	.		0.783	1841000	1442000	1	.
905	1	3::RAGP1_MOUSE	Ran GTPase-activating protein 1 (Rangap1)	49	3	2	4.4	3	.	.	.	.		0.769	3247000	2498000	2	1.036	151400	156900	1
906	1	3::GDIR1_MOUSE	Rho GDP-dissociation inhibitor 1 (Arhgdia)	49	2	2	15.2	2	.	.	.	.		3.065	1486000	4554000	1	4.048	827400	3349000	1
907	1	3::GLSK_MOUSE	Glutaminase kidney isoform, mitochondrial (Gls)	49	2	1	2.2	2	.	.	.	.		1.08	852000	920200	1	1.523	221800	337800	1
908	1	3::RENR_MOUSE	Renin receptor (Atp6ap2)	49	2	2	6.3	2	.	.	.	.		1.397	1267000	1771000	2	1.149	1815000	2085000	2
909	1	3::AROS_MOUSE	Active regulator of SIRT1 (Rps19bp1)	49	3	1	9.8	3	.	.	.	.		0.946	1414000	1338000	2	2.364	247400	584800	1
910	1	3::IPYR_MOUSE	Inorganic pyrophosphatase (Ppa1)	49	2	1	5.2	2	.	.	.	.		1.239	2881000	3571000	1	1.346	4365000	5873000	2
911	1	3::PPIL1_MOUSE	Peptidyl-prolyl cis-trans isomerase-like 1 (Ppil1)	49	8	3	24.7	8	33	1	1.48485	8		0.984	86460000	85050000	10	0.666	96980000	64550000	5
912	1	3::LSM7_MOUSE	U6 snRNA-associated Sm-like protein LSm7 (Lsm7)	49	2	1	7.8	2	.	.	.	.		0.805	36300000	29210000	3	0.824	37360000	30770000	3
913	1	3::GCN1_MOUSE	eIF-2-alpha kinase activator GCN1 (Gcn1)	48	6	6	2.2	6	.	.	.	.		0.096	1967000	189000	3	0.01	418600	647.1	1
914	1	3::RS21_MOUSE	40S ribosomal protein S21 (Rps21)	48	2	2	28.9	2	.	.	.	.		1.918	4770000	9148000	2	2.012	2925000	5887000	2
915	1	3::TM50B_MOUSE	Transmembrane protein 50B (Tmem50b)	48	1	1	7	1	.	.	.	.		0.327	983700	321900	1	0.31	939000	291000	1
916	1	3::SNIP1_MOUSE	Smad nuclear-interacting protein 1 (Snip1)	48	3	3	9.7	3	17	1	2.82353	3		0.721	5414000	3903000	4	0.778	11010000	8562000	5
917	1	3::BACD3_MOUSE	BTB/POZ domain-containing adapter for CUL3-mediated RhoA degradation protein 3 (Kctd10)	48	3	2	6	3	.	.	.	.		0.838	2463000	2064000	2	0.831	2269000	1886000	1
918	1	3::GAS7_MOUSE	Growth arrest-specific protein 7 (Gas7)	48	1	1	3.6	1	.	.	.	.		0.175	530400	92730	1	0.135	1076000	145000	1
919	1	3::MEPCE_MOUSE	7SK snRNA methylphosphate capping enzyme (Mepce)	48	2	2	5.1	2	.	.	.	.		0.885	2520000	2230000	2	0.831	5159000	4285000	3
920	1	3::AN32E_MOUSE	Acidic leucine-rich nuclear phosphoprotein 32 family member E (Anp32e)	47	1	1	4.6	1	.	.	.	.		4.887	1452000	7095000	1	.
921	1	3::CD19_MOUSE	B-lymphocyte antigen CD19 (Cd19)	47	4	3	7.1	4	.	.	.	.		0.685	4897000	3356000	2	0.527	3212000	1691000	1
922	1	3::NU133_MOUSE	Nuclear pore complex protein Nup133 (Nup133)	47	4	3	3.2	4	.	.	.	.		0.331	3692000	1221000	2	0.322	3622000	1166000	1
923	1	3::RBM45_MOUSE	RNA-binding protein 45 (Rbm45)	47	3	3	6.3	3	.	.	.	.		0.616	5376000	3313000	4	3.418	442800	1514000	1
924	1	3::PUR9_MOUSE	Bifunctional purine biosynthesis protein PURH (Atic)	47	5	4	7.6	5	.	.	.	.		0.867	4467000	3874000	3	1.19	12700000	15110000	4
925	1	3::CX056_MOUSE	UPF0428 protein CXorf56 homolog	47	2	1	5	2	.	.	.	.		0.699	11970000	8364000	4	0.65	5290000	3439000	1
926	1	3::CALR_MOUSE	Calreticulin (Calr)	47	2	1	2.9	2	.	.	.	.		2.706	6903000	18680000	3	1.795	10820000	19420000	4
927	1	3::RAP2C_MOUSE	Ras-related protein Rap-2c (Rap2c)	47	2	2	11.5	2	.	.	.	.		1.041	10920000	11370000	1	0.701	20670000	14500000	3
928	1	3::USP9X_MOUSE	Probable ubiquitin carboxyl-terminal hydrolase FAF-X (Usp9x)	47	2	2	0.8	2	.	.	.	.		0.561	1280000	718000	1	0.943	1225000	1155000	2
929	1	3::DOC11_MOUSE	Dedicator of cytokinesis protein 11 (Dock11)	47	3	2	1.1	3	.	.	.	.						0.112	2517000	281100	2
930	1	3::TCTP_MOUSE	Translationally-controlled tumor protein (Tpt1)	47	2	2	12.2	2	.	.	.	.		3.198	728100	2328000	2	100	647.1	863000	1
931	1	3::CHM4B_MOUSE	Charged multivesicular body protein 4b (Chmp4b)	46	3	1	6.3	3	.	.	.	.		0.762	17130000	13050000	3	0.638	22260000	14200000	4
932	1	3::HVM12_MOUSE	Ig heavy chain V region MOPC 104E	46	3	1	16.2	3	.	.	.	.		0.01	54410000	879.6	1	0.01	40900000	1941	1
932	1	3::HVM13_MOUSE	Ig heavy chain V region J558	46	3	1	16.2	3	.	.	.	.		0.01	54410000	879.6	1	0.01	40900000	1941	1
932	1	3::HVM51_MOUSE	Ig heavy chain V region AC38 205.12	46	3	1	16.1	3	.	.	.	.		0.01	54410000	879.6	1	0.01	40900000	1941	1
933	1	3::CTU2_MOUSE	Cytoplasmic tRNA 2-thiolation protein 2 (Ctu2)	46	1	1	2.1	1	.	.	.	.		0.382	1003000	382700	1	.
934	1	3::PSDE_MOUSE	26S proteasome non-ATPase regulatory subunit 14 (Psmd14)	46	3	2	6.5	3	.	.	.	.		0.01	1190000	293.2	1	0.591	2696000	1593000	2
935	1	3::GTSE1_MOUSE	G2 and S phase-expressed protein 1 (Gtse1)	46	2	1	1.6	2	.	.	.	.		0.578	621300	359100	2	1.324	173000	229100	1
936	1	3::TRPV2_MOUSE	Transient receptor potential cation channel subfamily V member 2 (Trpv2)	46	2	2	3.6	2	.	.	.	.		0.643	535100	344000	2	1.057	345000	364800	1
937	1	3::LS14A_MOUSE	Protein LSM14 homolog A (Lsm14a)	46	1	1	2.2	1	.	.	.	.		1.675	1786000	2991000	1	1.423	325900	463600	1
938	1	3::NUFP1_MOUSE	Nuclear fragile X mental retardation-interacting protein 1 (Nufip1)	46	2	1	2.3	2	.	.	.	.		1.088	1596000	1737000	1	0.691	2367000	1635000	2
939	1	3::SPN90_MOUSE	NCK-interacting protein with SH3 domain (Nckipsd)	46	2	1	1.3	2	18	1	2.55556	2		0.374	1543000	576300	1	0.394	2589000	1021000	2
940	1	3::GARS_MOUSE	Glycine--tRNA ligase (Gars)	46	3	2	2.6	3	.	.	.	.		.	11320000	10270000	3	.	4024000	2970000	2
941	1	3::MLRA_MOUSE	Myosin regulatory light chain 2, atrial isoform (Myl7)	46	4	1	5.7	0	34	3	1.35294	1.33333		.				.
942	1	3::RL21_MOUSE	60S ribosomal protein L21 (Rpl21)	46	2	2	16.3	2	19	1	2.42105	2		0.76	6932000	5270000	3	0.873	16070000	14030000	3
943	1	3::2AAA_MOUSE	Serine/threonine-protein phosphatase 2A 65 kDa regulatory subunit A alpha isoform (Ppp2r1a)	45	2	2	5.1	2	.	.	.	.		0.516	12920000	6667000	3	0.7	12560000	8784000	3
944	1	3::HDAC1_MOUSE	Histone deacetylase 1 (Hdac1)	45	3	1	2.5	3	.	.	.	.		0.762	6676000	5085000	1	0.631	6409000	4042000	2
944	1	3::HDAC2_MOUSE	Histone deacetylase 2 (Hdac2)	45	3	1	2.5	3	.	.	.	.		0.762	6676000	5085000	1	0.631	6409000	4042000	2
945	1	3::CHM2B_MOUSE	Charged multivesicular body protein 2b (Chmp2b)	45	1	1	4.7	1	.	.	.	.		0.542	3914000	2120000	2	0.775	1043000	808300	1
946	1	3::ATF6B_MOUSE	Cyclic AMP-dependent transcription factor ATF-6 beta (Atf6b)	45	3	2	3.4	3	.	.	.	.		1.022	4987000	5096000	2	0.838	1062000	889900	1
947	1	3::RHG39_MOUSE	Rho GTPase-activating protein 39 (Arhgap39)	45	3	3	3.3	3	.	.	.	.						0.901	6837000	6160000	3
948	1	3::STT3A_MOUSE	Dolichyl-diphosphooligosaccharide--protein glycosyltransferase subunit STT3A (Stt3a)	45	4	3	4.5	4	.	.	.	.		0.921	17210000	15850000	3	1.058	22230000	23510000	4
949	1	3::ABCF2_MOUSE	ATP-binding cassette sub-family F member 2 (Abcf2)	45	2	2	3.5	2	.	.	.	.		0.405	11000000	4453000	4	0.487	14190000	6916000	3
950	1	3::TREX1_MOUSE	Three-prime repair exonuclease 1 (Trex1)	45	2	2	7	2	.	.	.	.		0.183	56130000	10260000	3	0.246	45040000	11070000	3
951	1	3::PP2BA_MOUSE	Serine/threonine-protein phosphatase 2B catalytic subunit alpha isoform (Ppp3ca)	45	3	1	1.9	3	.	.	.	.		0.462	25060000	11570000	2	0.38	25710000	9761000	1
951	1	3::PP2BB_MOUSE	Serine/threonine-protein phosphatase 2B catalytic subunit beta isoform (Ppp3cb)	45	3	1	1.9	3	.	.	.	.		0.462	25060000	11570000	2	0.38	25710000	9761000	1
951	1	3::PP2BC_MOUSE	Serine/threonine-protein phosphatase 2B catalytic subunit gamma isoform (Ppp3cc)	45	3	1	1.9	3	.	.	.	.		0.462	25060000	11570000	2	0.38	25710000	9761000	1
952	1	3::PSME1_MOUSE	Proteasome activator complex subunit 1 (Psme1)	45	2	2	8.8	2	.	.	.	.		1.11	2492000	2766000	3	2.926	785500	2299000	1
953	1	3::HAX1_MOUSE	HCLS1-associated protein X-1 (Hax1)	45	3	1	3.9	3	.	.	.	.		0.804	7780000	6259000	1	0.823	8079000	6652000	1
954	1	3::U1SBP_MOUSE	U11/U12 small nuclear ribonucleoprotein 35 kDa protein (Snrnp35)	45	2	1	5.7	2	.	.	.	.		0.767	2550000	1955000	1	0.829	1940000	1607000	1
955	1	3::FIS1_MOUSE	Mitochondrial fission 1 protein (Fis1)	44	1	1	7.2	1	.	.	.	.						3.252	271600	883400	1
956	1	3::RS30_MOUSE	40S ribosomal protein S30 (Fau)	44	2	1	16.9	2	.	.	.	.		1.251	46130000	57710000	1	0.896	55160000	49430000	1
957	1	3::RYDEN_MOUSE	Repressor of yield of DENV protein homolog (Ryden)	44	2	1	3.8	2	.	.	.	.		0.959	2234000	2142000	2	0.906	3618000	3279000	2
958	1	3::HB2D_MOUSE	H-2 class II histocompatibility antigen, A-D beta chain (H2-Ab1)	44	2	2	6.4	2	.	.	.	.		1.04	1493000	1552000	1	0.729	802600	584800	1
959	1	3::PAR12_MOUSE	Poly [ADP-ribose] polymerase 12 (Parp12)	44	2	1	2	2	.	.	.	.						.
960	1	3::UBL5_MOUSE	Ubiquitin-like protein 5 (Ubl5)	44	5	3	41.1	5	.	.	.	.		0.951	15480000	14720000	2	0.942	25070000	23620000	4
961	1	3::DYR1A_MOUSE	Dual specificity tyrosine-phosphorylation-regulated kinase 1A (Dyrk1a)	44	1	1	1	1	.	.	.	.		0.553	2119000	1172000	1	0.373	5722000	2133000	2
962	1	3::CISD1_MOUSE	CDGSH iron-sulfur domain-containing protein 1 (Cisd1)	44	3	2	22.2	3	.	.	.	.		1.971	4606000	9079000	3	1.265	7113000	8999000	3
963	1	3::SYDC_MOUSE	Aspartate--tRNA ligase, cytoplasmic (Dars)	44	3	3	6.4	3	.	.	.	.		0.372	34720000	12920000	5	0.744	8141000	6061000	4
965	1	3::PKHO1_MOUSE	Pleckstrin homology domain-containing family O member 1 (Plekho1)	44	1	1	3.2	1	.	.	.	.		0.904	4981000	4504000	2	0.652	9379000	6115000	3
966	1	3::ARHG7_MOUSE	Rho guanine nucleotide exchange factor 7 (Arhgef7)	43	2	2	2.7	2	.	.	.	.		0.531	2335000	1239000	1	0.628	2226000	1398000	1
967	1	3::RL35A_MOUSE	60S ribosomal protein L35a (Rpl35a)	43	2	2	14.5	2	14	1	3.07143	2		0.914	26060000	23810000	1	0.799	54300000	43370000	3
968	1	3::HMGB1_MOUSE	High mobility group protein B1 (Hmgb1)	43	1	1	6	1	.	.	.	.		5.264	1467000	7721000	3	10.096	341400	3447000	2
969	1	3::SERC_MOUSE	Phosphoserine aminotransferase (Psat1)	43	2	1	3.8	2	.	.	.	.		100	293.2	1446000	1
970	1	3::ELP1_MOUSE	Elongator complex protein 1 (Ikbkap)	43	3	3	2.2	3	.	.	.	.		0.419	2473000	1036000	1	0.871	5496000	4789000	3
971	1	3::EXOC4_MOUSE	Exocyst complex component 4 (Exoc4)	43	4	3	4.2	4	.	.	.	.		0.433	792400	343300	1	0.397	1945000	771300	3
972	1	3::VRK3_MOUSE	Inactive serine/threonine-protein kinase VRK3 (Vrk3)	43	1	1	2.2	1	.	.	.	.		0.979	1612000	1578000	1
973	1	3::MAVS_MOUSE	Mitochondrial antiviral-signaling protein (Mavs)	43	1	1	3	1	.	.	.	.		0.306	1442000	440700	1	0.473	2428000	1147000	2
974	1	3::FA32A_MOUSE	Protein FAM32A (Fam32a)	43	2	2	16.1	2	.	.	.	.		0.765	13580000	10380000	4	0.733	10870000	7969000	3
975	1	3::RP9_MOUSE	Retinitis pigmentosa 9 protein homolog (rp9)	42	3	3	16	3	.	.	.	.		0.385	7015000	2699000	4	0.384	2771000	1063000	2
976	1	3::VAV_MOUSE	Proto-oncogene vav (Vav1)	42	2	2	2.5	2	.	.	.	.		1.62	1776000	2877000	3	0.58	4243000	2459000	3
977	1	3::CAND1_MOUSE	Cullin-associated NEDD8-dissociated protein 1 (Cand1)	42	1	1	0.9	1	.	.	.	.						0.559	862000	481700	1
978	1	3::BAZ1B_MOUSE	Tyrosine-protein kinase BAZ1B (Baz1b)	42	7	6	4.3	7	.	.	.	.		0.802	13110000	10510000	8	0.955	16400000	15650000	10
979	1	3::DHC24_MOUSE	Delta(24)-sterol reductase (Dhcr24)	42	1	1	1.6	1	.	.	.	.		0.963	4202000	4047000	1	.
980	1	3::ZC3H3_MOUSE	Zinc finger CCCH domain-containing protein 3 (Zc3h3)	42	2	1	1.4	2	.	.	.	.		0.503	764500	384900	2	0.538	1823000	980300	4
981	1	3::ZN638_MOUSE	Zinc finger protein 638 (Znf638)	42	3	3	2.2	3	.	.	.	.		1.102	649700	715700	1	1.067	3331000	3553000	4
982	1	3::BOREA_MOUSE	Borealin (Cdca8)	42	1	1	5.2	1	.	.	.	.		0.616	22360000	13770000	4	0.55	22710000	12490000	5
983	1	3::MYEF2_MOUSE	Myelin expression factor 2 (Myef2)	42	1	1	3	1	.	.	.	.		1.717	1017000	1747000	2	0.89	1277000	1137000	1
984	1	3::RL37A_MOUSE	60S ribosomal protein L37a (Rpl37a)	41	1	1	19.6	1	.	.	.	.						0.785	1479000	1161000	1
985	1	3::RHGBA_MOUSE	Rho GTPase-activating protein 11A (Arhgap11a)	41	3	3	3.7	3	.	.	.	.		0.328	8899000	2915000	3	0.393	4817000	1891000	2
986	1	3::CLK4_MOUSE	Dual specificity protein kinase CLK4 (Clk4)	41	3	3	7.7	3	.	.	.	.		0.01	1226000	293.2	1	0.694	3788000	2629000	2
987	1	3::SAHH_MOUSE	Adenosylhomocysteinase (Ahcy)	41	3	2	5.6	3	.	.	.	.		1.947	3597000	7004000	3	1.525	6471000	9867000	3
988	1	3::NOP58_MOUSE	Nucleolar protein 58 (Nop58)	41	4	3	6.2	4	.	.	.	.		0.738	19380000	14300000	3	0.624	21750000	13570000	5
989	1	3::SODC_MOUSE	Superoxide dismutase [Cu-Zn] (Sod1)	41	2	2	16.2	2	.	.	.	.		27.816	182200	5069000	2	11.701	287300	3361000	2
990	1	3::DJB12_MOUSE	DnaJ homolog subfamily B member 12 (Dnajb12)	41	2	1	2.9	2	.	.	.	.		0.655	2560000	1677000	1	0.905	2179000	1973000	1
991	1	3::EIF2A_MOUSE	Eukaryotic translation initiation factor 2A (Eif2a)	41	2	2	5.2	2	.	.	.	.		100	293.2	212600	1	1.127	831900	937600	1
992	1	3::PSA2_MOUSE	Proteasome subunit alpha type-2 (Psma2)	41	2	2	10.7	2	.	.	.	.		0.763	3842000	2931000	2	0.394	1581000	623300	1
993	1	3::ERF3A_MOUSE	Eukaryotic peptide chain release factor GTP-binding subunit ERF3A (Gspt1)	40	3	3	4.9	3	.	.	.	.		0.759	3871000	2938000	3	0.826	6210000	5130000	5
994	1	3::LSG1_MOUSE	Large subunit GTPase 1 homolog (Lsg1)	40	4	4	6.8	4	.	.	.	.		0.981	5067000	4971000	5	0.547	1680000	919000	2
995	1	3::GEMI2_MOUSE	Gem-associated protein 2 (Gemin2)	40	4	4	15.6	4	90	4	0.444444	1		0.823	42520000	34980000	4	0.598	49060000	29330000	3
996	1	3::RT12_MOUSE	28S ribosomal protein S12, mitochondrial (Mrps12)	40	2	1	5.8	2	.	.	.	.		0.966	26450000	25540000	3	0.884	17980000	15890000	2
997	1	3::ANLN_MOUSE	Anillin (Anln)	40	1	1	1.1	1	.	.	.	.		0.97	1791000	1736000	2	0.482	3792000	1828000	2
998	1	3::HBA_MOUSE	Hemoglobin subunit alpha (Hba)	40	2	1	10.6	0	.	.	.	.		.				0.01	10330000	647.1	1
999	1	3::GAR1_MOUSE	H/ACA ribonucleoprotein complex subunit 1 (Gar1)	40	2	2	7.8	2	17	1	2.35294	2		0.623	22280000	13880000	3	0.758	8510000	6453000	2
1000	1	3::TPD54_MOUSE	Tumor protein D54 (Tpd52l2)	39	1	1	6.4	1	.	.	.	.		1.717	349700	600400	1	.
1001	1	3::KI20A_MOUSE	Kinesin-like protein KIF20A (Kif20a)	39	2	2	3.5	2	.	.	.	.		0.335	1925000	644500	2	0.67	2191000	1468000	2
1002	1	3::DPM1_MOUSE	Dolichol-phosphate mannosyltransferase subunit 1 (Dpm1)	39	1	1	4.2	1	.	.	.	.		0.844	1343000	1134000	1	0.58	916800	531400	1
1003	1	3::TTC7B_MOUSE	Tetratricopeptide repeat protein 7B (Ttc7b)	39	2	2	2	2	.	.	.	.		0.716	1884000	1348000	1	.
1004	1	3::CLCB_MOUSE	Clathrin light chain B (Cltb)	39	3	3	12.2	3	.	.	.	.		1.033	6205000	6412000	3	1.144	5629000	6439000	2
1005	1	3::ERCC3_MOUSE	TFIIH basal transcription factor complex helicase XPB subunit (Ercc3)	39	3	2	2.4	3	.	.	.	.		0.814	3941000	3206000	2	100	647.1	142500	1
1006	1	3::COX2_MOUSE	Cytochrome c oxidase subunit 2 (Mtco2)	39	3	2	7.5	3	.	.	.	.						0.926	24320000	22510000	3
1007	1	3::UBE2N_MOUSE	Ubiquitin-conjugating enzyme E2 N (Ube2n)	39	1	1	7.2	1	.	.	.	.		1.999	1118000	2235000	1	1.515	1692000	2563000	1
1008	1	3::PSME3_MOUSE	Proteasome activator complex subunit 3 (Psme3)	39	1	1	3.5	1	.	.	.	.		1.194	1558000	1860000	2	1.453	4170000	6061000	3
1009	1	3::AT5F1_MOUSE	ATP synthase F(0) complex subunit B1, mitochondrial (Atp5f1)	39	3	2	7	3	.	.	.	.		1.057	17580000	18580000	4	0.706	20930000	14780000	4
1010	1	3::PRS6A_MOUSE	26S protease regulatory subunit 6A (Psmc3)	39	1	1	2	1	.	.	.	.		0.644	3343000	2151000	1	0.719	5343000	3841000	2
1011	1	3::DCTN4_MOUSE	Dynactin subunit 4 (Dctn4)	39	2	2	5.4	2	.	.	.	.		0.32	5778000	1850000	3	0.622	2609000	1622000	2
1012	1	3::RL29_MOUSE	60S ribosomal protein L29 (Rpl29)	39	2	1	5	2	16	1	2.4375	2		0.76	40460000	30750000	2	1.352	18800000	25420000	3
1013	1	3::MK67I_MOUSE	MKI67 FHA domain-interacting nucleolar phosphoprotein (Nifk)	38	1	1	3.8	1	.	.	.	.		0.63	646700	407200	1
1014	1	3::PSA7_MOUSE	Proteasome subunit alpha type-7 (Psma7)	38	2	2	12.1	2	.	.	.	.		0.345	10230000	3531000	3	0.843	7178000	6055000	1
1015	1	3::RASA3_MOUSE	Ras GTPase-activating protein 3 (Rasa3)	38	4	4	5.2	4	.	.	.	.		1.216	2158000	2624000	4	0.553	4333000	2398000	2
1016	1	3::AAKG1_MOUSE	5~-AMP-activated protein kinase subunit gamma-1 (Prkag1)	38	1	1	3.3	1	.	.	.	.						0.478
1017	1	3::LSM11_MOUSE	U7 snRNA-associated Sm-like protein LSm11 (Lsm11)	38	1	1	2.8	1	.	.	.	.		0.949	919300	872300	1	1.053	871600	917600	1
1018	1	3::MIRO2_MOUSE	Mitochondrial Rho GTPase 2 (Rhot2)	38	2	2	4	1	.	.	.	.		1.285	1497000	1923000	1	1.574	2665000	4194000	3
1018	2	3::MIRO1_MOUSE	Mitochondrial Rho GTPase 1 (Rhot1)	34	2	2	3.3	1	.	.	.	.		1.754	1995000	3500000	3	2.038	758200	1545000	1
1019	1	3::GLU2B_MOUSE	Glucosidase 2 subunit beta (Prkcsh)	37	2	2	4.2	2	.	.	.	.		1.666	1883000	3136000	3	1.359	1561000	2121000	2
1020	1	3::RGS19_MOUSE	Regulator of G-protein signaling 19 (Rgs19)	37	2	2	9.7	2	.	.	.	.		0.753	7739000	5831000	2	0.843	7020000	5917000	2
1021	1	3::CD79B_MOUSE	B-cell antigen receptor complex-associated protein beta chain (Cd79b)	37	1	1	6.1	1	.	.	.	.		0.788	569800	448700	1	.
1022	1	3::UBP19_MOUSE	Ubiquitin carboxyl-terminal hydrolase 19 (Usp19)	37	3	2	2.1	3	.	.	.	.						0.516	713600	368300	2
1023	1	3::RPA2_MOUSE	DNA-directed RNA polymerase I subunit RPA2 (Polr1b)	37	3	2	1.7	1	.	.	.	.		0.532	2025000	1076000	3	0.587	5535000	3251000	2
1024	1	3::UTP6_MOUSE	U3 small nucleolar RNA-associated protein 6 homolog (Utp6)	37	1	1	2.7	1	.	.	.	.						.
1025	1	3::ANM5_MOUSE	Protein arginine N-methyltransferase 5 (Prmt5)	37	2	2	4.4	2	.	.	.	.		0.737	13000000	9575000	5	1.163	5181000	6028000	2
1026	1	3::ZCRB1_MOUSE	Zinc finger CCHC-type and RNA-binding motif-containing protein 1 (Zcrb1)	37	1	1	6.9	1	38	1	0.973684	1		0.371	7008000	2601000	1	0.788	6492000	5118000	1
1027	1	3::CX7A2_MOUSE	Cytochrome c oxidase subunit 7A2, mitochondrial (Cox7a2)	37	1	1	12	1	.	.	.	.		0.137	2722000	372100	1	0.316	2335000	738300	1
1028	1	3::SYVN1_MOUSE	E3 ubiquitin-protein ligase synoviolin (Syvn1)	37	2	1	1.6	2	.	.	.	.		1.013	2231000	2259000	1	.
1029	1	3::MCRI2_MOUSE	MAPK regulated corepressor interacting protein 2 (Mcrip2)	37	1	1	6.9	1	.	.	.	.		0.631	908700	573700	1	0.647	935700	605700	1
1030	1	3::TTK_MOUSE	Dual specificity protein kinase TTK (Ttk)	37	3	3	3.4	3	.	.	.	.		0.256	4173000	1069000	2	0.186	4739000	882100	1
1031	1	3::PSPC1_MOUSE	Paraspeckle component 1 (Pspc1)	36	2	2	3.6	2	.	.	.	.		0.787	4293000	3378000	2	0.347	1054000	366100	1
1032	1	3::CD79A_MOUSE	B-cell antigen receptor complex-associated protein alpha chain (Cd79a)	36	3	2	17.7	3	.	.	.	.		0.405	9528000	3854000	2	1.129	567600	640700	1
1033	1	3::MBNL1_MOUSE	Muscleblind-like protein 1 (Mbnl1)	36	2	2	5.6	2	.	.	.	.		0.834	76730000	64020000	4	0.832	78320000	65170000	3
1034	1	3::AMMR1_MOUSE	AMME syndrome candidate gene 1 protein homolog (Ammecr1)	36	2	1	4.4	2	.	.	.	.		0.976	5797000	5655000	2	0.73	5065000	3697000	2
1035	1	3::CATA_MOUSE	Catalase (Cat)	36	1	1	2.5	1	.	.	.	.		0.01	593400	586.4	1	0.266	1039000	276600	1
1036	1	3::POL1_MOUSE	Retrovirus-related Pol polyprotein (Fragment) (Pol)	36	1	1	6.7	1	.	.	.	.		0.772	1134000	875300	1	1.042	6123000	6383000	1
1037	1	3::MAT2B_MOUSE	Methionine adenosyltransferase 2 subunit beta (Mat2b)	36	2	2	11.1	2	.	.	.	.		1.05	6436000	6757000	2	0.441	8367000	3689000	2
1038	1	3::HDAC3_MOUSE	Histone deacetylase 3 (Hdac3)	36	3	2	5	3	.	.	.	.		0.904	13040000	11790000	4	0.831	9715000	8074000	3
1039	1	3::FPPS_MOUSE	Farnesyl pyrophosphate synthase (Fdps)	36	1	1	2.3	1	.	.	.	.		2.401	1755000	4215000	2	1.989	1237000	2460000	2
1040	1	3::IRF4_MOUSE	Interferon regulatory factor 4 (Irf4)	36	2	2	5.6	2	.	.	.	.		0.915	6109000	5588000	2	0.653	10450000	6828000	4
1041	1	3::CWC15_MOUSE	Spliceosome-associated protein CWC15 homolog (Cwc15)	36	2	2	8.3	2	17	1	2.11765	2		0.833	9135000	7608000	2	0.743	34350000	25530000	4
1042	1	3::CCNB1_MOUSE	G2/mitotic-specific cyclin-B1 (Ccnb1)	36	2	2	4.7	2	.	.	.	.		0.804	3864000	3106000	2	0.723	3049000	2205000	1
1043	1	3::RL36A_MOUSE	60S ribosomal protein L36a (Rpl36a)	36	2	2	16	2	.	.	.	.		0.436	8712000	3798000	2	0.567	5189000	2944000	1
1044	1	3::RT22_MOUSE	28S ribosomal protein S22, mitochondrial (Mrps22)	36	1	1	3.1	1	.	.	.	.		0.967	2093000	2024000	1	0.887	2435000	2159000	1
1045	1	3::CPSF7_MOUSE	Cleavage and polyadenylation specificity factor subunit 7 (Cpsf7)	36	1	1	2.3	1	.	.	.	.		2.496	278600	695400	1	.
1046	1	3::HELLS_MOUSE	Lymphocyte-specific helicase (Hells)	36	1	1	1.3	1	.	.	.	.		1.464	704300	1031000	1	1.306	368700	481700	1
1047	1	3::TCRG1_MOUSE	Transcription elongation regulator 1 (Tcerg1)	36	2	1	1.5	2	.	.	.	.		0.691	5680000	3922000	2	0.895	7377000	6604000	4
1048	1	3::P3C2A_MOUSE	Phosphatidylinositol 4-phosphate 3-kinase C2 domain-containing subunit alpha (Pik3c2a)	36	1	1	0.8	1	.	.	.	.		0.418	305900	127900	1	0.451	359900	162500	1
1049	1	3::SMCE1_MOUSE	SWI/SNF-related matrix-associated actin-dependent regulator of chromatin subfamily E member 1 (Smarce1)	35	1	1	2.4	1	.	.	.	.		0.837	1056000	884500	2	0.629	1573000	988900	1
1050	1	3::NS1BP_MOUSE	Influenza virus NS1A-binding protein homolog (Ivns1abp)	35	1	1	1.2	1	.	.	.	.		1.113	1817000	2021000	1	1.475	1290000	1902000	1
1051	1	3::RNF5_MOUSE	E3 ubiquitin-protein ligase RNF5 (Rnf5)	35	1	1	8.3	1	.	.	.	.		1.386	563800	781400	1	.
1052	1	3::LRMP_MOUSE	Lymphoid-restricted membrane protein (Lrmp)	35	3	2	5	3	.	.	.	.		3.973	719200	2858000	2	.
1053	1	3::MRCKB_MOUSE	Serine/threonine-protein kinase MRCK beta (Cdc42bpb)	35	2	2	1.5	2	.	.	.	.		2.692	683400	1839000	3	1.555	1108000	1724000	2
1054	1	3::XRN1_MOUSE	5~-3~ exoribonuclease 1 (Xrn1)	35	3	2	1.8	3	.	.	.	.		1.177				0.911
1055	1	3::SSRD_MOUSE	Translocon-associated protein subunit delta (Ssr4)	35	1	1	7.6	1	.	.	.	.		1.958	282400	553000	1	1.782	382200	681100	1
1056	1	3::TB10A_MOUSE	TBC1 domain family member 10A (Tbc1d10a)	35	2	1	2.4	2	.	.	.	.		0.17	1089000	185600	1	0.198	1490000	294800	1
1057	1	3::CSTF1_MOUSE	Cleavage stimulation factor subunit 1 (Cstf1)	35	2	2	7	2	.	.	.	.		0.626	11450000	7165000	4	0.749	5099000	3821000	2
1058	1	3::SMRC1_MOUSE	SWI/SNF complex subunit SMARCC1 (Smarcc1)	35	1	1	1.4	1	.	.	.	.		0.909	724300	658000	1	0.729	809000	589400	1
1059	1	3::RT14_MOUSE	28S ribosomal protein S14, mitochondrial (Mrps14)	35	2	2	17.2	2	.	.	.	.		0.509	1944000	988600	2	0.55	912500	501600	1
1060	1	3::CEP55_MOUSE	Centrosomal protein of 55 kDa (Cep55)	35	1	1	2.8	1	.	.	.	.		0.79	4939000	3899000	3	0.565	4570000	2580000	3
1061	1	3::EMC3_MOUSE	ER membrane protein complex subunit 3 (Emc3)	35	1	1	5.4	1	.	.	.	.		1.143	670300	766000	1	0.818	3263000	2669000	3
1062	1	3::P5CR1_MOUSE	Pyrroline-5-carboxylate reductase 1, mitochondrial (Pycr1)	34	2	1	3.6	2	.	.	.	.						.
1062	1	3::P5CR2_MOUSE	Pyrroline-5-carboxylate reductase 2 (Pycr2)	34	2	1	3.4	2	.	.	.	.						.
1063	1	3::UBAP2_MOUSE	Ubiquitin-associated protein 2 (Ubap2)	34	1	1	1.1	1	.	.	.	.		1.121	242700	272100	1	.
1064	1	3::TMUB1_MOUSE	Transmembrane and ubiquitin-like domain-containing protein 1 (Tmub1)	34	2	1	4.9	2	.	.	.	.						12.567	621500	7810000	1
1065	1	3::STAU1_MOUSE	Double-stranded RNA-binding protein Staufen homolog 1 (Stau1)	34	1	1	2.9	1	.	.	.	.		1.446	524200	758000	1	0.641	2403000	1541000	2
1066	1	3::EI2BE_MOUSE	Translation initiation factor eIF-2B subunit epsilon (Eif2b5)	34	2	1	1.4	2	.	.	.	.		0.422	2432000	1027000	1	0.74	2182000	1615000	1
1067	1	3::DAF1_MOUSE	Complement decay-accelerating factor, GPI-anchored (Cd55)	34	2	1	3.1	2	.	.	.	.		0.507	5576000	2827000	2	0.868	22790000	19780000	2
1068	1	3::SSFA2_MOUSE	Sperm-specific antigen 2 homolog (Ssfa2)	34	2	1	1.5	2	.	.	.	.		2.313	287600	665200	1	.
1069	1	3::GBG12_MOUSE	Guanine nucleotide-binding protein G(I)/G(S)/G(O) subunit gamma-12 (Gng12)	34	2	1	15.3	2	.	.	.	.						0.708	999200	707700	1
1070	1	3::VATE1_MOUSE	V-type proton ATPase subunit E 1 (Atp6v1e1)	34	2	2	8.8	2	.	.	.	.		1.524	4485000	6835000	3	1.164	1462000	1701000	2
1071	1	3::CBX5_MOUSE	Chromobox protein homolog 5 (Cbx5)	34	1	1	5.8	1	29	1	1.17241	1		0.829	2433000	2016000	1	0.694	2005000	1392000	1
1072	1	3::SPEE_MOUSE	Spermidine synthase (Srm)	34	3	3	10.9	3	.	.	.	.		1.775	2955000	5245000	3	1.318	1749000	2305000	2
1073	1	3::MAP1S_MOUSE	Microtubule-associated protein 1S (Map1s)	34	1	1	1.4	1	.	.	.	.		0.363	1470000	533200	1	0.586	984200	576300	1
1074	1	3::IFI3_MOUSE	Interferon-activable protein 203 (Ifi203)	34	2	2	6.9	2	.	.	.	.		0.225	3288000	740900	2	0.787	598000	470600	1
1075	1	3::TMM11_MOUSE	Transmembrane protein 11, mitochondrial (Tmem11)	34	2	1	4.2	2	.	.	.	.						0.666	3273000	2178000	1
1076	1	3::PIGS_MOUSE	GPI transamidase component PIG-S (Pigs)	34	1	1	2.5	1	.	.	.	.		1.435	215100	308700	1	1.661	377700	627400	1
1077	1	3::GEMI8_MOUSE	Gem-associated protein 8 (Gemin8)	34	1	1	6.7	1	.	.	.	.		0.447	3276000	1464000	1	0.353	5192000	1831000	2
1078	1	3::AKIB1_MOUSE	Ankyrin repeat and IBR domain-containing protein 1 (Ankib1)	34	1	1	1.5	1	.	.	.	.						0.574	861800	494900	1
1079	1	3::PPM1G_MOUSE	Protein phosphatase 1G (Ppm1g)	34	1	1	3.5	1	.	.	.	.		0.9	1498000	1348000	1	1.856	481800	894400	1
1080	1	3::LIMC1_MOUSE	LIM and calponin homology domains-containing protein 1 (Limch1)	33	3	1	0.7	0	.	.	.	.		.				.
1081	1	3::B2MG_MOUSE	Beta-2-microglobulin (B2m)	33	1	1	8.4	1	.	.	.	.		0.795	1080000	859200	1	1.614	2163000	3492000	1
1082	1	3::AKAP9_MOUSE	A-kinase anchor protein 9 (Akap9)	33	3	2	0.6	3	.	.	.	.		4.529	1874000	8486000	3	0.513	627700	322000	3
1083	1	3::LSM10_MOUSE	U7 snRNA-associated Sm-like protein LSm10 (Lsm10)	33	1	1	7.4	1	.	.	.	.		0.883	1244000	1098000	1	0.8	1415000	1132000	1
1084	1	3::KTN1_MOUSE	Kinectin (Ktn1)	33	2	1	0.8	2	.	.	.	.		0.614	4368000	2682000	2	0.944	9934000	9381000	5
1085	1	3::PUF60_MOUSE	Poly(U)-binding-splicing factor PUF60 (Puf60)	33	1	1	2.8	1	.	.	.	.		1.247	8092000	10090000	2	0.944	2759000	2606000	2
1086	1	3::VATG1_MOUSE	V-type proton ATPase subunit G 1 (Atp6v1g1)	33	2	2	23.7	2	.	.	.	.		0.902	2372000	2140000	2	0.752	1536000	1155000	2
1087	1	3::INCE_MOUSE	Inner centromere protein (Incenp)	33	1	1	1.4	1	26	1	1.26923	1		0.55	2441000	1343000	2	0.635	4291000	2726000	2
1088	1	3::EIF3M_MOUSE	Eukaryotic translation initiation factor 3 subunit M (Eif3m)	33	2	2	6.1	2	.	.	.	.		1.152	2346000	2703000	2	0.731	2215000	1620000	2
1089	1	3::WDR5_MOUSE	WD repeat-containing protein 5 (Wdr5)	33	1	1	4.8	1	.	.	.	.		1.638	975800	1598000	1	0.545	3442000	1877000	1
1090	1	3::INF2_MOUSE	Inverted formin-2 (Inf2)	33	1	1	0.7	1	.	.	.	.		0.5	1440000	720000	1	0.287	1258000	360600	1
1091	1	3::GLE1_MOUSE	Nucleoporin GLE1 (Gle1)	33	1	1	1.4	1	.	.	.	.		0.732	558900	409000	1	1.185	756200	896300	1
1092	1	3::ECHB_MOUSE	Trifunctional enzyme subunit beta, mitochondrial (Hadhb)	33	2	2	3.8	2	.	.	.	.		0.386	21680000	8367000	2	0.265	24960000	6624000	2
1093	1	3::CUL4B_MOUSE	Cullin-4B (Cul4b)	33	1	1	1.2	1	.	.	.	.		1.823	443300	808100	2	.
1094	1	3::MTA2_MOUSE	Metastasis-associated protein MTA2 (Mta2)	32	2	2	3	0	.	.	.	.		0.017	49370000	837800	1	0.014	43220000	615600	1
1095	1	3::WIPF1_MOUSE	WAS/WASL-interacting protein family member 1 (Wipf1)	32	2	2	5.1	2	.	.	.	.		0.588	2651000	1558000	3	0.969	2153000	2087000	4
1096	1	3::SODM_MOUSE	Superoxide dismutase [Mn], mitochondrial (Sod2)	32	1	1	6.8	1	.	.	.	.		4.955	273800	1357000	1	3.209	184000	590300	1
1097	1	3::NSDHL_MOUSE	Sterol-4-alpha-carboxylate 3-dehydrogenase, decarboxylating (Nsdhl)	32	1	1	2.5	1	.	.	.	.		1.34	346000	463800	1	1.434	512200	734300	1
1098	1	3::CLU_MOUSE	Clustered mitochondria protein homolog (Cluh)	32	1	1	0.9	1	.	.	.	.		0.841	574800	483400	1	0.766	781900	599200	1
1099	1	3::RS5_MOUSE	40S ribosomal protein S5 (Rps5)	32	2	2	12.7	2	37	2	0.864865	1		0.868	9303000	8079000	4	0.63	3303000	2080000	1
1100	1	3::STAU2_MOUSE	Double-stranded RNA-binding protein Staufen homolog 2 (Stau2)	32	1	1	2.3	1	.	.	.	.		0.756	850000	642600	1	0.918	839700	770800	1
1101	1	3::VA0D1_MOUSE	V-type proton ATPase subunit d 1 (Atp6v0d1)	32	3	3	7.7	3	38	2	0.842105	1.5		1.247	13580000	16930000	2	0.779	52530000	40920000	5
1102	1	3::RANG_MOUSE	Ran-specific GTPase-activating protein (Ranbp1)	32	2	2	9.9	2	.	.	.	.		1.1	10800000	11880000	3	1.066	12610000	13440000	3
1103	1	3::SFSWA_MOUSE	Splicing factor, suppressor of white-apricot homolog (Sfswap)	32	1	1	1.3	1	.	.	.	.		0.8	2109000	1687000	2	0.532	1489000	791800	2
1104	1	3::CWC25_MOUSE	Pre-mRNA-splicing factor CWC25 homolog (Cwc25)	32	1	1	2.9	1	54	2	0.592593	0.5		0.846	895700	757700	1	0.665	6826000	4539000	2
1105	1	3::C19L1_MOUSE	CWF19-like protein 1 (Cwf19l1)	32	1	1	2.6	1	.	.	.	.		0.817	2612000	2133000	1	0.822	2292000	1885000	1
1106	1	3::RAB5C_MOUSE	Ras-related protein Rab-5C (Rab5c)	32	1	1	5.6	1	.	.	.	.		0.52	2301000	1197000	1
1107	1	3::ZN598_MOUSE	E3 ubiquitin-protein ligase ZNF598 (Znf598)	32	1	1	1.2	1	.	.	.	.		0.61	840700	513100	1	0.992	780000	774100	1
1108	1	3::SETD2_MOUSE	Histone-lysine N-methyltransferase SETD2 (Setd2)	31	2	2	1	2	.	.	.	.		0.35	1590000	556800	2	0.578	3527000	2039000	5
1109	1	3::HELZ_MOUSE	Probable helicase with zinc finger domain (Helz)	31	1	1	0.6	1	.	.	.	.		.
1110	1	3::VAMP2_MOUSE	Vesicle-associated membrane protein 2 (Vamp2)	31	1	1	14.7	1	.	.	.	.		0.46	2961000	1362000	1	0.941	4558000	4289000	2
1110	1	3::VAMP3_MOUSE	Vesicle-associated membrane protein 3 (Vamp3)	31	1	1	16.5	1	.	.	.	.		0.46	2961000	1362000	1	0.941	4558000	4289000	2
1111	1	3::SERC3_MOUSE	Serine incorporator 3 (Serinc3)	31	2	1	2.5	2	.	.	.	.		0.959	3467000	3324000	2	1.248	3440000	4295000	2
1112	1	3::PSA4_MOUSE	Proteasome subunit alpha type-4 (Psma4)	31	1	1	3.8	1	.	.	.	.						0.788	2620000	2065000	1
1113	1	3::GPAN1_MOUSE	G patch domain and ankyrin repeat-containing protein 1 (Gpank1)	31	4	3	9.7	4	.	.	.	.		0.53	3293000	1744000	2	1.154	2325000	2682000	2
1114	1	3::STK38_MOUSE	Serine/threonine-protein kinase 38 (Stk38)	31	2	2	4.7	2	17	1	1.82353	2		0.568	14440000	8200000	3	0.997	3208000	3200000	2
1115	1	3::TOM22_MOUSE	Mitochondrial import receptor subunit TOM22 homolog (Tomm22)	31	1	1	8.5	1	.	.	.	.		0.826	767200	634000	1	0.548	343700	188400	1
1116	1	3::STOM_MOUSE	Erythrocyte band 7 integral membrane protein (Stom)	31	2	2	9.9	2	.	.	.	.						1.129	3204000	3619000	1
1117	1	3::PSD13_MOUSE	26S proteasome non-ATPase regulatory subunit 13 (Psmd13)	31	2	2	5.3	2	.	.	.	.		0.614	6375000	3914000	2	0.466	1901000	885700	1
1118	1	3::HUS1B_MOUSE	Checkpoint protein HUS1B (Hus1b)	31	2	1	3.3	2	.	.	.	.		0.93	1952000	1814000	1	0.941	2225000	2094000	1
1119	1	3::NIP7_MOUSE	60S ribosome subunit biogenesis protein NIP7 homolog (Nip7)	31	1	1	5.6	1	.	.	.	.		0.636	1253000	797800	1	0.153	1279000	196200	1
1120	1	3::RPF2_MOUSE	Ribosome production factor 2 homolog (Rpf2)	31	1	1	4.2	1	24	1	1.29167	1		0.521	2997000	1561000	2	0.532	3792000	2018000	3
1121	1	3::TERF2_MOUSE	Telomeric repeat-binding factor 2 (Terf2)	31	2	1	1.8	2	.	.	.	.		1.113	945400	1053000	1	.
1122	1	3::STT3B_MOUSE	Dolichyl-diphosphooligosaccharide--protein glycosyltransferase subunit STT3B (Stt3b)	31	2	2	3.2	2	.	.	.	.		1.01	9882000	9979000	4	1.146	2345000	2688000	1
1123	1	3::QCR7_MOUSE	Cytochrome b-c1 complex subunit 7 (Uqcrb)	31	1	1	9.9	1	.	.	.	.		0.191	410700	78360	1	1.086	681300	740000	1
1124	1	3::SARNP_MOUSE	SAP domain-containing ribonucleoprotein (Sarnp)	31	2	2	9.5	2	15	1	2.06667	2		2.305	1670000	3849000	2	1.915	3675000	7038000	2
1125	1	3::KLH13_MOUSE	Kelch-like protein 13 (Klhl13)	30	2	2	3.2	2	.	.	.	.		0.423	9796000	4146000	2	0.304	2981000	906300	2
1125	1	3::KLHL9_MOUSE	Kelch-like protein 9 (Klhl9)	30	2	2	3.4	2	.	.	.	.		0.495	22520000	11150000	4	0.553	29410000	16260000	6
1126	1	3::THOC7_MOUSE	THO complex subunit 7 homolog (Thoc7)	30	2	2	8.3	2	22	1	1.36364	2		0.69	24080000	16620000	4	0.811	17160000	13920000	4
1127	1	3::ACBD5_MOUSE	Acyl-CoA-binding domain-containing protein 5 (Acbd5)	30	2	2	4.1	2	.	.	.	.		1.016	1616000	1642000	1	0.542	986700	534900	1
1128	1	3::GEMI6_MOUSE	Gem-associated protein 6 (Gemin6)	30	2	1	7.8	2	.	.	.	.
1129	1	3::PACN3_MOUSE	Protein kinase C and casein kinase II substrate protein 3 (Pacsin3)	30	1	1	2.1	1	.	.	.	.		0.769	3965000	3049000	2	0.829	2973000	2463000	1
1130	1	3::PARL_MOUSE	Presenilins-associated rhomboid-like protein, mitochondrial (Parl)	30	2	2	4.8	2	.	.	.	.		0.741	1252000	928300	1	.
1131	1	3::PDIA1_MOUSE	Protein disulfide-isomerase (P4hb)	30	1	1	2.2	1	.	.	.	.						2.322	997000	2315000	1
1132	1	3::LZTS3_MOUSE	Leucine zipper putative tumor suppressor 3 (Lzts3)	30	1	1	2.4	1	.	.	.	.		0.422	581400	245100	1	0.318	247700	78730	1
1133	1	3::RPAB5_MOUSE	DNA-directed RNA polymerases I, II, and III subunit RPABC5 (Polr2l)	30	1	1	13.4	1	.	.	.	.		1.171	1253000	1467000	1	0.917	1979000	1815000	1
1134	1	3::NU4M_MOUSE	NADH-ubiquinone oxidoreductase chain 4 (Mtnd4)	30	2	2	3.9	2	.	.	.	.		0.773	4407000	3407000	2	1.111	2896000	3217000	2
1135	1	3::RAD50_MOUSE	DNA repair protein RAD50 (Rad50)	30	1	1	0.7	1	.	.	.	.		0.566	2414000	1367000	1	2.142	822100	1761000	1
1136	1	3::NEP1_MOUSE	Ribosomal RNA small subunit methyltransferase NEP1 (Emg1)	30	1	1	4.5	1	.	.	.	.		1.246	860500	1072000	1	0.381	1116000	424800	1
1137	1	3::NFS1_MOUSE	Cysteine desulfurase, mitochondrial (Nfs1)	30	1	1	2.6	1	.	.	.	.		0.78	539100	420400	1	2.077	226700	470700	1
1138	1	3::NDUA8_MOUSE	NADH dehydrogenase [ubiquinone] 1 alpha subcomplex subunit 8 (Ndufa8)	30	1	1	7.6	1	.	.	.	.		0.932	328400	305900	1	2.175	819600	1783000	1
1139	1	3::CHM1A_MOUSE	Charged multivesicular body protein 1a (Chmp1a)	30	1	1	4.6	1	.	.	.	.		0.476	10690000	5087000	2	0.643	16900000	10880000	4
1140	1	3::RBM4_MOUSE	RNA-binding protein 4 (Rbm4)	30	2	1	2.5	2	.	.	.	.		0.694	2232000	1548000	1	0.973	1924000	1872000	1
1140	1	3::RBM4B_MOUSE	RNA-binding protein 4B (Rbm4b)	30	2	1	2.5	2	.	.	.	.		0.694	2232000	1548000	1	0.973	1924000	1872000	1
1141	1	3::IF4H_MOUSE	Eukaryotic translation initiation factor 4H (Eif4h)	29	1	1	3.6	1	.	.	.	.		.				.
1142	1	3::LRCH4_MOUSE	Leucine-rich repeat and calponin homology domain-containing protein 4 (Lrch4)	29	2	2	3.5	2	.	.	.	.		0.367	8684000	3191000	4	0.499	8371000	4178000	1
1143	1	3::MSPD3_MOUSE	Motile sperm domain-containing protein 3 (Mospd3)	29	1	1	6	1	.	.	.	.		1.635	658200	1076000	1	1.358	1487000	2019000	2
1144	1	3::NU107_MOUSE	Nuclear pore complex protein Nup107 (Nup107)	29	1	1	1.2	1	.	.	.	.						.
1145	1	3::PREP_MOUSE	Presequence protease, mitochondrial (Pitrm1)	29	2	2	1.7	2	.	.	.	.		1.01	6160000	6224000	4	1.086	5184000	5630000	4
1146	1	3::WDR6_MOUSE	WD repeat-containing protein 6 (Wdr6)	29	2	2	2.3	2	.	.	.	.		0.64	2350000	1504000	2	1.03	1193000	1228000	1
1147	1	3::DTX2_MOUSE	Probable E3 ubiquitin-protein ligase DTX2 (Dtx2)	29	2	2	4.4	2	.	.	.	.		0.882	808500	712700	1	0.527	1507000	794900	1
1148	1	3::CHIP_MOUSE	STIP1 homology and U box-containing protein 1 (Stub1)	29	1	1	3.9	1	.	.	.	.		0.301	2713000	816200	1	.
1149	1	3::CNOT9_MOUSE	CCR4-NOT transcription complex subunit 9 (Cnot9)	29	1	1	3.3	1	.	.	.	.		.	1610000	592400	1	.	673200	613100	1
1150	1	3::TRI25_MOUSE	E3 ubiquitin/ISG15 ligase TRIM25 (Trim25)	29	3	2	3.6	3	.	.	.	.		0.884	5280000	4667000	2	0.581	3698000	2149000	2
1151	1	3::UBC12_MOUSE	NEDD8-conjugating enzyme Ubc12 (Ube2m)	29	1	1	5.5	1	.	.	.	.		2.165	577800	1251000	1	0.918	647900	594800	1
1152	1	3::TROAP_MOUSE	Tastin (Troap)	29	2	1	1.5	2	.	.	.	.		0.349	1694000	591300	1	0.36	3445000	1241000	4
1153	1	3::HAKAI_MOUSE	E3 ubiquitin-protein ligase Hakai (Cbll1)	29	4	3	10.6	4	34	1	0.852941	4		1.242	3376000	4191000	4	0.695	10430000	7250000	4
1154	1	3::F111A_MOUSE	Protein FAM111A (Fam111a)	29	1	1	2.1	1	.	.	.	.		1.02	486100	495700	1	.
1155	1	3::RBP1_MOUSE	RalA-binding protein 1 (Ralbp1)	29	1	1	1.9	1	.	.	.	.		1.128	1577000	1779000	3	0.568	1670000	949300	1
1156	1	3::TAP1_MOUSE	Antigen peptide transporter 1 (Tap1)	29	1	1	1.5	1	.	.	.	.		1.32	964200	1273000	1	2.04	509900	1040000	1
1157	1	3::IST1_MOUSE	IST1 homolog (Ist1)	29	1	1	2.8	1	.	.	.	.		0.318	2328000	741400	1	0.486	1926000	936900	1
1158	1	3::MYO19_MOUSE	Unconventional myosin-XIX (Myo19)	29	2	2	2.6	2	.	.	.	.		0.01	882300	586.4	2
1159	1	3::TXNL1_MOUSE	Thioredoxin-like protein 1 (Txnl1)	29	1	1	5.9	1	.	.	.	.		.				.
1160	1	3::E41L2_MOUSE	Band 4.1-like protein 2 (Epb41l2)	29	2	2	2.7	2	.	.	.	.		0.624	3270000	2042000	2	0.416	9014000	3753000	6
1161	1	3::NOP16_MOUSE	Nucleolar protein 16 (Nop16)	29	1	1	3.9	1	30	1	0.966667	1		0.902	5714000	5155000	2	0.852	7345000	6256000	3
1162	1	3::RAB21_MOUSE	Ras-related protein Rab-21 (Rab21)	28	1	1	5.9	1	.	.	.	.		0.16	4151000	665400	1
1163	1	3::NDC80_MOUSE	Kinetochore protein NDC80 homolog (Ndc80)	28	1	1	1.4	1	.	.	.	.		0.589	582700	343500	1	0.625	511200	319500	1
1164	1	3::MRE11_MOUSE	Double-strand break repair protein MRE11 (Mre11)	28	2	1	1.4	2	.	.	.	.		0.316	814100	256900	1	1.174	816200	958500	1
1165	1	3::ALK_MOUSE	ALK tyrosine kinase receptor (Alk)	28	1	1	1	1	14	1	2	1		.				.
1166	1	3::ALKB5_MOUSE	RNA demethylase ALKBH5 (Alkbh5)	28	2	2	4.3	2	.	.	.	.		0.421	2287000	963200	2	0.797	1378000	1098000	1
1167	1	3::DCTN5_MOUSE	Dynactin subunit 5 (Dctn5)	28	1	1	6	1	.	.	.	.		0.609	3179000	1937000	1	0.723	1893000	1368000	1
1168	1	3::TOM70_MOUSE	Mitochondrial import receptor subunit TOM70 (Tomm70)	28	1	1	1.5	1	.	.	.	.		0.937	2382000	2232000	1	0.568	3291000	1869000	1
1169	1	3::MAEA_MOUSE	Macrophage erythroblast attacher (Maea)	28	1	1	3.3	1	.	.	.	.						.
1170	1	3::MLKL_MOUSE	Mixed lineage kinase domain-like protein (Mlkl)	28	2	1	1.3	2	.	.	.	.		.				.
1171	1	3::PSB10_MOUSE	Proteasome subunit beta type-10 (Psmb10)	28	1	1	4	1	.	.	.	.		.				1.425	522300	744400	1
1172	1	3::HPS3_MOUSE	Hermansky-Pudlak syndrome 3 protein homolog (Hps3)	28	3	1	0.8	3	.	.	.	.		.				.
1173	1	3::DDX49_MOUSE	Probable ATP-dependent RNA helicase DDX49 (Ddx49)	28	1	1	2.7	1	.	.	.	.		1.119	874600	978400	1	1.335	626100	835600	1
1174	1	3::ST7_MOUSE	Suppressor of tumorigenicity 7 protein (St7)	28	1	1	2.8	1	.	.	.	.		1.077	1380000	1486000	1	1.082	1339000	1449000	1
1175	1	3::FBX22_MOUSE	F-box only protein 22 (Fbxo22)	28	1	1	2.2	1	.	.	.	.		0.401	10660000	4274000	2	0.347	13790000	4790000	3
1176	1	3::TISD_MOUSE	mRNA decay activator protein ZFP36L2 (Zfp36l2)	28	1	1	3.1	1	.	.	.	.		1.287	276000	355400	1	0.801	361000	289100	1
1177	1	3::SYTC_MOUSE	Threonine--tRNA ligase, cytoplasmic (Tars)	28	2	2	2.8	2	.	.	.	.		1.233	3462000	4271000	5	1.129	5196000	5865000	4
1178	1	3::CCPG1_MOUSE	Cell cycle progression protein 1 (Ccpg1)	28	1	1	1.5	1	.	.	.	.
1179	1	3::41_MOUSE	Protein 4.1 (Epb41)	28	3	3	5	3	.	.	.	.		0.557	1505000	838700	2	0.494	2765000	1365000	4
1180	1	3::CDCA3_MOUSE	Cell division cycle-associated protein 3 (Cdca3)	28	1	1	6.4	1	.	.	.	.		0.997	4128000	4113000	2	0.526	7759000	4081000	4
1181	1	3::RT05_MOUSE	28S ribosomal protein S5, mitochondrial (Mrps5)	27	1	1	2.1	1	.	.	.	.		0.596	421100	251000	1	1.044	362100	378200	1
1182	1	3::CUL1_MOUSE	Cullin-1 (Cul1)	27	4	4	5.7	4	.	.	.	.		0.55	18060000	9926000	6	0.501	11350000	5685000	3
1183	1	3::BLVRB_MOUSE	Flavin reductase (NADPH) (Blvrb)	27	1	1	4.9	1	.	.	.	.						1.256	836500	1051000	1
1184	1	3::AN32B_MOUSE	Acidic leucine-rich nuclear phosphoprotein 32 family member B (Anp32b)	27	1	1	4.8	1	.	.	.	.		2.751	3652000	10050000	1	2.166	6489000	14060000	2
1186	1	3::STX11_MOUSE	Syntaxin-11 (Stx11)	27	1	1	3.1	1	.	.	.	.		0.615	4386000	2696000	2	0.578	6480000	3742000	2
1187	1	3::MCA3_MOUSE	Eukaryotic translation elongation factor 1 epsilon-1 (Eef1e1)	27	2	2	8	2	.	.	.	.		0.609	7226000	4398000	3	0.65	3357000	2181000	2
1188	1	3::PSD12_MOUSE	26S proteasome non-ATPase regulatory subunit 12 (Psmd12)	27	1	1	2.4	1	.	.	.	.						0.768	2232000	1715000	1
1189	1	3::AMOL1_MOUSE	Angiomotin-like protein 1 (Amotl1)	27	2	1	1.3	2	.	.	.	.		0.01	454100	586.4	2
1190	1	3::SNF8_MOUSE	Vacuolar-sorting protein SNF8 (Snf8)	27	1	1	4.7	1	.	.	.	.		0.481	691700	332400	1	0.01	341200	647.1	1
1191	1	3::OTUD4_MOUSE	OTU domain-containing protein 4 (Otud4)	27	1	1	1.4	1	.	.	.	.		0.33	627200	207000	1	0.655	786400	515300	1
1192	1	3::SYNC_MOUSE	Asparagine--tRNA ligase, cytoplasmic (Nars)	27	1	1	2.1	1	.	.	.	.		0.755	11690000	8834000	2	1.473	2717000	4002000	2
1193	1	3::WASF2_MOUSE	Wiskott-Aldrich syndrome protein family member 2 (Wasf2)	27	1	1	1.8	1	.	.	.	.		0.203	335800	68160	1
1194	1	3::QCR2_MOUSE	Cytochrome b-c1 complex subunit 2, mitochondrial (Uqcrc2)	27	2	2	5.7	2	.	.	.	.		0.512	1460000	747000	2	1.14	1031000	1175000	1
1195	1	3::QCR9_MOUSE	Cytochrome b-c1 complex subunit 9 (Uqcr10)	27	1	1	26.6	1	.	.	.	.		0.713	4138000	2952000	2	0.861	2950000	2541000	1
1196	1	3::ABI1_MOUSE	Abl interactor 1 (Abi1)	27	1	1	2.3	1	.	.	.	.						0.402	665700	267800	1
1197	1	3::MRS2_MOUSE	Magnesium transporter MRS2 homolog, mitochondrial (Mrs2)	27	1	1	2.3	1	.	.	.	.		0.758	1768000	1340000	1	.
1198	1	3::DNJC2_MOUSE	DnaJ homolog subfamily C member 2 (Dnajc2)	27	2	2	4.3	2	.	.	.	.		0.786	6015000	4730000	3	0.784	5334000	4184000	2
1199	1	3::BIRC6_MOUSE	Baculoviral IAP repeat-containing protein 6 (Birc6)	27	2	2	0.4	2	.	.	.	.		0.215	1660000	357600	2	0.226	674100	152400	1
1200	1	3::TMED4_MOUSE	Transmembrane emp24 domain-containing protein 4 (Tmed4)	27	1	1	4.8	0	.	.	.	.		.				.
1201	1	3::RBBP5_MOUSE	Retinoblastoma-binding protein 5 (Rbbp5)	27	1	1	2.2	1	.	.	.	.		0.969	491700	476600	1	.
1202	1	3::CHMP3_MOUSE	Charged multivesicular body protein 3 (Chmp3)	27	2	2	9.4	2	.	.	.	.		0.89	5366000	4776000	2	0.545	2965000	1615000	1
1203	1	3::MYO9B_MOUSE	Unconventional myosin-IXb (Myo9b)	27	1	1	0.4	1	.	.	.	.		1.901	331900	631100	1
1204	1	3::NEIL1_MOUSE	Endonuclease 8-like 1 (Neil1)	27	1	1	2.8	1	.	.	.	.		0.631	1955000	1233000	2
1205	1	3::MMGT1_MOUSE	Membrane magnesium transporter 1 (Mmgt1)	27	1	1	6.9	1	.	.	.	.						0.822	410300	337300	1
1206	1	3::GANAB_MOUSE	Neutral alpha-glucosidase AB (Ganab)	27	2	2	2.5	2	.	.	.	.		1.719	3142000	5400000	4	1.155	6639000	7666000	4
1207	1	3::CSN4_MOUSE	COP9 signalosome complex subunit 4 (Cops4)	27	1	1	3	1	.	.	.	.		0.742	1219000	904700	1	1.024	498400	510400	1
1208	1	3::FA49B_MOUSE	Protein FAM49B (Fam49b)	27	1	1	5.9	1	.	.	.	.		3.014	1036000	3121000	2	2.967	2155000	6395000	4
1209	1	3::SEH1_MOUSE	Nucleoporin SEH1 (Seh1l)	26	1	1	5.6	1	.	.	.	.		0.437	1332000	581600	1	.
1210	1	3::S35B1_MOUSE	Solute carrier family 35 member B1 (Slc35b1)	26	1	1	3.1	1	.	.	.	.						0.889	2212000	1967000	1
1211	1	3::MIF_MOUSE	Macrophage migration inhibitory factor (Mif)	26	1	1	9.6	1	.	.	.	.						3.414	1835000	6264000	1
1212	1	3::CCD94_MOUSE	Coiled-coil domain-containing protein 94 (Ccdc94)	26	2	2	8.3	2	.	.	.	.						1.018	3356000	3416000	1
1213	1	3::YIF1B_MOUSE	Protein YIF1B (Yif1b)	26	2	2	8.7	2	.	.	.	.		1.02	1049000	1070000	2	1.243	3161000	3928000	2
1214	1	3::CLPP_MOUSE	ATP-dependent Clp protease proteolytic subunit, mitochondrial (Clpp)	26	3	2	9.6	3	.	.	.	.		1.003	653100	655100	1	2.277	1150000	2619000	2
1215	1	3::KLC1_MOUSE	Kinesin light chain 1 (Klc1)	26	1	1	1.8	1	.	.	.	.		0.01	182600	293.2	1	100	1294	4899000	1
1216	1	3::SUZ12_MOUSE	Polycomb protein Suz12 (Suz12)	26	1	1	1.3	1	.	.	.	.						0.425	3449000	1467000	2
1217	1	3::CHM2A_MOUSE	Charged multivesicular body protein 2a (Chmp2a)	26	2	2	7.2	2	.	.	.	.		0.704	24860000	17510000	2	0.72	24020000	17290000	2
1218	1	3::LERL1_MOUSE	Leptin receptor overlapping transcript-like 1 (Leprotl1)	26	1	1	9.9	1	.	.	.	.		0.612	1351000	827300	1	0.473	3416000	1615000	2
1219	1	3::RRBP1_MOUSE	Ribosome-binding protein 1 (Rrbp1)	26	3	1	0.7	3	.	.	.	.		0.472	488200	230200	1	2.199	227200	499500	1
1220	1	3::ATP5I_MOUSE	ATP synthase subunit e, mitochondrial (Atp5i)	26	2	1	16.9	2	.	.	.	.						1.452	5664000	8225000	1
1221	1	3::TRI35_MOUSE	Tripartite motif-containing protein 35 (Trim35)	26	1	1	2.2	1	.	.	.	.		0.573	1131000	648300	1	0.77	922500	710600	1
1222	1	3::RASF4_MOUSE	Ras association domain-containing protein 4 (Rassf4)	26	1	1	4	1	.	.	.	.		0.457	1364000	623800	1	.
1223	1	3::NUSAP_MOUSE	Nucleolar and spindle-associated protein 1 (Nusap1)	26	2	1	3	2	.	.	.	.		0.985	110200	108600	1	1.055	447300	471800	1
1224	1	3::INO1_MOUSE	Inositol-3-phosphate synthase 1 (Isyna1)	26	1	1	2.3	1	.	.	.	.		0.918	1025000	941300	1	.
1225	1	3::GPKOW_MOUSE	G patch domain and KOW motifs-containing protein (Gpkow)	26	1	1	2.7	1	.	.	.	.		1.207	1081000	1304000	1	0.559	1124000	628700	1
1226	1	3::ODP2_MOUSE	Dihydrolipoyllysine-residue acetyltransferase component of pyruvate dehydrogenase complex, mitochondrial (Dlat)	26	2	2	3.6	2	.	.	.	.		1.087	3617000	3930000	2	1.298	2174000	2822000	3
1227	1	3::TMED5_MOUSE	Transmembrane emp24 domain-containing protein 5 (Tmed5)	26	2	2	9.2	2	.	.	.	.		1.272	6661000	8476000	2	1.187	7863000	9331000	3
1228	1	3::SPCS3_MOUSE	Signal peptidase complex subunit 3 (Spcs3)	26	2	1	5	2	.	.	.	.		1.28	2744000	3511000	1	1.295	2963000	3838000	1
1230	1	3::MAGT1_MOUSE	Magnesium transporter protein 1 (Magt1)	26	1	1	3	1	.	.	.	.		0.894	6661000	5954000	2	0.765	4387000	3356000	1
1231	1	3::SELS_MOUSE	Selenoprotein S (Selenos)	25	1	1	5.8	1	.	.	.	.		0.585	610100	357000	1	0.43	380300	163500	1
1232	1	3::NHRF1_MOUSE	Na(+)/H(+) exchange regulatory cofactor NHE-RF1 (Slc9a3r1)	25	1	1	6.5	1	.	.	.	.		0.548	2412000	1322000	1	0.149	1525000	227200	1
1233	1	3::EBP2_MOUSE	Probable rRNA-processing protein EBP2 (Ebna1bp2)	25	1	1	4.2	1	.	.	.	.						0.438	1432000	626700	1
1234	1	3::FACR1_MOUSE	Fatty acyl-CoA reductase 1 (Far1)	25	2	2	3.9	2	.	.	.	.		0.964	953000	918400	1	0.763	5237000	3995000	4
1235	1	3::TTYH3_MOUSE	Protein tweety homolog 3 (Ttyh3)	25	1	1	2.9	1	.	.	.	.		0.01	46860	293.2	1	.
1236	1	3::AR6P6_MOUSE	ADP-ribosylation factor-like protein 6-interacting protein 6 (Arl6ip6)	25	3	2	7.5	3	.	.	.	.						0.473	12920000	6114000	1
1237	1	3::ARBK1_MOUSE	Beta-adrenergic receptor kinase 1 (Grk2)	25	1	1	1.2	1	.	.	.	.		0.708	412700	292200	1
1238	1	3::ELOC_MOUSE	Elongin-C (Eloc)	25	1	1	10.7	1	.	.	.	.		0.499	7448000	3719000	3	0.53	8088000	4288000	4
1239	1	3::KIF2C_MOUSE	Kinesin-like protein KIF2C (Kif2c)	25	3	3	4.9	3	.	.	.	.		0.583	350700	204600	1
1240	1	3::FOG1_MOUSE	Zinc finger protein ZFPM1 (Zfpm1)	25	3	1	1.1	3	.	.	.	.		0.554	755800	418600	3	0.793	1011000	801500	3
1241	1	3::LRWD1_MOUSE	Leucine-rich repeat and WD repeat-containing protein 1 (LRWD1)	25	1	1	2	1	.	.	.	.		0.695	1221000	848700	1	0.56	1814000	1016000	1
1242	1	3::PSMD6_MOUSE	26S proteasome non-ATPase regulatory subunit 6 (Psmd6)	25	2	2	5.7	0	.	.	.	.		0.488	11750000	5734000	3	0.643	11100000	7135000	3
1243	1	3::FRIH_MOUSE	Ferritin heavy chain (Fth1)	25	2	1	5.5	2	.	.	.	.		0.977	9193000	8978000	3	0.663	5113000	3389000	3
1244	1	3::ERBIN_MOUSE	Erbin (Erbin)	25	4	4	3.3	4	.	.	.	.		0.616	3082000	1899000	3	0.833	4646000	3869000	7
1245	1	3::BCAP_MOUSE	Phosphoinositide 3-kinase adapter protein 1 (Pik3ap1)	25	1	1	1.7	1	.	.	.	.						0.066	1104000	73420	2
1246	1	3::MIC27_MOUSE	MI (Apool)	25	2	1	4.2	2	.	.	.	.		0.482	2902000	1399000	1
1247	1	3::GRDN_MOUSE	Girdin (Ccdc88a)	25	4	4	2.6	4	.	.	.	.		1.442	1117000	1610000	4	1.056	1869000	1974000	2
1248	1	3::MIC13_MOUSE	MI (Mic13)	25	2	1	5.9	2	.	.	.	.		0.939	8423000	7912000	1	.
1249	1	3::EMC7_MOUSE	ER membrane protein complex subunit 7 (Emc7)	25	1	1	4.1	1	.	.	.	.		1.825	366800	669400	1	1.331	632300	841800	1
1250	1	3::SCO2_MOUSE	Protein SCO2 homolog, mitochondrial (Sco2)	25	1	1	3.1	1	.	.	.	.		0.965	889900	858800	1	.
1251	1	3::SIK1_MOUSE	Serine/threonine-protein kinase SIK1 (Sik1)	25	1	1	1	1	.	.	.	.		0.498	9689000	4827000	1	.
1252	1	3::PAIRB_MOUSE	Plasminogen activator inhibitor 1 RNA-binding protein (Serbp1)	25	3	3	8.6	3	.	.	.	.		1.019	32980000	33620000	4	1.171	39990000	46840000	6
1253	1	3::RM14_MOUSE	39S ribosomal protein L14, mitochondrial (Mrpl14)	25	1	1	6.9	1	.	.	.	.						0.648	1840000	1192000	1
1254	1	3::NOL10_MOUSE	Nucleolar protein 10 (Nol10)	25	2	1	1.5	2	.	.	.	.		1.582	8316000	13150000	1	.
1255	1	3::ZN512_MOUSE	Zinc finger protein 512 (Znf512)	25	1	1	2.7	1	.	.	.	.		0.734	990400	727000	1	0.852	945300	805600	1
1256	1	3::PUM3_MOUSE	Pumilio homolog 3 (Pum3)	24	1	1	1.2	1	.	.	.	.		0.597	676000	403700	1	0.556	1166000	648200	1
1257	1	3::NDUA5_MOUSE	NADH dehydrogenase [ubiquinone] 1 alpha subcomplex subunit 5 (Ndufa5)	24	1	1	7.8	1	.	.	.	.		1.304	692500	903200	1
1258	1	3::TM237_MOUSE	Transmembrane protein 237 (Tmem237)	24	3	1	4.2	3	.	.	.	.		0.174	2562000	446200	1	0.599	3667000	2195000	2
1259	1	3::SGPL1_MOUSE	Sphingosine-1-phosphate lyase 1 (Sgpl1)	24	1	1	2.6	1	.	.	.	.		1.834	1026000	1881000	2	.
1260	1	3::VPS28_MOUSE	Vacuolar protein sorting-associated protein 28 homolog (Vps28)	24	1	1	4.5	1	.	.	.	.						0.583	4350000	2534000	1
1261	1	3::CX023_MOUSE	Uncharacterized protein CXorf23 homolog	24	2	2	3.3	2	.	.	.	.		0.374	1982000	742100	3	0.607	6810000	4137000	5
1262	1	3::HIP1R_MOUSE	Huntingtin-interacting protein 1-related protein (Hip1r)	24	1	1	0.9	1	.	.	.	.		1.13	321600	363600	1	0.495	858000	425100	1
1263	1	3::SHIP1_MOUSE	Phosphatidylinositol 3,4,5-trisphosphate 5-phosphatase 1 (Inpp5d)	24	2	2	1.6	2	.	.	.	.		0.428	1991000	852500	2	0.224	4479000	1003000	1
1264	1	3::SENP1_MOUSE	Sentrin-specific protease 1 (Senp1)	24	1	1	3.9	1	.	.	.	.		1.439	927100	1334000	3	1.038	530300	550700	1
1265	1	3::NDUBA_MOUSE	NADH dehydrogenase [ubiquinone] 1 beta subcomplex subunit 10 (Ndufb10)	24	1	1	4	1	.	.	.	.		1.279	1117000	1429000	1	0.978	2284000	2233000	1
1266	1	3::NFIP1_MOUSE	NEDD4 family-interacting protein 1 (Ndfip1)	24	2	2	9.5	2	.	.	.	.		2.288	3425000	7837000	2	1.525	2829000	4314000	1
1267	1	3::VAC14_MOUSE	Protein VAC14 homolog (Vac14)	24	1	1	1.2	1	.	.	.	.		0.387	591900	229300	1
1268	1	3::SPCS2_MOUSE	Signal peptidase complex subunit 2 (Spcs2)	24	2	1	4	2	.	.	.	.		0.956	1828000	1747000	1	1.174	1962000	2304000	1
1269	1	3::SELT_MOUSE	Selenoprotein T (Selenot)	24	1	1	6.7	1	.	.	.	.		0.569	2544000	1449000	1	0.636	2136000	1358000	1
1270	1	3::NRDE2_MOUSE	Protein NRDE2 homolog (Nrde2)	24	1	1	0.7	0	.	.	.	.		.				.
1271	1	3::RBM42_MOUSE	RNA-binding protein 42 (Rbm42)	24	2	2	3.8	2	.	.	.	.		1.022	4391000	4488000	3	1.147	392000	449700	1
1272	1	3::TRAM2_MOUSE	Translocating chain-associated membrane protein 2 (Tram2)	24	1	1	2.7	1	.	.	.	.						1.883	2548000	4798000	2
1273	1	3::ENY2_MOUSE	Transcription and mRNA export factor ENY2 (Eny2)	24	1	1	16.8	1	.	.	.	.						.
1274	1	3::UB2D3_MOUSE	Ubiquitin-conjugating enzyme E2 D3 (Ube2d3)	24	1	1	4.8	1	.	.	.	.						1.829	760900	1391000	1
1275	1	3::CT024_MOUSE	Uncharacterized protein C20orf24 homolog	24	1	1	4.7	1	.	.	.	.		.				.
1276	1	3::STK16_MOUSE	Serine/threonine-protein kinase 16 (Stk16)	24	1	1	4.6	1	.	.	.	.		0.865	2873000	2484000	1	1.384	1745000	2414000	2
1277	1	3::KIF1A_MOUSE	Kinesin-like protein KIF1A (Kif1a)	24	2	1	0.8	2	.	.	.	.		0.404	251900	101700	1	0.01	366400	647.1	1
1277	1	3::KIF1B_MOUSE	Kinesin-like protein KIF1B (Kif1b)	24	2	1	0.7	2	.	.	.	.		0.404	251900	101700	1	0.01	366400	647.1	1
1277	1	3::KIF1C_MOUSE	Kinesin-like protein KIF1C (Kif1c)	24	2	1	1.2	2	.	.	.	.		0.404	251900	101700	1	0.01	366400	647.1	1
1278	1	3::VPS4B_MOUSE	Vacuolar protein sorting-associated protein 4B (Vps4b)	24	3	3	7.2	3	.	.	.	.		0.891	2788000	2484000	3	0.931	844900	786300	1
1279	1	3::NOP14_MOUSE	Nucleolar protein 14 (Nop14)	24	2	2	2.7	2	.	.	.	.						0.598	10970000	6558000	5
1280	1	3::TM214_MOUSE	Transmembrane protein 214 (Tmem214)	24	1	1	2	1	.	.	.	.		1.12	703800	788400	1	0.379	856000	324100	1
1281	1	3::CP4F3_MOUSE	Leukotriene-B(4) omega-hydroxylase 2 (Cyp4f3)	24	1	1	1.7	1	.	.	.	.		0.513	394300	202200	1	.
1282	1	3::CLDN1_MOUSE	Claudin domain-containing protein 1 (Cldnd1)	24	1	1	3.2	1	.	.	.	.		1.271	1149000	1460000	1	1.707	993600	1696000	1
1283	1	3::RT16_MOUSE	28S ribosomal protein S16, mitochondrial (Mrps16)	23	1	1	7.4	1	.	.	.	.		0.967	1325000	1281000	1	0.446	1256000	560000	1
1284	1	3::CDC20_MOUSE	Cell division cycle protein 20 homolog (Cdc20)	23	1	1	2.2	1	.	.	.	.		0.951	1020000	969900	2	0.549	3292000	1807000	2
1285	1	3::FUS_MOUSE	RNA-binding protein FUS (Fus)	23	2	1	4.6	2	.	.	.	.		1.769	3542000	6266000	2	1.54	635800	979300	1
1286	1	3::TXLNA_MOUSE	Alpha-taxilin (Txlna)	23	1	1	3.2	1	.	.	.	.		1.154	118600	136800	1	.
1287	1	3::G6PI_MOUSE	Glucose-6-phosphate isomerase (Gpi)	23	1	1	1.6	1	.	.	.	.		2.154	497700	1072000	1
1288	1	3::RTF1_MOUSE	RNA polymerase-associated protein RTF1 homolog (Rtf1)	23	1	1	1.5	1	.	.	.	.		0.662	3136000	2077000	3	0.942	2942000	2772000	2
1289	1	3::COX5B_MOUSE	Cytochrome c oxidase subunit 5B, mitochondrial (Cox5b)	23	1	1	6.3	1	.	.	.	.		1.477	5415000	7996000	2	1	6038000	6036000	1
1290	1	3::RRP7A_MOUSE	Ribosomal RNA-processing protein 7 homolog A (Rrp7a)	23	1	1	2.9	1	.	.	.	.		0.463	4751000	2200000	3	1.201	2430000	2918000	2
1291	1	3::TOM40_MOUSE	Mitochondrial import receptor subunit TOM40 homolog (Tomm40)	23	1	1	3.9	1	.	.	.	.		1.462	2296000	3356000	1	.
1292	1	3::COX41_MOUSE	Cytochrome c oxidase subunit 4 isoform 1, mitochondrial (Cox4i1)	23	2	2	17.8	2	.	.	.	.		1.403	7312000	10260000	2	0.969	11820000	11450000	2
1293	1	3::TBCB_MOUSE	Tubulin-folding cofactor B (Tbcb)	23	1	1	4.1	1	.	.	.	.		1.018	623900	634900	1	0.542	271800	147400	1
1294	1	3::GLPK_MOUSE	Glycerol kinase (Gk)	23	1	1	2.1	1	.	.	.	.		100	293.2	2749000	1	.
1295	1	3::BRCC3_MOUSE	Lys-63-specific deubiquitinase BRCC36 (Brcc3)	23	1	1	5.2	1	.	.	.	.		0.437	4274000	1868000	2	0.361	2996000	1082000	1
1296	1	3::PUR8_MOUSE	Adenylosuccinate lyase (Adsl)	23	1	1	2.3	1	.	.	.	.						1.084	3409000	3696000	1
1297	1	3::ACOD2_MOUSE	Acyl-CoA desaturase 2 (Scd2)	23	2	1	3.9	2	16	1	1.4375	2		0.888	13790000	12240000	2	0.554	12700000	7041000	2
1298	1	3::RAE1L_MOUSE	mRNA export factor (Rae1)	23	2	2	4.9	2	.	.	.	.		0.699	4407000	3080000	2	0.464	1444000	669400	1
1299	1	3::PRS6B_MOUSE	26S protease regulatory subunit 6B (Psmc4)	23	2	2	4.3	2	.	.	.	.		0.641	7379000	4731000	3	0.803	6275000	5036000	3
1300	1	3::PPR18_MOUSE	Phostensin (Ppp1r18)	23	2	2	5.4	2	.	.	.	.		0.188	6575000	1235000	1	0.541	1914000	1035000	1
1301	1	3::HMDH_MOUSE	3-hydroxy-3-methylglutaryl-coenzyme A reductase (Hmgcr)	23	1	1	1.6	1	.	.	.	.		2.515	206000	518100	1
1302	1	3::NCPR_MOUSE	NADPH--cytochrome P450 reductase (Por)	23	1	1	1.3	1	.	.	.	.		1.183	1930000	2283000	1	0.687	4490000	3087000	2
1303	1	3::NUDC_MOUSE	Nuclear migration protein nudC (Nudc)	23	3	3	9	3	.	.	.	.		1.117	3138000	3506000	2	1.304	5825000	7598000	4
1304	1	3::SMAD2_MOUSE	Mothers against decapentaplegic homolog 2 (Smad2)	23	1	1	2.4	1	.	.	.	.						0.01	333700	647.1	1
1305	1	3::EED_MOUSE	Polycomb protein EED (Eed)	23	1	1	2	1	.	.	.	.						.
1306	1	3::NU214_MOUSE	Nuclear pore complex protein Nup214 (Nup214)	23	2	2	1.1	2	.	.	.	.		0.154	13040000	2006000	4	0.756	982300	742600	2
1307	1	3::PPHLN_MOUSE	Periphilin-1 (Pphln1)	22	1	1	2.6	1	.	.	.	.		0.412	1305000	537900	2	0.494	1687000	832800	2
1308	1	3::PXK_MOUSE	PX domain-containing protein kinase-like protein (Pxk)	22	2	1	2.1	2	.	.	.	.		0.631	659700	416200	1	1.007	408300	411300	1
1309	1	3::FA78A_MOUSE	Protein FAM78A (Fam78a)	22	1	1	4.2	1	.	.	.	.		0.974	629200	613000	1	.
1310	1	3::TM50A_MOUSE	Transmembrane protein 50A (Tmem50a)	22	2	1	9.6	2	.	.	.	.		0.369	1086000	401200	1	0.617	1893000	1168000	2
1311	1	3::SPR1A_MOUSE	Cornifin-A (Sprr1a)	22	1	1	5.6	1	17	1	1.29412	1		0.01	593500	293.2	1	.
1312	1	3::UBL3_MOUSE	Ubiquitin-like protein 3 (Ubl3)	22	2	2	12.8	2	.	.	.	.		0.696	624300	434500	1	1.541	328000	505300	1
1313	1	3::PQBP1_MOUSE	Polyglutamine-binding protein 1 (Pqbp1)	22	2	2	16.7	2	.	.	.	.		0.446	4951000	2207000	2	1.078	1617000	1743000	1
1314	1	3::WDR3_MOUSE	WD repeat-containing protein 3 (Wdr3)	22	1	1	1.1	1	.	.	.	.		0.624	1166000	726800	2	1.031	1595000	1645000	2
1315	1	3::PLCG2_MOUSE	1-phosphatidylinositol 4,5-bisphosphate phosphodiesterase gamma-2 (Plcg2)	22	2	2	1.5	2	.	.	.	.		1.363	791800	1080000	2	1.175	371500	436600	1
1316	1	3::AHSA1_MOUSE	Activator of 90 kDa heat shock protein ATPase homolog 1 (Ahsa1)	22	1	1	3	1	.	.	.	.						1.189	2200000	2616000	1
1317	1	3::TOPB1_MOUSE	DNA topoisomerase 2-binding protein 1 (Topbp1)	22	1	1	0.6	1	.	.	.	.		.				0.399	696200	277800	1
1318	1	3::TLR9_MOUSE	Toll-like receptor 9 (Tlr9)	22	1	1	1	1	.	.	.	.		1.149	389500	447400	1	0.521	2553000	1331000	2
1319	1	3::TPR_MOUSE	Nucleoprotein TPR (Tpr)	22	3	3	1.2	3	.	.	.	.		1.297	1358000	1762000	4	1.032	1177000	1215000	3
1320	1	3::IKKB_MOUSE	Inhibitor of nuclear factor kappa-B kinase subunit beta (Ikbkb)	22	1	1	1.8	1	.	.	.	.		0.302	1009000	304700	2	0.437	802500	350400	1
1321	1	3::CG050_MOUSE	Uncharacterized protein C7orf50 homolog	22	1	1	7.7	1	.	.	.	.		0.632	2782000	1758000	2
1322	1	3::LAR4B_MOUSE	La-related protein 4B (Larp4b)	22	2	2	3.4	2	.	.	.	.		0.589	2760000	1626000	2	0.805	1542000	1242000	2
1323	1	3::AN13A_MOUSE	Ankyrin repeat domain-containing protein 13A (Ankrd13a)	22	1	1	2.2	1	.	.	.	.		1.131	1307000	1478000	1	0.925	2406000	2226000	2
1324	1	3::RT36_MOUSE	28S ribosomal protein S36, mitochondrial (Mrps36)	22	2	1	12.7	2	.	.	.	.		0.387	6762000	2616000	2	0.304	1268000	385800	1
1325	1	3::KSYK_MOUSE	Tyrosine-protein kinase SYK (Syk)	22	1	1	1.6	1	.	.	.	.		0.31	1892000	587100	1	0.01	1048000	1294	2
1326	1	3::RT29_MOUSE	28S ribosomal protein S29, mitochondrial (Dap3)	22	1	1	4.6	1	.	.	.	.		2.926	1182000	3458000	1	0.688	6379000	4387000	2
1327	1	3::RAP2B_MOUSE	Ras-related protein Rap-2b (Rap2b)	21	1	1	3.8	1	.	.	.	.		0.877	3167000	2777000	1	0.616	5806000	3575000	1
1328	1	3::MKL1_MOUSE	MKL/myocardin-like protein 1 (Mkl1)	21	1	1	1.5	1	.	.	.	.						0.401	946500	379800	1
1329	1	3::ZDHC5_MOUSE	Palmitoyltransferase ZDHHC5 (Zdhhc5)	21	3	2	2.9	3	.	.	.	.		2.046	2273000	4650000	3	1.773	2958000	5246000	2
1330	1	3::FRMD5_MOUSE	FERM domain-containing protein 5 (Frmd5)	21	1	1	1.5	0	.	.	.	.		.				.
1331	1	3::TRRAP_MOUSE	Transformation/transcription domain-associated protein (Trrap)	21	1	1	0.4	1	.	.	.	.		0.529	1109000	586600	1
1332	1	3::CCNK_MOUSE	Cyclin-K (Ccnk)	21	1	1	1.3	1	.	.	.	.		.
1333	1	3::SLAI2_MOUSE	SLAIN motif-containing protein 2 (Slain2)	21	1	1	2.4	1	.	.	.	.		0.398	527800	210000	1	.
1334	1	3::NC2A_MOUSE	Dr1-associated corepressor (Drap1)	21	1	1	5.4	1	.	.	.	.						0.976	2402000	2344000	2
1335	1	3::SNX9_MOUSE	Sorting nexin-9 (Snx9)	21	1	1	2	1	.	.	.	.		0.258	513600	132400	1	100	647.1	387000	1
1336	1	3::CCAR2_MOUSE	Cell cycle and apoptosis regulator protein 2 (Ccar2)	21	1	1	1.4	1	.	.	.	.		0.01	995500	293.2	1	14.981	278300	4169000	2
1337	1	3::EDC3_MOUSE	Enhancer of mRNA-decapping protein 3 (Edc3)	21	1	1	2	1	.	.	.	.		0.867	3485000	3020000	2
1338	1	3::CSTF2_MOUSE	Cleavage stimulation factor subunit 2 (Cstf2)	21	1	1	1.9	1	.	.	.	.		0.754	4289000	3235000	4	0.756	3158000	2387000	3
1339	1	3::ANKL2_MOUSE	Ankyrin repeat and LEM domain-containing protein 2 (Ankle2)	21	2	2	2	2	.	.	.	.		0.801	1017000	814700	3
1340	1	3::PCNP_MOUSE	PEST proteolytic signal-containing nuclear protein (Pcnp)	21	2	2	15.7	2	24	4	0.875	0.5		0.495	511300	253300	1
1341	1	3::NDUS1_MOUSE	NADH-ubiquinone oxidoreductase 75 kDa subunit, mitochondrial (Ndufs1)	21	1	1	1.4	1	.	.	.	.		1.885	391300	737800	1	.
1342	1	3::SYMC_MOUSE	Methionine--tRNA ligase, cytoplasmic (Mars)	21	1	1	1	1	.	.	.	.		0.67	2671000	1790000	2	0.358	2665000	955200	2
1343	1	3::SFXN1_MOUSE	Sideroflexin-1 (Sfxn1)	21	1	1	4	1	.	.	.	.		1.617	1165000	1885000	1	0.796	1379000	1099000	1
1344	1	3::ANXA5_MOUSE	Annexin A5 (Anxa5)	21	1	1	3.4	1	.	.	.	.
1345	1	3::MLX_MOUSE	Max-like protein X (Mlx)	21	1	1	6	1	.	.	.	.		0.62	2155000	1335000	1	0.661	812600	536900	1
1346	1	3::U119B_MOUSE	Protein unc-119 homolog B (Unc119b)	21	1	1	6.8	1	.	.	.	.		1.069	518900	554700	1	0.968	260400	251900	1
1347	1	3::PGRC2_MOUSE	Membrane-associated progesterone receptor component 2 (Pgrmc2)	21	1	1	11.5	1	.	.	.	.		0.895	291200	260800	1	.
1348	1	3::CX6B1_MOUSE	Cytochrome c oxidase subunit 6B1 (Cox6b1)	21	1	1	10.5	1	.	.	.	.		0.96	1679000	1612000	1	0.572	3337000	1907000	1
1349	1	3::RHBL4_MOUSE	Rhomboid-related protein 4 (Rhbdd1)	21	2	1	5.4	2	.	.	.	.		0.757	2735000	2071000	1	0.639	1894000	1211000	1
1350	1	3::PDIA6_MOUSE	Protein disulfide-isomerase A6 (Pdia6)	21	1	1	3.9	1	.	.	.	.		1.463	2558000	3743000	2	0.178	2341000	416700	1
1351	1	3::F204A_MOUSE	Protein FAM204A (Fam204a)	21	1	1	4.7	1	.	.	.	.						.
1352	1	3::SGO2_MOUSE	Shugoshin 2 (Sgo2)	21	1	1	1.3	1	.	.	.	.		0.637	541200	345000	2	.
1353	1	3::CND2_MOUSE	Condensin complex subunit 2 (Ncaph)	21	1	1	3.3	1	.	.	.	.		0.46	1009000	464200	2	0.623	2430000	1513000	1
1354	1	3::BTK_MOUSE	Tyrosine-protein kinase BTK (Btk)	21	1	1	1.7	1	.	.	.	.		0.637	606100	386000	1	.
1355	1	3::K1161_MOUSE	Uncharacterized family 31 glucosidase KIAA1161 (Kiaa1161)	20	1	1	2.2	1	16	1	1.25	1		.				.
1356	1	3::SNX5_MOUSE	Sorting nexin-5 (Snx5)	20	1	1	2.7	1	.	.	.	.
1357	1	3::SH3L1_MOUSE	SH3 domain-binding glutamic acid-rich-like protein (Sh3bgrl)	20	2	1	11.4	2	.	.	.	.		0.019	51760000	976400	1	.
1358	1	3::ATG5_MOUSE	Autophagy protein 5 (Atg5)	20	1	1	2.9	0	.	.	.	.		.				.
1359	1	3::TRNT1_MOUSE	CCA tRNA nucleotidyltransferase 1, mitochondrial (Trnt1)	20	1	1	1.6	1	.	.	.	.		0.395	6573000	2598000	1	0.449	9849000	4423000	1
1360	1	3::ESTD_MOUSE	S-formylglutathione hydrolase (Esd)	20	1	1	7.8	1	.	.	.	.		100	293.2	274100	1	.
1361	1	3::UBP2L_MOUSE	Ubiquitin-associated protein 2-like (Ubap2l)	20	2	2	2.2	2	.	.	.	.		0.957	1725000	1651000	2
1362	1	3::TMED2_MOUSE	Transmembrane emp24 domain-containing protein 2 (Tmed2)	20	1	1	4.5	1	.	.	.	.		1.131	4844000	5478000	1	1.15	4180000	4806000	1
1363	1	3::EHD2_MOUSE	EH domain-containing protein 2 (Ehd2)	20	1	1	2.2	1	.	.	.	.		0.434	2748000	1192000	1	.
1364	1	3::CCM2_MOUSE	Cerebral cavernous malformations protein 2 homolog (Ccm2)	20	2	2	5.1	2	.	.	.	.		0.11	4121000	453600	2	0.201	1569000	315400	1
1365	1	3::ZMAT5_MOUSE	Zinc finger matrin-type protein 5 (Zmat5)	20	1	1	5.3	1	.	.	.	.		1.241	1727000	2143000	1	.
1366	1	3::GOPC_MOUSE	Golgi-associated PDZ and coiled-coil motif-containing protein (Gopc)	20	3	2	4.5	3	.	.	.	.		0.451	8715000	3928000	5	0.471	3603000	1696000	3
1367	1	3::ARGL1_MOUSE	Arginine and glutamate-rich protein 1 (Arglu1)	20	1	1	3	1	.	.	.	.		0.812	32230000	26150000	3	0.818	27500000	22500000	2
1368	1	3::NOL6_MOUSE	Nucleolar protein 6 (Nol6)	20	1	1	0.9	1	.	.	.	.		0.996	1092000	1088000	1
1369	1	3::OLA1_MOUSE	Obg-like ATPase 1 (Ola1)	20	1	1	1.8	1	.	.	.	.		.				.
1370	1	3::PLXB2_MOUSE	Plexin-B2 (Plxnb2)	20	1	1	0.6	1	.	.	.	.		0.01	616900	293.2	1
1371	1	3::NUP50_MOUSE	Nuclear pore complex protein Nup50 (Nup50)	20	1	1	2.6	1	.	.	.	.		1.652	848200	1401000	2	0.731	179800	131500	1
1372	1	3::ANXA6_MOUSE	Annexin A6 (Anxa6)	20	1	1	1.3	0	.	.	.	.		.				.
1373	1	3::NFX1_MOUSE	Transcriptional repressor NF-X1 (Nfx1)	20	1	1	1.2	1	.	.	.	.		0.632	799400	505100	1	0.599	960900	575400	1
1374	1	3::ZN106_MOUSE	Zinc finger protein 106 (Znf106)	20	1	1	0.4	1	.	.	.	.		1.272	435300	553400	2	0.571	477500	272400	1
1375	1	3::EIF3K_MOUSE	Eukaryotic translation initiation factor 3 subunit K (Eif3k)	20	1	1	5	1	.	.	.	.		0.742	3804000	2821000	1	.
1376	1	3::C2C2L_MOUSE	Phospholipid transfer protein C2CD2L (C2cd2l)	20	4	1	1.4	4	16	1	1.25	4		.				.
1377	1	3::MLH1_MOUSE	DNA mismatch repair protein Mlh1 (Mlh1)	20	1	1	3.8	1	.	.	.	.		.				.
1378	1	3::PLK1_MOUSE	Serine/threonine-protein kinase PLK1 (Plk1)	19	1	1	1.8	1	.	.	.	.		0.628	9026000	5669000	2	0.821	7392000	6065000	3
1379	1	3::AT131_MOUSE	Manganese-transporting ATPase 13A1 (Atp13a1)	19	1	1	0.9	1	.	.	.	.		1.072	874200	937600	1	2.201	293000	644800	1
1380	1	3::DCTN1_MOUSE	Dynactin subunit 1 (Dctn1)	19	1	1	0.9	1	.	.	.	.		0.01	673700	293.2	1	0.01	721900	647.1	1
1381	1	3::SLF2_MOUSE	SMC5-SMC6 complex localization factor protein 2 (Slf2)	19	1	1	1	1	.	.	.	.		0.653	617400	402900	1	0.891	676000	602300	1
1382	1	3::WDR12_MOUSE	Ribosome biogenesis protein WDR12 (Wdr12)	19	2	1	2.8	2	.	.	.	.		0.846	1110000	939300	1	1.153	1107000	1276000	1
1383	1	3::RAB5A_MOUSE	Ras-related protein Rab-5A (Rab5a)	19	1	1	5.6	1	.	.	.	.		1.662	488700	812300	1
1384	1	3::DNJC8_MOUSE	DnaJ homolog subfamily C member 8 (Dnajc8)	19	1	1	3.6	1	25	1	0.76	1		1.316	2240000	2949000	1	.
1385	1	3::CNOT1_MOUSE	CCR4-NOT transcription complex subunit 1 (Cnot1)	19	1	1	0.5	1	.	.	.	.		0.01	72090	293.2	1
1386	1	3::ZN593_MOUSE	Zinc finger protein 593 (Znf593)	19	1	1	9	1	33	1	0.575758	1		1.137	462200	525600	1	1.024	402100	411800	1
1387	1	3::CND1_MOUSE	Condensin complex subunit 1 (Ncapd2)	19	3	3	3.4	3	.	.	.	.		0.779	1171000	912700	2	1.066	1273000	1357000	1
1388	1	3::CNDH2_MOUSE	Condensin-2 complex subunit H2 (Ncaph2)	19	1	1	1.3	1	.	.	.	.		0.095	3206000	304600	1	0.158	3566000	562300	1
1389	1	3::MBIP1_MOUSE	MAP3K12-binding inhibitory protein 1 (Mbip)	19	2	2	6.7	2	.	.	.	.		0.963	4134000	3980000	4	0.525	6383000	3350000	2
1390	1	3::QKI_MOUSE	Protein quaking (Qki)	19	1	1	4.1	1	.	.	.	.		2.27	1302000	2957000	1	0.807	2104000	1698000	1
1391	1	3::DJC18_MOUSE	DnaJ homolog subfamily C member 18 (Dnajc18)	19	1	1	2.5	1	.	.	.	.
1392	1	3::ATPO_MOUSE	ATP synthase subunit O, mitochondrial (Atp5o)	19	1	1	8.9	1	.	.	.	.						0.273	29310000	8014000	3
1393	1	3::SYYM_MOUSE	Tyrosine--tRNA ligase, mitochondrial (Yars2)	19	1	1	2.5	1	.	.	.	.		1.495	329000	492000	1	1.368	434900	594900	1
1394	1	3::MPRD_MOUSE	Cation-dependent mannose-6-phosphate receptor (M6pr)	19	1	1	5	1	.	.	.	.		100	293.2	219500	1	.
1395	1	3::GOGA5_MOUSE	Golgin subfamily A member 5 (Golga5)	19	1	1	1.2	0	.	.	.	.		.				.
1396	1	3::ZAR1_MOUSE	Zygote arrest protein 1 (Zar1)	19	1	1	2.8	0	.	.	.	.		.				.
1397	1	3::NOC4L_MOUSE	Nucleolar complex protein 4 homolog (Noc4l)	18	1	1	1.7	1	.	.	.	.						0.289	1087000	314700	1
1398	1	3::CAC1A_MOUSE	Voltage-dependent P/Q-type calcium channel subunit alpha-1A (Cacna1a)	18	1	1	0.3	0	.	.	.	.		.				.
1399	1	3::COPD_MOUSE	Coatomer subunit delta (Arcn1)	18	1	1	2.2	1	.	.	.	.		.				0.483	1905000	920600	2
1400	1	3::THOC3_MOUSE	THO complex subunit 3 (Thoc3)	18	1	1	2.8	1	.	.	.	.		0.178	9069000	1618000	1	.
1401	1	3::CATZ_MOUSE	Cathepsin Z (Ctsz)	18	1	1	3.3	1	.	.	.	.		2.379	790400	1881000	1	.
1402	1	3::EMC2_MOUSE	ER membrane protein complex subunit 2 (Emc2)	18	1	1	4	1	.	.	.	.		0.768	2742000	2104000	1	1.173	3037000	3561000	2
1403	1	3::NIPS2_MOUSE	Protein NipSnap homolog 2 (Gbas)	18	1	1	3.9	1	18	1	1	1		1.166	1502000	1752000	1	1.281	5473000	7013000	2
1404	1	3::KANL1_MOUSE	KAT8 regulatory NSL complex subunit 1 (Kansl1)	18	1	1	1.2	1	.	.	.	.						.
1405	1	3::RPAC2_MOUSE	DNA-directed RNA polymerases I and III subunit RPAC2 (Polr1d)	18	2	2	11.3	2	.	.	.	.		1.298	2349000	3048000	2	1.031	1770000	1825000	1
1406	1	3::RM33_MOUSE	39S ribosomal protein L33, mitochondrial (Mrpl33)	18	1	1	21.5	1	.	.	.	.		3.211	716400	2300000	1	.
1407	1	3::CMTR2_MOUSE	Cap-specific mRNA (nucleoside-2~-O-)-methyltransferase 2 (Cmtr2)	18	1	1	0.8	1	.	.	.	.		1.082				0.728
1408	1	3::MUSK_MOUSE	Muscle, skeletal receptor tyrosine-protein kinase (Musk)	18	1	1	1.4	1	.	.	.	.		100	293.2	10170000	1	.
1409	1	3::SC23A_MOUSE	Protein transport protein Sec23A (Sec23a)	18	1	1	1.3	1	.	.	.	.		0.667	1526000	1018000	2	0.667	1621000	1082000	2
1409	1	3::SC23B_MOUSE	Protein transport protein Sec23B (Sec23b)	18	1	1	1.3	1	.	.	.	.						0.74	6631000	4907000	2
1410	1	3::DYR_MOUSE	Dihydrofolate reductase (Dhfr)	18	2	1	5.3	2	17	1	1.05882	2		.				.
1411	1	3::GDIR2_MOUSE	Rho GDP-dissociation inhibitor 2 (Arhgdib)	18	1	1	4.5	1	.	.	.	.						100	647.1	512300	1
1412	1	3::HCFC1_MOUSE	Host cell factor 1 (Hcfc1)	18	1	1	0.6	1	.	.	.	.						1.26	674600	849700	1
1413	1	3::WDR46_MOUSE	WD repeat-containing protein 46 (Wdr46)	18	2	2	3.1	2	.	.	.	.		0.683	3223000	2203000	1	0.795	3243000	2578000	2
1414	1	3::KLD10_MOUSE	Kelch domain-containing protein 10 (Klhdc10)	18	1	1	4.8	1	.	.	.	.		1.286	90710	116700	1	.
1415	1	3::F161B_MOUSE	Protein FAM161B (Fam161b)	18	1	1	2.9	1	.	.	.	.		.				.
1416	1	3::NINJ1_MOUSE	Ninjurin-1 (Ninj1)	18	1	1	7.9	1	.	.	.	.		1.018	5966000	6072000	1	1.164	4903000	5706000	1
1417	1	3::SF3B5_MOUSE	Splicing factor 3B subunit 5 (Sf3b5)	18	3	2	32.6	3	.	.	.	.		0.732	36940000	27060000	4	0.651	38570000	25120000	3
1418	1	3::H10_MOUSE	Histone H1.0 (H1f0)	18	1	1	5.2	1	.	.	.	.		1.26	449700	566500	1	0.518	1051000	544700	1
1419	1	3::MIC10_MOUSE	MI (Minos1)	18	1	1	9.2	1	.	.	.	.		.
1420	1	3::NUB1_MOUSE	NEDD8 ultimate buster 1 (Nub1)	18	1	1	2	1	.	.	.	.		0.713	349700	249400	1	0.404	726200	293100	2
1422	1	3::LTOR3_MOUSE	Ragulator complex protein LAMTOR3 (Lamtor3)	18	2	1	12.9	2	.	.	.	.						0.785	3721000	2922000	2
1424	1	3::KAPCA_MOUSE	cAMP-dependent protein kinase catalytic subunit alpha (Prkaca)	18	1	1	2.8	1	.	.	.	.		0.44	871700	383900	1	.
1424	1	3::KAPCB_MOUSE	cAMP-dependent protein kinase catalytic subunit beta (Prkacb)	18	1	1	2.8	1	.	.	.	.		0.44	871700	383900	1	.
1425	1	3::CBLN4_MOUSE	Cerebellin-4 (Cbln4)	18	1	1	3.5	0	.	.	.	.		.				.
1426	1	3::DGC14_MOUSE	Protein DGCR14 (Dgcr14)	18	1	1	2.3	1	.	.	.	.		0.611	1118000	682400	2	0.242	1450000	350200	1
1427	1	3::MKRN1_MOUSE	E3 ubiquitin-protein ligase makorin-1 (Mkrn1)	18	1	1	2.7	1	.	.	.	.		0.868	1877000	1630000	1	0.786	1604000	1260000	1
1428	1	3::HS2ST_MOUSE	Heparan sulfate 2-O-sulfotransferase 1 (Hs2st1)	18	1	1	2	1	.	.	.	.
1429	1	3::AFG32_MOUSE	AFG3-like protein 2 (Afg3l2)	18	1	1	1	1	.	.	.	.						.
1429	1	3::AFG31_MOUSE	AFG3-like protein 1 (Afg3l1)	18	1	1	1	1	.	.	.	.		.				.
1430	1	3::VRK2_MOUSE	Serine/threonine-protein kinase VRK2 (Vrk2)	18	3	2	5.2	3	.	.	.	.		1.408	2710000	3816000	1
1431	1	3::AATF_MOUSE	Protein AATF (Aatf)	17	1	1	2.5	1	.	.	.	.		0.287	303000	86960	1	0.478	453300	216900	1
1432	1	3::M3K15_MOUSE	Mitogen-activated protein kinase kinase kinase 15 (Map3k15)	17	1	1	0.8	1	.	.	.	.		0.546	857000	468000	1	0.34	3704000	1261000	3
1433	1	3::AP2D_MOUSE	Transcription factor AP-2-delta (Tfap2d)	17	1	1	1.5	1	.	.	.	.		0.01	16710000	586.4	1	0.01	21430000	1941	1
1434	1	3::TOPRS_MOUSE	E3 ubiquitin-protein ligase Topors (Topors)	17	1	1	1.3	1	.	.	.	.		0.94	1820000	1712000	3	0.941	1263000	1189000	1
1435	1	3::ELYS_MOUSE	Protein ELYS (Ahctf1)	17	3	3	1.7	3	.	.	.	.		0.912	990400	902800	2	0.4	1792000	716700	2
1436	1	3::RN219_MOUSE	RING finger protein 219 (Rnf219)	17	1	1	1.2	1	.	.	.	.		1.87	461100	862100	1	.
1437	1	3::PEX12_MOUSE	Peroxisome assembly protein 12 (Pex12)	17	1	1	3.3	1	.	.	.	.		.				.
1438	1	3::TPRN_MOUSE	Taperin (Tprn)	17	1	1	2.1	1	.	.	.	.		0.267	912800	244000	1	.
1439	1	3::SPAT7_MOUSE	Spermatogenesis-associated protein 7 homolog (Spata7)	17	1	1	1.2	1	16	2	1.0625	0.5		0.01	8245000	293.2	1	1.104	23200000	25620000	1
1440	1	3::MRT4_MOUSE	mRNA turnover protein 4 homolog (Mrto4)	17	2	2	8.8	2	.	.	.	.		0.794	5566000	4417000	3	0.851	8123000	6917000	5
1441	1	3::PRP18_MOUSE	Pre-mRNA-splicing factor 18 (Prpf18)	17	1	1	3.5	1	.	.	.	.		1.252	254400	318600	1	1.353	330400	447200	1
1442	1	3::NEDD8_MOUSE	NEDD8 (Nedd8)	17	2	2	30.9	2	.	.	.	.		0.379	846900	321300	1
1443	1	3::KCT2_MOUSE	Keratinocyte-associated transmembrane protein 2 (Kct2)	17	1	1	5	1	.	.	.	.
1444	1	3::ODPB_MOUSE	Pyruvate dehydrogenase E1 component subunit beta, mitochondrial (Pdhb)	17	1	1	3.1	1	.	.	.	.		.				1.678	1416000	2375000	2
1445	1	3::SGT1_MOUSE	Protein SGT1 homolog (Sugt1)	17	1	1	3.3	1	.	.	.	.		0.918	1221000	1121000	2	0.88	1229000	1082000	1
1446	1	3::KCTD1_MOUSE	BTB/POZ domain-containing protein KCTD1 (Kctd1)	17	3	1	3.1	0	.	.	.	.		.				.
1446	1	3::KCD15_MOUSE	BTB/POZ domain-containing protein KCTD15 (Kctd15)	17	3	1	2.8	3	.	.	.	.		.				.
1447	1	3::CLPX_MOUSE	ATP-dependent Clp protease ATP-binding subunit clpX-like, mitochondrial (Clpx)	17	1	1	1.6	1	.	.	.	.
1448	1	3::HYOU1_MOUSE	Hypoxia up-regulated protein 1 (Hyou1)	17	1	1	1.6	1	.	.	.	.		0.85	2773000	2358000	3	0.376	1688000	634100	1
1449	1	3::ALDR_MOUSE	Aldose reductase (Akr1b1)	17	1	1	2.5	1	.	.	.	.
1450	1	3::FBX50_MOUSE	F-box only protein 50 (Nccrp1)	17	2	1	4.1	2	24	2	0.708333	1		0.01	742300	879.6	1	0.01	3394000	3883	1
1451	1	3::RM15_MOUSE	39S ribosomal protein L15, mitochondrial (Mrpl15)	17	1	1	3.1	1	.	.	.	.		.				.
1452	1	3::PLXA3_MOUSE	Plexin-A3 (Plxna3)	17	2	1	0.5	0	.	.	.	.		.				.
1453	1	3::AKAP1_MOUSE	A-kinase anchor protein 1, mitochondrial (Akap1)	17	1	1	1.2	1	.	.	.	.
1454	1	3::ZCHC8_MOUSE	Zinc finger CCHC domain-containing protein 8 (Zcchc8)	17	2	1	1.3	2	.	.	.	.		0.617	1528000	943300	2	0.829	12110000	10040000	3
1455	1	3::HINT1_MOUSE	Histidine triad nucleotide-binding protein 1 (Hint1)	17	1	1	11.1	1	.	.	.	.		2.069	1497000	3098000	1	2.351	1113000	2617000	1
1456	1	3::LANC1_MOUSE	LanC-like protein 1 (Lancl1)	17	1	1	2	1	.	.	.	.		1.013	623000	631000	1	0.83	725000	601800	1
1457	1	3::EHMT1_MOUSE	Histone-lysine N-methyltransferase EHMT1 (Ehmt1)	17	1	1	1.2	1	.	.	.	.		1.102	161900	178400	1
1458	1	3::SPR2B_MOUSE	Small proline-rich protein 2B (Sprr2b)	17	1	1	9.2	1	.	.	.	.		.				.
1458	1	3::SPR2D_MOUSE	Small proline-rich protein 2D (Sprr2d)	17	1	1	10.6	1	.	.	.	.		.				.
1458	1	3::SPR2G_MOUSE	Small proline-rich protein 2G (Sprr2g)	17	1	1	11.8	1	.	.	.	.		.				.
1458	1	3::SPR2H_MOUSE	Small proline-rich protein 2H (Sprr2h)	17	1	1	8.3	1	.	.	.	.		.				.
1458	1	3::SPR2K_MOUSE	Small proline-rich protein 2K (Sprr2k)	17	1	1	13.2	1	.	.	.	.		.				.
1459	1	3::PKP1_MOUSE	Plakophilin-1 (Pkp1)	17	1	1	1.5	1	.	.	.	.		0.01	294400	293.2	1	0.01	277300	1294	2
1460	1	3::PSMD7_MOUSE	26S proteasome non-ATPase regulatory subunit 7 (Psmd7)	17	1	1	3.1	1	.	.	.	.		0.694	7038000	4884000	2	0.737	8103000	5969000	2
1461	1	3::SMRC2_MOUSE	SWI/SNF complex subunit SMARCC2 (Smarcc2)	17	1	1	0.8	1	.	.	.	.						0.616	1534000	945500	1
1462	1	3::HAT1_MOUSE	Histone acetyltransferase type B catalytic subunit (Hat1)	17	1	1	3.1	1	.	.	.	.						0.757	1412000	1069000	1
1463	1	3::GSTP1_MOUSE	Glutathione S-transferase P 1 (Gstp1)	17	1	1	5.2	1	.	.	.	.						4.301	167700	721200	1
1464	1	3::CO6A5_MOUSE	Collagen alpha-5(VI) chain (Col6a5)	17	1	1	1.5	1	.	.	.	.		.				.
1465	1	3::RSAD2_MOUSE	Radical S-adenosyl methionine domain-containing protein 2 (Rsad2)	16	1	1	3	1	.	.	.	.		.				.
1466	1	3::DDX24_MOUSE	ATP-dependent RNA helicase DDX24 (Ddx24)	16	1	1	1.6	1	.	.	.	.		2.243	284500	638100	1	0.82	603900	495000	1
1467	1	3::FARP2_MOUSE	FERM, RhoGEF and pleckstrin domain-containing protein 2 (Farp2)	16	1	1	0.9	1	.	.	.	.		3.243	1747000	5664000	2	1.54	1141000	1758000	1
1468	1	3::NSRP1_MOUSE	Nuclear speckle splicing regulatory protein 1 (Nsrp1)	16	1	1	2.4	1	.	.	.	.		0.655	2429000	1591000	2	0.631	86650	54630	1
1469	1	3::LENG8_MOUSE	Leukocyte receptor cluster member 8 homolog (Leng8)	16	1	1	1	1	.	.	.	.		.				0.823	285900	235300	1
1470	1	3::SOGA1_MOUSE	Protein SOGA1 (Soga1)	16	2	2	1.7	2	.	.	.	.		0.821	327700	268900	1	0.766	495000	379000	2
1471	1	3::HA1D_MOUSE	H-2 class I histocompatibility antigen, K-D alpha chain (H2-K1)	16	1	1	2.4	1	.	.	.	.		0.751	2374000	1782000	2	1.146	716800	821200	1
1472	1	3::WDR73_MOUSE	WD repeat-containing protein 73 (Wdr73)	16	1	1	1.9	1	.	.	.	.		0.01	4867000	293.2	1	0.01	1098000	647.1	1
1473	1	3::GPR98_MOUSE	G-protein coupled receptor 98 (Gpr98)	16	2	1	0.1	2	16	1	1	2		0.01	4120000	293.2	1	.
1474	1	3::CERK1_MOUSE	Ceramide kinase (Cerk)	16	1	1	2.6	1	.	.	.	.		1.401	618100	866300	1	0.855	656700	561700	1
1475	1	3::RHOA_MOUSE	Transforming protein RhoA (Rhoa)	16	2	1	4.1	2	.	.	.	.		0.748	2280000	1706000	2	0.674	558600	376700	1
1475	1	3::RHOC_MOUSE	Rho-related GTP-binding protein RhoC (Rhoc)	16	2	1	4.1	2	.	.	.	.		0.748	2280000	1706000	2	0.674	558600	376700	1
1476	1	3::RFA2_MOUSE	Replication protein A 32 kDa subunit (Rpa2)	16	1	1	3	1	.	.	.	.		0.774	12070000	9338000	2	0.908	12140000	11030000	2
1477	1	3::NSF_MOUSE	Vesicle-fusing ATPase (Nsf)	16	2	2	2.6	2	.	.	.	.		1.428	481700	687900	1	.
1478	1	3::DDX42_MOUSE	ATP-dependent RNA helicase DDX42 (Ddx42)	16	1	1	1.2	1	.	.	.	.		1.035	4051000	4195000	3	1.131	5789000	6548000	2
1479	1	3::RM41_MOUSE	39S ribosomal protein L41, mitochondrial (Mrpl41)	16	1	1	8.9	1	.	.	.	.		0.775	1294000	1003000	2	1.171	983300	1151000	2
1480	1	3::PELP1_MOUSE	Proline-, glutamic acid- and leucine-rich protein 1 (Pelp1)	16	1	1	1.4	1	.	.	.	.		.				0.971	333000	323300	1
1481	1	3::VAMP1_MOUSE	Vesicle-associated membrane protein 1 (Vamp1)	16	1	1	27.1	1	.	.	.	.		.				0.647	3206000	2075000	1
1482	1	3::MYCB2_MOUSE	E3 ubiquitin-protein ligase MYCBP2 (Mycbp2)	16	1	1	0.2	1	.	.	.	.		0.567	148100	84030	1	0.423	381400	161400	2
1483	1	3::RM16_MOUSE	39S ribosomal protein L16, mitochondrial (Mrpl16)	16	1	1	2.4	0	.	.	.	.		.				.
1484	1	3::SNAA_MOUSE	Alpha-soluble NSF attachment protein (Napa)	16	1	1	3.4	1	.	.	.	.		1.076	2438000	2624000	3	0.01	515400	647.1	1
1485	1	3::ZEB1_MOUSE	Zinc finger E-box-binding homeobox 1 (Zeb1)	16	1	1	0.8	0	.	.	.	.		.				.
1486	1	3::DYHC1_MOUSE	Cytoplasmic dynein 1 heavy chain 1 (Dync1h1)	16	2	2	0.4	2	.	.	.	.		0.48	566500	271900	1	0.396	3875000	1535000	5
1487	1	3::NAIF1_MOUSE	Nuclear apoptosis-inducing factor 1 (Naif1)	16	1	1	2.8	1	.	.	.	.		.				.
1488	1	3::FHAD1_MOUSE	Forkhead-associated domain-containing protein 1 (Fhad1)	16	1	1	0.4	0	.	.	.	.		.				.
1489	1	3::HAUS5_MOUSE	HAUS augmin-like complex subunit 5 (Haus5)	16	1	1	1.8	1	.	.	.	.		0.842	521200	438600	1	0.399	661400	264100	1
1490	1	3::NEUL4_MOUSE	Neuralized-like protein 4 (Neurl4)	16	1	1	0.7	1	.	.	.	.		.				0.352	244400	86050	1
1491	1	3::SAE2_MOUSE	SUMO-activating enzyme subunit 2 (Uba2)	16	1	1	1.6	1	.	.	.	.		0.975	1634000	1592000	3	0.678	258800	175600	1
1492	1	3::GLCE_MOUSE	D-glucuronyl C5-epimerase (Glce)	16	1	1	1	0	.	.	.	.		.				.
1493	1	3::MARH6_MOUSE	E3 ubiquitin-protein ligase MARCH6 (March6)	16	1	1	0.7	0	.	.	.	.		.				.
1494	1	3::TMM33_MOUSE	Transmembrane protein 33 (Tmem33)	16	1	1	4	1	.	.	.	.		0.6	1753000	1052000	1	0.725	1594000	1155000	1
1495	1	3::PPM1A_MOUSE	Protein phosphatase 1A (Ppm1a)	16	2	2	6.3	0	.	.	.	.						.
1496	1	3::ITPR1_MOUSE	Inositol 1,4,5-trisphosphate receptor type 1 (Itpr1)	16	2	2	1	2	.	.	.	.		1.128	1569000	1770000	2	0.823	202400	166500	1
1497	1	3::FRY_MOUSE	Protein furry homolog (Fry)	15	2	2	0.5	0	.	.	.	.		0.496	324900	161300	1
1498	1	3::AGAP3_MOUSE	Arf-GAP with GTPase, ANK repeat and PH domain-containing protein 3 (Agap3)	16	1	1	1.3	1	.	.	.	.		0.394	213200	83920	1	0.598	461700	276200	1
1499	1	3::KIF17_MOUSE	Kinesin-like protein KIF17 (Kif17)	16	1	1	1.1	1	.	.	.	.		.				.
1500	1	3::DCA13_MOUSE	DDB1- and CUL4-associated factor 13 (Dcaf13)	16	1	1	2.2	1	.	.	.	.		0.509	3610000	1837000	1	0.807	2458000	1983000	1
1501	1	3::MYDGF_MOUSE	Myeloid-derived growth factor (Mydgf)	16	1	1	6.6	1	.	.	.	.						4.396	319800	1406000	1
1502	1	3::SPR1B_MOUSE	Cornifin-B (Sprr1b)	15	1	1	5.2	1	.	.	.	.		.				.
1503	1	3::APC1_MOUSE	Anaphase-promoting complex subunit 1 (Anapc1)	15	1	1	0.8	1	.	.	.	.		.				.
1504	1	3::IL16_MOUSE	Pro-interleukin-16 (Il16)	15	1	1	0.9	1	.	.	.	.		0.154	2429000	372800	2	0.381	1607000	613000	1
1505	1	3::M4K4_MOUSE	Mitogen-activated protein kinase kinase kinase kinase 4 (Map4k4)	15	1	1	1.3	1	.	.	.	.		0.12	161100	19270	1	0.135	446100	60000	1
1506	1	3::CX057_MOUSE	Uncharacterized protein CXorf57 homolog	15	1	1	1.2	0	.	.	.	.		.				.
1507	1	3::NKAP_MOUSE	NF-kappa-B-activating protein (Nkap)	15	1	1	3.4	1	.	.	.	.						0.501	2081000	1043000	1
1508	1	3::ZBT24_MOUSE	Zinc finger and BTB domain-containing protein 24 (Zbtb24)	15	1	1	2.4	1	.	.	.	.		0.863	91400	78840	1	.
1509	1	3::SDCB1_MOUSE	Syntenin-1 (Sdcbp)	15	1	1	3.3	1	.	.	.	.		.				1.081	3147000	3403000	2
1510	1	3::COG6_MOUSE	Conserved oligomeric Golgi complex subunit 6 (Cog6)	15	1	1	1.1	0	.	.	.	.		.				.
1511	1	3::EXOS2_MOUSE	Exosome complex component RRP4 (Exosc2)	15	1	1	3.1	1	.	.	.	.		0.358	1096000	392100	1	0.563	1437000	809200	1
1512	1	3::RM13_MOUSE	39S ribosomal protein L13, mitochondrial (Mrpl13)	15	1	1	5.1	1	.	.	.	.		1.277	109700	140100	1	.
1513	1	3::AR13B_MOUSE	ADP-ribosylation factor-like protein 13B (Arl13b)	15	1	1	1.9	1	.	.	.	.		0.845	387100	326900	1	1.556	262600	408500	1
1514	1	3::SPT2_MOUSE	Protein SPT2 homolog (Spty2d1)	15	1	1	1.8	1	.	.	.	.		0.618	444200	274500	1
1515	1	3::HERP1_MOUSE	Homocysteine-responsive endoplasmic reticulum-resident ubiquitin-like domain member 1 protein (Herpud1)	15	1	1	6.6	1	.	.	.	.		0.886	1277000	1132000	1	.
1516	1	3::IF2B_MOUSE	Eukaryotic translation initiation factor 2 subunit 2 (Eif2s2)	15	1	1	3	1	.	.	.	.		1.045	2287000	2390000	2	0.765	3037000	2323000	2
1517	1	3::CLK3_MOUSE	Dual specificity protein kinase CLK3 (Clk3)	15	1	1	1.4	1	.	.	.	.		0.617	4772000	2944000	3	1.383	4844000	6701000	3
1518	1	3::ERG28_MOUSE	Probable ergosterol biosynthetic protein 28 (ORF11)	15	1	1	5.7	1	.	.	.	.		1.018	5979000	6087000	1	0.996	4140000	4125000	1
1519	1	3::CSN8_MOUSE	COP9 signalosome complex subunit 8 (Cops8)	15	1	1	6.7	1	.	.	.	.		0.01	400400	293.2	1	.
1520	1	3::MSH2_MOUSE	DNA mismatch repair protein Msh2 (Msh2)	15	1	1	1.6	1	.	.	.	.		0.373	797000	296900	1	0.683	2069000	1414000	1
1521	1	3::SUCA_MOUSE	Succinate--CoA ligase [ADP/GDP-forming] subunit alpha, mitochondrial (Suclg1)	15	1	1	4.9	1	.	.	.	.		100	293.2	296800	1	1.272	143300	182300	1
1522	1	3::MCMD2_MOUSE	MCM domain-containing protein 2 (Mcmdc2)	15	1	1	1.6	1	.	.	.	.		.				.
1523	1	3::SC22B_MOUSE	Vesicle-trafficking protein SEC22b (Sec22b)	15	1	1	4.7	1	.	.	.	.		0.173	758300	131400	1	0.227	2620000	593600	2
1524	1	3::CENPO_MOUSE	Centromere protein O (Cenpo)	15	1	1	4	1	.	.	.	.		0.694	1600000	1111000	1	0.665	1194000	794300	1
1525	1	3::RM22_MOUSE	39S ribosomal protein L22, mitochondrial (Mrpl22)	15	1	1	6.3	1	.	.	.	.						0.743	2843000	2112000	3
1526	1	3::SPT5H_MOUSE	Transcription elongation factor SPT5 (Supt5h)	15	1	1	1	1	.	.	.	.		0.672	369000	248100	1	.
1527	1	3::ENTP4_MOUSE	Ectonucleoside triphosphate diphosphohydrolase 4 (Entpd4)	15	1	1	2.3	1	.	.	.	.		.				.
1528	1	3::T161A_MOUSE	Transmembrane protein 161A (Tmem161a)	15	1	1	1.9	1	.	.	.	.		1.771	512000	906900	1	1.17	573400	670600	1
1529	1	3::ACSL4_MOUSE	Long-chain-fatty-acid--CoA ligase 4 (Acsl4)	15	1	1	1.8	1	.	.	.	.		.				.
1530	1	3::PROS_MOUSE	Vitamin K-dependent protein S (Pros1)	15	1	1	2.7	1	.	.	.	.		.				.
1531	1	3::EP15R_MOUSE	Epidermal growth factor receptor substrate 15-like 1 (Eps15l1)	15	1	1	1.2	1	.	.	.	.		0.885	1207000	1068000	2	2.579	103000	265500	1
1532	1	3::SURF4_MOUSE	Surfeit locus protein 4 (Surf4)	15	1	1	3	1	.	.	.	.		0.418	2044000	855300	1
1533	1	3::AHSA2_MOUSE	Activator of 90 kDa heat shock protein ATPase homolog 2 (Ahsa2)	15	1	1	2.7	1	.	.	.	.		.				.
1534	1	3::SOS2_MOUSE	Son of sevenless homolog 2 (Sos2)	15	1	1	0.8	1	.	.	.	.		.				.
1535	1	3::T2AG_MOUSE	Transcription initiation factor IIA subunit 2 (Gtf2a2)	15	1	1	8.3	1	.	.	.	.		.				.
1536	1	3::WDR18_MOUSE	WD repeat-containing protein 18 (Wdr18)	15	1	1	3.9	1	.	.	.	.		0.941	1165000	1096000	1	.
1537	1	3::SCN8A_MOUSE	Sodium channel protein type 8 subunit alpha (Scn8a)	15	2	1	0.6	0	.	.	.	.		.				.
1538	1	3::VAMP5_MOUSE	Vesicle-associated membrane protein 5 (Vamp5)	15	1	1	12.7	1	.	.	.	.		0.982	470900	462500	1	.
1539	1	3::OBSCN_MOUSE	Obscurin (Obscn)	15	1	1	0.1	1	.	.	.	.		.				0.476	375700	178800	2
1540	1	3::EZH2_MOUSE	Histone-lysine N-methyltransferase EZH2 (Ezh2)	15	1	1	1.3	1	.	.	.	.						.
1541	1	3::MS18B_MOUSE	Protein Mis18-beta (Oip5)	14	1	1	2.9	1	.	.	.	.		.				.
1542	1	3::NP1L1_MOUSE	Nucleosome assembly protein 1-like 1 (Nap1l1)	14	1	1	4.3	1	.	.	.	.		0.949	35150000	33360000	2	0.807	34750000	28050000	3
1543	1	3::STMN3_MOUSE	Stathmin-3 (Stmn3)	14	1	1	5.6	1	.	.	.	.		.				.
1544	1	3::PTCD3_MOUSE	Pentatricopeptide repeat domain-containing protein 3, mitochondrial (Ptcd3)	14	1	1	1.8	1	.	.	.	.		0.698	326100	227600	1
1545	1	3::GAK_MOUSE	Cyclin-G-associated kinase (Gak)	14	1	1	0.8	1	.	.	.	.		2.183	491500	1073000	2
1546	1	3::STEA3_MOUSE	Metalloreductase STEAP3 (Steap3)	14	1	1	2.7	1	.	.	.	.		0.01	522200	293.2	1	.
1547	1	3::CMTR1_MOUSE	Cap-specific mRNA (nucleoside-2~-O-)-methyltransferase 1 (Cmtr1)	14	1	1	1.3	1	.	.	.	.		.				0.585
1548	1	3::IPP_MOUSE	Actin-binding protein IPP (Ipp)	14	1	1	1.4	1	.	.	.	.		.				1.482	1236000	1831000	1
1549	1	3::PSMD8_MOUSE	26S proteasome non-ATPase regulatory subunit 8 (Psmd8)	14	1	1	2.3	1	.	.	.	.		0.786	4209000	3307000	1	0.899	1838000	1653000	1
1550	1	3::RBP10_MOUSE	Ran-binding protein 10 (Ranbp10)	14	1	1	1.6	1	.	.	.	.		.				.
1551	1	3::ARMC5_MOUSE	Armadillo repeat-containing protein 5 (Armc5)	14	1	1	1.6	1	.	.	.	.						.
1552	1	3::NOP9_MOUSE	Nucleolar protein 9 (Nop9)	14	1	1	1.9	1	.	.	.	.						0.523	664000	347300	1
1553	1	3::CC129_MOUSE	Coiled-coil domain-containing protein 129 (Ccdc129)	14	1	1	1	1	.	.	.	.		.				.
1554	1	3::VPP2_MOUSE	V-type proton ATPase 116 kDa subunit a isoform 2 (Atp6v0a2)	14	1	1	0.9	1	.	.	.	.		0.642	1847000	1186000	1
1555	1	3::TNR6A_MOUSE	Trinucleotide repeat-containing gene 6A protein (Tnrc6a)	14	1	1	0.8	1	.	.	.	.		1.181	628900	742900	1	0.756	444500	335900	1
1556	1	3::APEX1_MOUSE	DNA-(apurinic or apyrimidinic site) lyase (Apex1)	14	1	1	4.7	1	.	.	.	.		100	293.2	1275000	1	.
1557	1	3::IVD_MOUSE	Isovaleryl-CoA dehydrogenase, mitochondrial (Ivd)	14	1	1	2.8	1	.	.	.	.		1.273	731200	930700	1	1.098	574300	630300	1
1558	1	3::LYPA2_MOUSE	Acyl-protein thioesterase 2 (Lypla2)	14	1	1	3.5	1	.	.	.	.		0.635	8809000	5590000	1	0.601	11550000	6938000	1
1559	1	3::SNTB2_MOUSE	Beta-2-syntrophin (Sntb2)	14	1	1	1.3	0	.	.	.	.		.				.
1560	1	3::KLOT_MOUSE	Klotho (Kl)	14	1	1	1.2	1	.	.	.	.		.				.
1561	1	3::MINK1_MOUSE	Misshapen-like kinase 1 (Mink1)	14	1	1	0.8	1	.	.	.	.		0.474	146700	69540	1
1562	1	3::SPS2L_MOUSE	SPATS2-like protein (Spats2l)	14	1	1	3.4	1	.	.	.	.		.				.
1563	1	3::AKA12_MOUSE	A-kinase anchor protein 12 (Akap12)	14	1	1	1	1	.	.	.	.		.				0.462	590600	273000	2
1564	1	3::CCD47_MOUSE	Coiled-coil domain-containing protein 47 (Ccdc47)	14	1	1	2.1	1	.	.	.	.		1.43	496900	710500	1	.
1565	1	3::CIC_MOUSE	Protein capicua homolog (Cic)	14	1	1	1.2	1	.	.	.	.		.				.
1566	1	3::SUMO1_MOUSE	Small ubiquitin-related modifier 1 (Sumo1)	14	1	1	6.9	1	.	.	.	.		.				.
1567	1	3::M4K1_MOUSE	Mitogen-activated protein kinase kinase kinase kinase 1 (Map4k1)	14	1	1	1.6	1	.	.	.	.
1568	1	3::S12A7_MOUSE	Solute carrier family 12 member 7 (Slc12a7)	14	1	1	0.6	0	.	.	.	.		.				.
1569	1	3::KCNE5_MOUSE	Potassium voltage-gated channel subfamily E regulatory beta subunit 5 (Kcne5)	14	1	1	5.6	0	.	.	.	.		.				.
1570	1	3::ABT1_MOUSE	Activator of basal transcription 1 (Abt1)	14	1	1	3.3	1	.	.	.	.		0.616	2560000	1576000	2	0.654	2158000	1410000	2
1571	1	3::KBL_MOUSE	2-amino-3-ketobutyrate coenzyme A ligase, mitochondrial (Gcat)	14	1	1	2.6	1	.	.	.	.		1.104	293500	324100	1	.
1572	1	3::FKBP8_MOUSE	Peptidyl-prolyl cis-trans isomerase FKBP8 (Fkbp8)	14	1	1	2	1	.	.	.	.						1.323	1182000	1564000	1
1573	1	3::PSB4_MOUSE	Proteasome subunit beta type-4 (Psmb4)	14	1	1	3.4	1	.	.	.	.						0.909	4000000	3638000	2
1574	1	3::INT3_MOUSE	Integrator complex subunit 3 (Ints3)	14	1	1	0.7	1	.	.	.	.		.				0.81	623500	504700	1
1575	1	3::CN159_MOUSE	UPF0317 protein C14orf159 homolog, mitochondrial	14	1	1	3.1	0	.	.	.	.		0.01	31200000	293.2	1	.
1576	1	3::GOGA7_MOUSE	Golgin subfamily A member 7 (Golga7)	14	1	1	8	1	.	.	.	.		1.451	7089000	10290000	2	3.242	376800	1222000	1
1577	1	3::FBXL4_MOUSE	F-box/LRR-repeat protein 4 (Fbxl4)	14	1	1	1.8	1	.	.	.	.		.				.
1578	1	3::EXOSX_MOUSE	Exosome component 10 (Exosc10)	14	1	1	1.5	1	.	.	.	.		0.276	390300	107800	1	0.679	902800	613000	1
1579	1	3::EI2BA_MOUSE	Translation initiation factor eIF-2B subunit alpha (Eif2b1)	14	1	1	3.6	1	.	.	.	.						0.892	307000	273900	1
1580	1	3::AN32A_MOUSE	Acidic leucine-rich nuclear phosphoprotein 32 family member A (Anp32a)	14	1	1	4.5	1	.	.	.	.		1.59	622300	989300	1	1.793	1767000	3168000	1
1580	1	3::AN32C_MOUSE	Putative acidic leucine-rich nuclear phosphoprotein 32 family member C (Anp32c)	14	1	1	8.9	1	.	.	.	.		1.59	622300	989300	1	.
1581	1	3::MARK2_MOUSE	Serine/threonine-protein kinase MARK2 (Mark2)	14	1	1	2.1	1	.	.	.	.		0.289	1432000	413800	1	.
1582	1	3::DSRAD_MOUSE	Double-stranded RNA-specific adenosine deaminase (Adar)	14	1	1	0.6	0	.	.	.	.		.				.
1583	1	3::TAGL2_MOUSE	Transgelin-2 (Tagln2)	14	1	1	7	1	.	.	.	.						2.074	1059000	2197000	1
1583	1	3::TAGL3_MOUSE	Transgelin-3 (Tagln3)	14	1	1	7	1	.	.	.	.						.
1584	1	3::PFD5_MOUSE	Prefoldin subunit 5 (Pfdn5)	14	1	1	5.2	1	.	.	.	.		1.077	1044000	1125000	1	.
1585	1	3::PIPNB_MOUSE	Phosphatidylinositol transfer protein beta isoform (Pitpnb)	14	1	1	2.6	1	.	.	.	.						1.076	1218000	1310000	1
1586	1	3::PI51A_MOUSE	Phosphatidylinositol 4-phosphate 5-kinase type-1 alpha (Pip5k1a)	14	1	1	2.6	1	.	.	.	.		0.01	127400	293.2	1	.
1587	1	3::TBKB1_MOUSE	TANK-binding kinase 1-binding protein 1 (Tbkbp1)	14	1	1	1	0	14	1	1	1		.				.
1588	1	3::DTX1_MOUSE	E3 ubiquitin-protein ligase DTX1 (Dtx1)	14	1	1	1.9	1	.	.	.	.		0.256	2787000	714800	2	0.767	916500	702900	1
1589	1	3::ZP2_MOUSE	Zona pellucida sperm-binding protein 2 (Zp2)	14	1	1	1	0	.	.	.	.		.				.
1590	1	3::PP4R2_MOUSE	Serine/threonine-protein phosphatase 4 regulatory subunit 2 (Ppp4r2)	14	1	1	3.6	1	.	.	.	.		0.01	121900	293.2	1
1591	1	3::F136A_MOUSE	Protein FAM136A (Fam136a)	14	1	1	7.2	1	.	.	.	.		4.767	183000	872500	1	.
1592	1	3::ACTY_MOUSE	Beta-centractin (Actr1b)	13	1	1	2.4	1	.	.	.	.						.
1593	1	3::RBNS5_MOUSE	Rabenosyn-5 (Rbsn)	13	1	1	1.4	0	.	.	.	.		.				.
1594	1	3::MSI2H_MOUSE	RNA-binding protein Musashi homolog 2 (Msi2)	13	1	1	4.6	1	.	.	.	.		0.448	2566000	1149000	2
1595	1	3::OGG1_MOUSE	N-glycosylase/DNA lyase (Ogg1)	13	1	1	2	0	.	.	.	.		.				.
1596	1	3::PWP1_MOUSE	Periodic tryptophan protein 1 homolog (Pwp1)	13	1	1	2.4	1	.	.	.	.						0.628	1410000	885400	2
1597	1	3::DJB11_MOUSE	DnaJ homolog subfamily B member 11 (Dnajb11)	13	1	1	2.5	0	.	.	.	.
1598	1	3::PWP2_MOUSE	Periodic tryptophan protein 2 homolog (Pwp2)	13	1	1	1.5	1	.	.	.	.		0.549	385300	211500	1	0.343	344600	118000	1
1599	1	3::GGNB1_MOUSE	Gametogenetin-binding protein 1 (Ggnbp1)	13	1	1	2.7	1	.	.	.	.		.				.
1600	1	3::PPID_MOUSE	Peptidyl-prolyl cis-trans isomerase D (Ppid)	13	1	1	2.2	1	.	.	.	.		.
1601	1	3::PSME2_MOUSE	Proteasome activator complex subunit 2 (Psme2)	13	1	1	3.8	1	.	.	.	.		0.453	922300	417900	1
1602	1	3::RAVR1_MOUSE	Ribonucleoprotein PTB-binding 1 (Raver1)	13	1	1	1.6	1	.	.	.	.		1.018	1770000	1803000	1	1.126	1819000	2048000	1
1603	1	3::RELL1_MOUSE	RELT-like protein 1 (Rell1)	13	1	1	3.3	1	.	.	.	.		0.337	877500	295900	1	0.302	779500	235700	1
1604	1	3::DRG1_MOUSE	Developmentally-regulated GTP-binding protein 1 (Drg1)	13	1	1	3	1	.	.	.	.		2.234	478600	1069000	1	0.586	6084000	3564000	2

## Sheet: measurement 1
Checked	Master	Accession	Description	Coverage	# Peptides	# PSMs	# Unique Peptides	# Protein Groups	# AAs	MW [kDa]	calc. pI	Abundance Ratio: (F1, Heavy) / (F1, Light)	Abundance: F1: Light, Control	Abundance: F1: Heavy, Sample	Abundances Count: F1: Light, Control	Abundances Count: F1: Heavy, Sample	emPAI	# Razor Peptides	Score Mascot	# Peptides Mascot
FALSE	Master Protein	Q8VDD5	Myosin-9 (Myh9)	70.6122	178	1914	141	1	1960	226.232	5.66	0.441	212100000000	93440000000	317	317	18676.5	59	38618.9	178
	Checked	Confidence	Sequence	Modifications	Qvality PEP	Qvality q-value	# Protein Groups	# Proteins	# PSMs	Master Protein Accessions	# Missed Cleavages	Theo. MH+ [Da]	Abundance Ratio: (F1, Heavy) / (F1, Light)	Abundance: F1: Light, Control	Abundance: F1: Heavy, Sample	Abundances Count: F1: Light, Control	Abundances Count: F1: Heavy, Sample	Quan Info	Ions Score Mascot	Confidence Mascot	Percolator q-Value Mascot
	FALSE	High	YEILTPNSIPK		0.000101879	0	1	1	1	Q8VDD5	0	1274.7	0.605	15760000	9538000	1	1	Unique	35.84	High	0
	FALSE	High	HSQAVEELADQLEQTKR	1xLabel:13C(6)15N(4) [R17]; 1xLabel:13C(6) [K16]	6.39971e-15	0	1	1	2	Q8VDD5	1	1998.02	0.499	262100000	130700000	2	2	Unique	88.89	High	0
	FALSE	High	FLSNGHVTIPGQQDKDMFQETMEAMR	1xOxidation [M17]; 1xLabel:13C(6)15N(4) [R26]; 1xLabel:13C(6) [K15]	9.42527e-06	0	1	1	1	Q8VDD5	1	3042.41	0.404	33460000	13520000	1	1	Unique	27.28	High	0
	FALSE	High	HSQAVEELADQLEQTKR		1.65149e-10	0	1	1	3	Q8VDD5	1	1981.99						No Quan Values	55.27	High	0
	FALSE	High	FLSNGHVTIPGQQDKDMFQETMEAMR	2xOxidation [M17; M]	6.23171e-06	0	1	1	2	Q8VDD5	1	3042.38						No Quan Values	11.43	High	0
	FALSE	High	KANLQIDQINTDLNLER	1xLabel:13C(6)15N(4) [R17]; 1xLabel:13C(6) [K1]	2.05696e-10	0	1	1	3	Q8VDD5	1	2014.09	0.497	174400000	86740000	2	2	Unique	68.34	High	0
	FALSE	High	IGQSKVFFRAGVLAHLEEER		1.07886e-05	0	1	1	3	Q8VDD5	2	2286.24	0.302	57780000	17440000	2	2	Unique	27.46	High	0
	FALSE	High	LEGDSTDLSDQIAELQAQIAELK		1.30026e-11	0	1	1	4	Q8VDD5	0	2487.25	0.439	1053000000	462300000	3	3	Unique	91.85	High	0
	FALSE	High	QELEEICHDLEAR	1xLabel:13C(6)15N(4) [R13]; 1xPropionamide [C7]	2.99668e-05	0	1	1	2	Q8VDD5	0	1665.78	0.438	257300000	112700000	2	2	Unique	53.09	High	0
	FALSE	High	QELEEICHDLEAR	1xPropionamide [C7]	2.16297e-07	0	1	1	2	Q8VDD5	0	1655.77						No Quan Values	46.3	High	0
	FALSE	High	FLSNGHVTIPGQQDKDMFQETMEAMR	1xOxidation [M17]	7.02859e-05	0	1	1	1	Q8VDD5	1	3026.38						No Quan Values	32.2	High	0
	FALSE	High	LKDVLLQVEDERR	2xLabel:13C(6)15N(4) [R12; R13]; 1xLabel:13C(6) [K2]	1.64131e-06	0	1	1	2	Q8VDD5	2	1638.94	0.462	434500000	200600000	2	2	Unique	55.67	High	0
	FALSE	High	LKDVLLQVEDERR		0.000307181	0	1	1	1	Q8VDD5	2	1612.9						No Quan Values	40.04	High	0
	FALSE	High	DKADFCIIHYAGK	2xLabel:13C(6) [K2; K13]; 1xPropionamide [C6]	2.68681e-08	0	2	2	2	Q8VDD5; Q61879	1	1563.8	0.532	207500000	110500000	2	2	Not Unique	49.11	High	0
	FALSE	High	DKADFCIIHYAGK	1xPropionamide [C6]	4.54746e-07	0	2	2	1	Q8VDD5; Q61879	1	1551.76						No Quan Values	48.44	High	0
	FALSE	High	CQYLQAEK	1xLabel:13C(6) [K8]; 1xPropionamide [C1]	0.000123687	0	1	1	4	Q8VDD5	0	1059.52	0.426	33230000	14160000	2	2	Unique	42.2	High	0
	FALSE	High	ADFCIIHYAGK	1xPropionamide [C4]	4.34781e-08	0	2	2	2	Q8VDD5; Q61879	0	1308.64	0.458	605300000	277000000	1	1	Not Unique	75.32	High	0
	FALSE	High	DLGEELEALK	1xLabel:13C(6) [K10]	8.67911e-05	0	2	2	10	O08638; Q8VDD5	0	1122.6	0.341	193200000	65920000	7	7	Not Unique	45.63	High	0
	FALSE	High	ANLQIDQINTDLNLER		8.64292e-10	0	1	1	18	Q8VDD5	0	1869.97	0.426	175100000	74610000	6	6	Unique	105.11	High	0
	FALSE	High	ANLQIDQINTDLNLER	1xLabel:13C(6)15N(4) [R16]	3.58181e-11	0	1	1	11	Q8VDD5	0	1879.97	0.432	6963000000	3006000000	8	8	Unique	112.01	High	0
	FALSE	High	EERTFHIFYYLLSGAGEHLK	1xLabel:13C(6)15N(4) [R3]; 1xLabel:13C(6) [K20]	3.41257e-07	0	1	1	1	Q8VDD5	1	2426.25	0.467	61820000	28850000	1	1	Unique	52.1	High	0
	FALSE	High	VSHLLGINVTDFTR	1xLabel:13C(6)15N(4) [R14]	2.32752e-08	0	1	1	15	Q8VDD5	0	1581.86	0.445	1778000000	790600000	11	11	Unique	45.85	High	0
	FALSE	High	QAKEERTFHIFYYLLSGAGEHLK		1.87874e-06	0	1	1	3	Q8VDD5	2	2737.41	0.504	40980000	20650000	1	1	Unique	41.05	High	0
	FALSE	High	VSHLLGINVTDFTR		1.47523e-08	0	1	1	17	Q8VDD5	0	1571.85	0.212	11310000	2397000	3	3	Unique	62.25	High	0
	FALSE	High	DLGEELEALK		0.000108075	0	2	2	9	O08638; Q8VDD5	0	1116.58						No Quan Values	43.71	High	0
	FALSE	High	SMEAEMIQLQEELAAAER	2xOxidation [M2; M6]; 1xLabel:13C(6)15N(4) [R18]	5.28198e-11	0	1	1	14	Q8VDD5	0	2090.96	0.425	1866000000	792800000	7	7	Unique	91.89	High	0
	FALSE	High	NGFEPASLKEEVGEEAIVELVENGK		2.83401e-07	0	1	1	2	Q8VDD5	1	2687.34	0.388	83960000	32590000	1	1	Unique	71.2	High	0
	FALSE	High	LDPHLVLDQLR		3.78656e-06	0	2	2	21	Q8VDD5; Q61879	0	1318.75	0.32	18900000	6050000	6	6	Not Unique	46.45	High	0
	FALSE	High	LDPHLVLDQLR	1xLabel:13C(6)15N(4) [R11]	2.10207e-05	0	2	2	13	Q8VDD5; Q61879	0	1328.76	4.97	104200000	517900000	10	10	Not Unique	41.5	High	0
	FALSE	High	VISGVLQLGNIAFK	1xLabel:13C(6) [K14]	2.67246e-10	0	1	1	6	Q8VDD5	0	1464.89	0.442	5201000000	2297000000	5	5	Unique	82.29	High	0
	FALSE	High	VISGVLQLGNIAFK		8.23796e-09	0	1	1	3	Q8VDD5	0	1458.87						No Quan Values	77.21	High	0
	FALSE	High	GELANEVKALLQGK		8.39111e-05	0	1	1	1	Q8VDD5	1	1469.83	0.595	3640000	2164000	1	1	Unique	28.43	High	0
	FALSE	High	LQLQEQLQAETELCAEAEELR	1xLabel:13C(6)15N(4) [R21]; 1xPropionamide [C14]	5.20745e-10	0	1	1	5	Q8VDD5	0	2525.24	0.454	281400000	127600000	5	5	Unique	92.57	High	0
	FALSE	High	LQLQEQLQAETELCAEAEELR	1xPropionamide [C14]	4.01885e-09	0	1	1	14	Q8VDD5	0	2515.23	1.087	357100000	388200000	9	9	Unique	88.21	High	0
	FALSE	High	VEDMAELTCLNEASVLHNLK	1xPropionamide [C9]	1.1646e-08	0	2	2	1	Q8VDD5; Q61879	0	2300.13						No Quan Values	80.26	High	0
	FALSE	High	VEDMAELTCLNEASVLHNLK	1xLabel:13C(6) [K20]; 1xPropionamide [C9]	1.03426e-05	0	2	2	2	Q8VDD5; Q61879	0	2306.15	0.537	1418000000	761800000	2	2	Not Unique	54.62	High	0
	FALSE	High	VEDMAELTCLNEASVLHNLK	1xOxidation [M4]; 1xPropionamide [C9]	1.80182e-09	0	2	2	9	Q8VDD5; Q61879	0	2316.12	0.399	53170000	21230000	5	5	Not Unique	62.08	High	0
	FALSE	High	VEDMAELTCLNEASVLHNLK	1xOxidation [M4]; 1xLabel:13C(6) [K20]; 1xPropionamide [C9]	9.75763e-12	0	2	2	6	Q8VDD5; Q61879	0	2322.14	0.44	3810000000	1677000000	4	4	Not Unique	80.68	High	0
	FALSE	High	SMEAEMIQLQEELAAAER	2xOxidation [M2; M6]	8.24136e-12	0	1	1	21	Q8VDD5	0	2080.95	0.358	71210000	25500000	9	9	Unique	119.55	High	0
	FALSE	High	SMEAEMIQLQEELAAAER	1xOxidation [M2]; 1xLabel:13C(6)15N(4) [R18]	4.02052e-12	0	1	1	2	Q8VDD5	0	2074.97	0.429	520200000	223200000	2	2	Unique	112.07	High	0
	FALSE	High	SMEAEMIQLQEELAAAER	1xOxidation [M]	5.10655e-11	0	1	1	6	Q8VDD5	0	2064.96	0.423	66640000	28170000	4	4	Unique	119.96	High	0
	FALSE	High	HSQAVEELADQLEQTK		8.38519e-15	0	1	1	15	Q8VDD5	0	1825.89	0.325	28700000	9335000	5	5	Unique	120.99	High	0
	FALSE	High	HSQAVEELADQLEQTK	1xLabel:13C(6) [K16]	9.53905e-11	0	1	1	13	Q8VDD5	0	1831.91	0.438	2119000000	928000000	10	10	Unique	75.22	High	0
	FALSE	High	NMDPLNDNIATLLHQSSDK		5.87404e-06	0	1	1	9	Q8VDD5	0	2126.02	0.443	198200000	87920000	6	6	Unique	31.57	High	0.0001745
	FALSE	High	TFHIFYYLLSGAGEHLKTDLLLEPYNK	2xLabel:13C(6) [K17; K27]	0.000351406	0	1	1	1	Q8VDD5	1	3194.7	0.504	12390000	6250000	1	1	Unique	25.98	High	0
	FALSE	High	SMEAEMIQLQEELAAAER		1.16149e-09	0	1	1	5	Q8VDD5	0	2048.96	0.514	26210000	13470000	3	3	Unique	90.97	High	0
	FALSE	High	SMEAEMIQLQEELAAAER	1xLabel:13C(6)15N(4) [R18]	2.56091e-07	0	1	1	1	Q8VDD5	0	2058.97	0.442	273600000	120900000	1	1	Unique	70.4	High	0
	FALSE	High	EQADFAIEALAK		2.53938e-07	0	3	3	46	O08638; Q8VDD5; Q6URW6	0	1305.67	0.282	25070000	7067000	4	4	Not Unique	77.79	High	0
	FALSE	High	INFDVNGYIVGANIETYLLEK	1xLabel:13C(6) [K21]	0.000109913	0	1	1	1	Q8VDD5	0	2391.25						No Quan Values	23.24	High	0
	FALSE	High	EQADFAIEALAK	1xLabel:13C(6) [K12]	4.33431e-06	0	3	3	36	O08638; Q8VDD5; Q6URW6	0	1311.69	0.356	5574000000	1987000000	10	10	Not Unique	59.44	High	0
	FALSE	High	ASIAALEAKIAQLEEQLDNETK		2.64889e-07	0	1	1	1	Q8VDD5	1	2385.25						No Quan Values	58.71	High	0
	FALSE	High	NMDPLNDNIATLLHQSSDK	1xOxidation [M2]	1.51371e-11	0	1	1	11	Q8VDD5	0	2142.01	0.447	47570000	21280000	4	4	Unique	59.37	High	0
	FALSE	High	ELETQISELQEDLESER		3.03333e-10	0	1	1	10	Q8VDD5	0	2047.97	0.426	959900000	409100000	4	4	Unique	83.04	High	0
	FALSE	High	ELETQISELQEDLESER	1xLabel:13C(6)15N(4) [R17]	2.05061e-08	0	1	1	4	Q8VDD5	0	2057.97	0.427	4301000000	1835000000	4	4	Unique	76.11	High	0
	FALSE	High	TQLEELEDELQATEDAK		2.19483e-11	0	2	2	15	Q8VDD5; Q61879	0	1961.92	0.275	206900000	56900000	8	8	Not Unique	119.46	High	0
	FALSE	High	TQLEELEDELQATEDAK	1xLabel:13C(6) [K17]	3.70486e-11	0	2	2	8	Q8VDD5; Q61879	0	1967.94	0.431	6132000000	2644000000	6	6	Not Unique	101.3	High	0
	FALSE	High	KMQQNIQELEEQLEEEESAR	1xOxidation [M2]; 1xLabel:13C(6)15N(4) [R20]; 1xLabel:13C(6) [K1]	4.59822e-06	0	1	1	1	Q8VDD5	1	2493.17	0.384	151100000	58070000	1	1	Unique	39.72	High	0
	FALSE	High	KMQQNIQELEEQLEEEESAR	1xOxidation [M2]	1.09724e-05	0	1	1	1	Q8VDD5	1	2477.15						No Quan Values	43.12	High	0
	FALSE	High	LQVELDSVTGLLSQSDSK		9.01937e-13	0	1	1	18	Q8VDD5	0	1919	0.309	100300000	30970000	6	6	Unique	110.7	High	0
	FALSE	High	LQVELDSVTGLLSQSDSK	1xLabel:13C(6) [K18]	2.26416e-12	0	1	1	11	Q8VDD5	0	1925.02	0.438	5606000000	2455000000	8	8	Unique	122.78	High	0
	FALSE	High	EEVGEEAIVELVENGK		1.35634e-11	0	1	1	8	Q8VDD5	0	1743.86	0.481	20050000	9647000	2	2	Unique	109.02	High	0
	FALSE	High	TFHIFYYLLSGAGEHLK	1xLabel:13C(6) [K17]	6.20118e-11	0	1	1	11	Q8VDD5	0	2002.05	0.434	5373000000	2330000000	11	11	Unique	66.28	High	0
	FALSE	High	DFSALESQLQDTQELLQEENR		9.8932e-10	0	1	1	13	Q8VDD5	0	2493.17	0.421	134100000	56500000	7	7	Unique	87.61	High	0
	FALSE	High	DFSALESQLQDTQELLQEENR	1xLabel:13C(6)15N(4) [R21]	6.86249e-11	0	1	1	6	Q8VDD5	0	2503.18	0.433	3786000000	1639000000	6	6	Unique	111.67	High	0
	FALSE	High	KLEGDSTDLSDQIAELQAQIAELK		3.82189e-12	0	1	1	7	Q8VDD5	1	2615.34	0.53	43960000	23290000	2	2	Unique	98.43	High	0
	FALSE	High	VEAQLQELQVKFSEGER		0.000110844	0	1	1	1	Q8VDD5	1	1990.02	0.01	2216000	293.2	1	1	Unique	35.83	High	0
	FALSE	High	KLEGDSTDLSDQIAELQAQIAELK	2xLabel:13C(6) [K1; K24]	2.65709e-09	0	1	1	5	Q8VDD5	1	2627.38	0.409	440600000	180200000	5	5	Unique	82.03	High	0
	FALSE	High	TFHIFYYLLSGAGEHLK		1.08853e-08	0	1	1	23	Q8VDD5	0	1996.03	0.433	52280000	22660000	10	10	Unique	45.44	High	0
	FALSE	High	EEVGEEAIVELVENGK	1xLabel:13C(6) [K16]	2.34195e-12	0	1	1	4	Q8VDD5	0	1749.88	0.426	864800000	368700000	4	4	Unique	103.53	High	0
	FALSE	High	LQQELDDLLVDLDHQR		1.56571e-11	0	1	1	13	Q8VDD5	0	1949.99	0.406	45320000	18390000	3	3	Unique	79.49	High	0
	FALSE	High	LQQELDDLLVDLDHQR	1xLabel:13C(6)15N(4) [R16]	8.54733e-11	0	1	1	12	Q8VDD5	0	1960	0.442	10790000000	4764000000	12	12	Unique	87.68	High	0
	FALSE	High	QLLQANPILEAFGNAK		2.07996e-09	0	3	3	11	O08638; Q8VDD5; Q6URW6	0	1726.95	0.377	27440000	10330000	4	4	Not Unique	69.16	High	0
	FALSE	High	QLLQANPILEAFGNAK	1xLabel:13C(6) [K16]	1.55254e-11	0	3	3	9	O08638; Q8VDD5; Q6URW6	0	1732.97	0.436	4668000000	2034000000	8	8	Not Unique	116.1	High	0
	FALSE	High	MQQNIQELEEQLEEEESAR		8.98782e-08	0	1	1	8	Q8VDD5	0	2333.06	0.396	12610000	4991000	3	3	Unique	63.87	High	0
	FALSE	High	MQQNIQELEEQLEEEESAR	1xLabel:13C(6)15N(4) [R19]	2.60561e-10	0	1	1	4	Q8VDD5	0	2343.06	0.437	1570000000	685500000	3	3	Unique	102.43	High	0
	FALSE	High	MQQNIQELEEQLEEEESAR	1xOxidation [M1]	8.01042e-10	0	1	1	6	Q8VDD5	0	2349.05	0.281	14640000	4112000	3	3	Unique	80.17	High	0
	FALSE	High	MQQNIQELEEQLEEEESAR	1xOxidation [M1]; 1xLabel:13C(6)15N(4) [R19]	1.50904e-09	0	1	1	3	Q8VDD5	0	2359.06	0.487	924900000	450600000	3	3	Unique	80.02	High	0
	FALSE	High	NFINNPLAQADWAAK		2.07996e-09	0	1	1	8	Q8VDD5	0	1672.84	0.283	56600000	16010000	6	6	Unique	91.58	High	0
	FALSE	High	NMDPLNDNIATLLHQSSDK	1xOxidation [M2]; 1xLabel:13C(6) [K19]	2.77168e-09	0	1	1	5	Q8VDD5	0	2148.03	0.418	6112000000	2556000000	5	5	Unique	67.08	High	0
	FALSE	High	LQQLFNHTMFILEQEEYQR		1.16772e-07	0	3	3	1	O08638; Q8VDD5; Q61879	0	2467.21	0.458	71500000	32720000	1	1	Not Unique	54.6	High	0
	FALSE	High	LQQLFNHTMFILEQEEYQR	1xOxidation [M9]	1.12538e-05	0	3	3	8	O08638; Q8VDD5; Q61879	0	2483.2	0.405	50590000	20480000	4	4	Not Unique	38.99	High	0
	FALSE	High	LQQLFNHTMFILEQEEYQR	1xOxidation [M9]; 1xLabel:13C(6)15N(4) [R19]	1.21424e-05	0	3	3	2	O08638; Q8VDD5; Q61879	0	2493.21	0.384	45360000	17430000	2	2	Not Unique	30.56	High	0
	FALSE	High	NLPIYSEEIVEMYK		6.95472e-06	0	1	1	3	Q8VDD5	0	1727.86	0.233	26680000	6224000	3	3	Unique	50.81	High	0
	FALSE	High	NLPIYSEEIVEMYK	1xOxidation [M12]	3.35542e-07	0	1	1	15	Q8VDD5	0	1743.85	0.427	25520000	10900000	5	5	Unique	68.67	High	0
	FALSE	High	NLPIYSEEIVEMYK	1xOxidation [M12]; 1xLabel:13C(6) [K14]	1.22841e-07	0	1	1	11	Q8VDD5	0	1749.87	0.386	602000000	232300000	9	9	Unique	71.3	High	0
	FALSE	High	NMDPLNDNIATLLHQSSDK	1xLabel:13C(6) [K19]	1.07649e-09	0	1	1	3	Q8VDD5	0	2132.04	0.428	2056000000	880300000	3	3	Unique	61.4	High	0
	FALSE	High	NFINNPLAQADWAAK	1xLabel:13C(6) [K15]	5.97408e-06	0	1	1	3	Q8VDD5	0	1678.86	0.419	24570000	10290000	2	2	Unique	50.66	High	0
	FALSE	High	VISGVLQLGNIAFKK	2xLabel:13C(6) [K14; K15]	1.13493e-05	0	1	1	1	Q8VDD5	1	1599	0.607	29280000	17780000	1	1	Unique	41.64	High	0
	FALSE	High	VISGVLQLGNIAFKK		5.13172e-06	0	1	1	1	Q8VDD5	1	1586.96						No Quan Values	39.9	High	0
	FALSE	High	IIGLDQVAGMSETALPGAFK		7.05742e-10	0	1	1	4	Q8VDD5	0	2018.06						No Quan Values	61.95	High	0
	FALSE	High	IIGLDQVAGMSETALPGAFK	1xLabel:13C(6) [K20]	4.93695e-11	0	1	1	5	Q8VDD5	0	2024.08	0.439	1986000000	872900000	5	5	Unique	74.67	High	0
	FALSE	High	IIGLDQVAGMSETALPGAFK	1xOxidation [M10]	5.50976e-11	0	1	1	15	Q8VDD5	0	2034.06	0.331	271100000	89630000	10	10	Unique	77.11	High	0
	FALSE	High	IIGLDQVAGMSETALPGAFK	1xOxidation [M10]; 1xLabel:13C(6) [K20]	1.56088e-09	0	1	1	6	Q8VDD5	0	2040.08	0.441	914200000	403600000	6	6	Unique	70.9	High	0
	FALSE	High	EEILAQAKENEK		7.96073e-06	0	1	1	2	Q8VDD5	1	1401.72	0.01	1126000	293.2	1	1	Unique	45.8	High	0
	FALSE	High	IIGLDQVAGMSETALPGAFKTR	1xOxidation [M10]	6.89624e-06	0	1	1	1	Q8VDD5	1	2291.21						No Quan Values	33.13	High	0
	FALSE	High	KKMEDGVGCLETAEEAK	1xOxidation [M3]; 3xLabel:13C(6) [K1; K2; K17]; 1xPropionamide [C9]	1.09437e-06	0	1	1	1	Q8VDD5	2	1942.96	0.449	61180000	27440000	1	1	Unique	41.72	High	0
	FALSE	High	KKMEDGVGCLETAEEAK	1xOxidation [M3]; 1xPropionamide [C9]	5.90818e-07	0	1	1	1	Q8VDD5	2	1924.9						No Quan Values	41.98	High	0
	FALSE	High	EDQSILCTGESGAGKTENTK	1xPropionamide [C7]	0.000206822	0	3	3	1	Q8VDD5; Q6URW6; Q61879	1	2138.99	0.536	3094000	1659000	1	1	Not Unique	32.82	High	0
	FALSE	High	RALEQQVEEMK	1xOxidation [M10]	0.000415684	0	1	1	1	Q8VDD5	1	1376.68	0.314	6209000	1947000	1	1	Unique	35.12	High	0
	FALSE	High	VAAYDKLEK	2xLabel:13C(6) [K6; K9]	0.000148895	0	1	1	3	Q8VDD5	1	1048.61	0.457	149300000	68230000	3	3	Unique	61.28	High	0
	FALSE	High	QSVSNLEK		0.000345549	0	1	1	1	Q8VDD5	0	904.473						No Quan Values	57.96	High	0
	FALSE	High	KGTGDCSDEEVDGK	1xPhospho [S7]; 2xLabel:13C(6) [K1; K14]; 1xPropionamide [C6]	0.000120598	0	1	1	1	Q8VDD5	1	1602.64						No Quan Values	38.78	High	0
	FALSE	High	KGTGDCSDEEVDGK	1xPropionamide [C6]	5.88716e-05	0	1	1	1	Q8VDD5	1	1510.63	0.177	922800	163100	1	1	Unique	42.15	High	0
	FALSE	High	KGTGDCSDEEVDGK	1xPhospho [S/T]; 1xPropionamide [C6]	1.33664e-07	0	1	1	4	Q8VDD5	1	1590.6	0.202	200600	40580	1	1	Unique	67.58	High	0
	FALSE	High	QIATLHAQVTDMKK	1xOxidation [M12]	0.000100174	0	1	1	3	Q8VDD5	1	1599.85	0.44	154500000	67970000	2	2	Unique	33.04	High	0
	FALSE	High	LEEKVAAYDK		0.000102742	0	1	1	2	Q8VDD5	1	1165.61	0.453	1612000	731100	1	1	Unique	51.42	High	0
	FALSE	High	QAQQERDELADEIANSSGK		6.33784e-06	0	1	1	2	Q8VDD5	1	2088.98	0.433	22810000	9876000	1	1	Unique	44.5	High	0
	FALSE	High	QAQQERDELADEIANSSGK	1xLabel:13C(6)15N(4) [R6]; 1xLabel:13C(6) [K19]	3.69343e-09	0	1	1	1	Q8VDD5	1	2105.01	0.461	299300000	138100000	1	1	Unique	58.25	High	0
	FALSE	High	FDQLLAEEK		8.32061e-05	0	4	4	3	O08638; Q8VDD5; Q6URW6; Q61879	0	1092.56	0.232	9780000	2272000	1	1	Not Unique	50.83	High	0
	FALSE	High	FDQLLAEEK	1xLabel:13C(6) [K9]	0.000174752	0	4	4	4	O08638; Q8VDD5; Q6URW6; Q61879	0	1098.58	0.326	26800000	8734000	3	3	Not Unique	47.84	High	0
	FALSE	High	KMEDGVGCLETAEEAKR	1xOxidation [M2]; 1xPropionamide [C8]	0.000124735	0	1	1	1	Q8VDD5	2	1952.91	0.335	6784000	2274000	1	1	Unique	29.99	High	0
	FALSE	High	KKVEAQLQELQVK	3xLabel:13C(6) [K1; K2; K13]	0.000334125	0	1	1	1	Q8VDD5	2	1558.97	0.299	19070000	5693000	1	1	Unique	34.06	High	0
	FALSE	High	KKVEAQLQELQVK		3.37262e-05	0	1	1	2	Q8VDD5	2	1540.91	0.01	441100	293.2	1	1	Unique	60.61	High	0
	FALSE	High	KMEDGVGCLETAEEAKR	1xOxidation [M2]; 1xLabel:13C(6)15N(4) [R17]; 2xLabel:13C(6) [K1; K16]; 1xPropionamide [C8]	1.02015e-07	0	1	1	1	Q8VDD5	2	1974.95						No Quan Values	40.78	High	0
	FALSE	High	TVGQLYKEQLAK		0.000385428	0	1	1	2	Q8VDD5	1	1377.77	0.436	18990000	8286000	2	2	Unique	25.25	High	0
	FALSE	High	QQQLTAMKVIQR	1xOxidation [M7]; 1xLabel:13C(6)15N(4) [R12]; 1xLabel:13C(6) [K8]	0.000201661	0	2	2	2	O08638; Q8VDD5	1	1475.83	0.451	7179000	3239000	1	1	Not Unique	17.29	High	0
	FALSE	High	QQQLTAMKVIQR	1xOxidation [M7]	8.16496e-06	0	2	2	2	O08638; Q8VDD5	1	1459.8						No Quan Values	36.73	High	0
	FALSE	High	MEDGVGCLETAEEAKR	1xOxidation [M1]; 1xLabel:13C(6)15N(4) [R16]; 1xLabel:13C(6) [K15]; 1xPropionamide [C7]	5.68146e-09	0	1	1	1	Q8VDD5	1	1840.84	0.325	30220000	9809000	1	1	Unique	45.69	High	0
	FALSE	High	MEDGVGCLETAEEAKR	1xOxidation [M1]; 1xPropionamide [C7]	1.37461e-06	0	1	1	1	Q8VDD5	1	1824.81						No Quan Values	41.08	High	0
	FALSE	High	KRHEMPPHIYAITDTAYR	1xOxidation [M5]; 2xLabel:13C(6)15N(4) [R2; R18]; 1xLabel:13C(6) [K1]	1.74125e-06	0	1	1	1	Q8VDD5	2	2241.14	0.355	85680000	30380000	1	1	Unique	51.75	High	0
	FALSE	High	NKHEAMITDLEER	1xLabel:13C(6)15N(4) [R13]; 1xLabel:13C(6) [K2]	2.00468e-07	0	1	1	2	Q8VDD5	1	1601.79	0.422	740900000	312500000	2	2	Unique	45.49	High	0
	FALSE	High	NKHEAMITDLEER	1xOxidation [M6]; 1xLabel:13C(6)15N(4) [R13]; 1xLabel:13C(6) [K2]	2.14478e-07	0	1	1	10	Q8VDD5	1	1617.79	0.427	1119000000	478100000	7	7	Unique	62.81	High	0
	FALSE	High	QIATLHAQVTDMK		2.76427e-10	0	1	1	3	Q8VDD5	0	1455.76	0.388	9174000	3557000	2	2	Unique	82.51	High	0
	FALSE	High	QIATLHAQVTDMK	1xLabel:13C(6) [K13]	4.60901e-05	0	1	1	2	Q8VDD5	0	1461.78	0.436	1030000000	449100000	2	2	Unique	51.1	High	0
	FALSE	High	QIATLHAQVTDMK	1xOxidation [M12]	7.873e-07	0	1	1	11	Q8VDD5	0	1471.76	0.419	51990000	21780000	3	3	Unique	39.81	High	0
	FALSE	High	NKHEAMITDLEER	1xOxidation [M6]	1.70752e-07	0	1	1	8	Q8VDD5	1	1601.76	0.375	11630000	4357000	3	3	Unique	56.76	High	0
	FALSE	High	NKHEAMITDLEER		4.40812e-06	0	1	1	2	Q8VDD5	1	1585.76						No Quan Values	25.64	High	0
	FALSE	High	DLEAHIDTANK		3.47069e-07	0	1	1	21	Q8VDD5	0	1226.6	0.44	1957000000	860000000	9	9	Unique	65.81	High	0
	FALSE	High	DLEAHIDTANK	1xLabel:13C(6) [K11]	1.20784e-07	0	1	1	12	Q8VDD5	0	1232.62	0.411	152800000	62740000	8	8	Unique	75.6	High	0
	FALSE	High	QIATLHAQVTDMK	1xOxidation [M12]; 1xLabel:13C(6) [K13]	0.000299528	0	1	1	5	Q8VDD5	0	1477.78	0.314	65290000	20470000	3	3	Unique	31.62	High	0
	FALSE	High	LTEMETMQSQLMAEK		3.59141e-10	0	1	1	3	Q8VDD5	0	1769.81						No Quan Values	98.5	High	0
	FALSE	High	LTEMETMQSQLMAEK	1xOxidation [M]	1.6145e-09	0	1	1	10	Q8VDD5	0	1785.81	1.045	721700	753900	2	2	Unique	88.93	High	0
	FALSE	High	LTEMETMQSQLMAEK	1xOxidation [M]; 1xLabel:13C(6) [K15]	5.6163e-07	0	1	1	4	Q8VDD5	0	1791.83	0.337	35220000	11870000	1	1	Unique	62.5	High	0
	FALSE	High	LTEMETMQSQLMAEK	2xOxidation [M]	2.21938e-10	0	1	1	10	Q8VDD5	0	1801.8	0.221	4250000	940600	5	5	Unique	86.25	High	0
	FALSE	High	LTEMETMQSQLMAEK	2xOxidation [M]; 1xLabel:13C(6) [K15]	8.42322e-07	0	1	1	4	Q8VDD5	0	1807.82	0.252	4534000	1144000	2	2	Unique	45.32	High	0
	FALSE	High	LTEMETMQSQLMAEK	3xOxidation [M4; M7; M12]	7.11727e-10	0	1	1	11	Q8VDD5	0	1817.8	0.289	17870000	5166000	5	5	Unique	77.63	High	0
	FALSE	High	LTEMETMQSQLMAEK	3xOxidation [M4; M7; M12]; 1xLabel:13C(6) [K15]	2.13905e-08	0	1	1	8	Q8VDD5	0	1823.82	0.418	834100000	348900000	5	5	Unique	52.73	High	0
	FALSE	High	LTEMETMQSQLMAEK	1xLabel:13C(6) [K15]	2.18131e-07	0	1	1	2	Q8VDD5	0	1775.83	0.433	349600000	151400000	2	2	Unique	72.16	High	0
	FALSE	High	IAQLEEELEEEQGNTELINDR		4.61446e-11	0	1	1	19	Q8VDD5	0	2472.17	0.338	72780000	24630000	5	5	Unique	100.1	High	0
	FALSE	High	IAQLEEELEEEQGNTELINDR	1xLabel:13C(6)15N(4) [R21]	1.24985e-10	0	1	1	11	Q8VDD5	0	2482.18	0.361	1903000000	686600000	9	9	Unique	111.55	High	0
	FALSE	High	KLEEDQIIMEDQNCK	1xPropionamide [C14]	5.05216e-15	0	1	1	6	Q8VDD5	1	1906.89	0.428	1432000000	612600000	2	2	Unique	129.99	High	0
	FALSE	High	KLEEDQIIMEDQNCK	2xLabel:13C(6) [K1; K15]; 1xPropionamide [C14]	0.000336945	0	1	1	2	Q8VDD5	1	1918.93	0.412	228200000	94090000	2	2	Unique	33.65	High	0
	FALSE	High	KEEELQAALAR		7.23548e-07	0	2	2	7	O08638; Q8VDD5	1	1257.68	0.342	5786000	1977000	1	1	Not Unique	68.88	High	0
	FALSE	High	KEEELQAALAR	1xLabel:13C(6)15N(4) [R11]; 1xLabel:13C(6) [K1]	2.64181e-08	0	2	2	8	O08638; Q8VDD5	1	1273.71	0.425	6624000000	2814000000	6	6	Not Unique	88.78	High	0
	FALSE	High	ASIAALEAK		3.95934e-05	0	1	1	8	Q8VDD5	0	873.504	0.483	26480000	12780000	2	2	Unique	70.59	High	0
	FALSE	High	EDQSILCTGESGAGK	1xPropionamide [C7]	1.0703e-08	0	4	4	13	O08638; Q8VDD5; Q6URW6; Q61879	0	1565.71	0.249	4013000	997300	4	4	Not Unique	62.38	High	0
	FALSE	High	EDQSILCTGESGAGK	1xLabel:13C(6) [K15]; 1xPropionamide [C7]	2.95623e-07	0	4	4	10	O08638; Q8VDD5; Q6URW6; Q61879	0	1571.73	0.483	15570000	7521000	4	4	Not Unique	58.47	High	0
	FALSE	High	KLEEDQIIMEDQNCK	1xOxidation [M9]; 1xPropionamide [C14]	7.17762e-10	0	1	1	6	Q8VDD5	1	1922.88	0.419	228700000	95810000	3	3	Unique	78.72	High	0
	FALSE	High	KMEDGVGCLETAEEAK	1xOxidation [M2]; 1xPropionamide [C8]	2.05611e-07	0	1	1	8	Q8VDD5	1	1796.8	0.38	38670000	14710000	6	6	Unique	45.96	High	0
	FALSE	High	VIQYLAHVASSHK		2.80267e-08	0	2	2	13	Q8VDD5; Q61879	0	1452.8	0.426	1364000000	580700000	5	5	Not Unique	56.66	High	0
	FALSE	High	KMEDGVGCLETAEEAK	1xOxidation [M2]; 2xLabel:13C(6) [K1; K16]; 1xPropionamide [C8]	8.12507e-11	0	1	1	2	Q8VDD5	1	1808.84	0.374	203000000	75870000	1	1	Unique	76.63	High	0
	FALSE	High	HEAMITDLEER		4.09531e-05	0	1	1	6	Q8VDD5	0	1343.63	0.232	4934000	1143000	2	2	Unique	55.62	High	0
	FALSE	High	HEAMITDLEER	1xLabel:13C(6)15N(4) [R11]	2.97333e-08	0	1	1	2	Q8VDD5	0	1353.63	0.429	638500000	273700000	1	1	Unique	66.41	High	0
	FALSE	High	HEAMITDLEER	1xOxidation [M4]	2.16297e-07	0	1	1	7	Q8VDD5	0	1359.62	0.54	8040000	4340000	2	2	Unique	64.45	High	0
	FALSE	High	HEAMITDLEER	1xOxidation [M4]; 1xLabel:13C(6)15N(4) [R11]	1.03426e-05	0	1	1	6	Q8VDD5	0	1369.63	0.42	895200000	376000000	5	5	Unique	48.4	High	0
	FALSE	High	EMEAELEDERK		3.13624e-07	0	1	1	3	Q8VDD5	1	1378.62	0.302	1321000	398900	1	1	Unique	58.62	High	0
	FALSE	High	EMEAELEDERK	1xLabel:13C(6)15N(4) [R10]; 1xLabel:13C(6) [K11]	9.66707e-06	0	1	1	2	Q8VDD5	1	1394.64	0.413	1483000000	613300000	2	2	Unique	48.34	High	0
	FALSE	High	EMEAELEDERK	1xOxidation [M2]; 1xLabel:13C(6)15N(4) [R10]; 1xLabel:13C(6) [K11]	6.44578e-06	0	1	1	7	Q8VDD5	1	1410.64	0.409	307400000	125700000	5	5	Unique	51.47	High	0
	FALSE	High	EMEAELEDERK	1xOxidation [M2]	3.04017e-06	0	1	1	7	Q8VDD5	1	1394.61	0.186	4486000	832600	3	3	Unique	58.58	High	0
	FALSE	High	LQEMESAVK	1xOxidation [M4]; 1xLabel:13C(6) [K9]	2.06687e-05	0	1	1	2	Q8VDD5	0	1056.53	0.381	86490000	32920000	2	2	Unique	63.24	High	0
	FALSE	High	LQEMESAVK	1xOxidation [M4]	2.84867e-05	0	1	1	1	Q8VDD5	0	1050.51						No Quan Values	61.25	High	0
	FALSE	High	NTDQASMPDNTAAQK		2.61259e-09	0	2	2	9	O08638; Q8VDD5	0	1591.7	0.707	3261000	2307000	3	3	Not Unique	80.1	High	0
	FALSE	High	NTDQASMPDNTAAQK	1xLabel:13C(6) [K15]	1.18444e-08	0	2	2	8	O08638; Q8VDD5	0	1597.72	0.442	734000000	324600000	6	6	Not Unique	70.5	High	0
	FALSE	High	NTDQASMPDNTAAQK	1xOxidation [M7]	0.000102742	0	2	2	1	O08638; Q8VDD5	0	1607.7	0.01	104500	293.2	1	1	Not Unique	33.42	High	0
	FALSE	High	THEAQIQEMR	1xLabel:13C(6)15N(4) [R10]	3.57792e-05	0	1	1	5	Q8VDD5	0	1252.6	0.448	1616000000	724600000	3	3	Unique	41.05	High	0
	FALSE	High	TEMEDLMSSK	1xOxidation [M]	1.57345e-06	0	1	1	3	Q8VDD5	0	1186.5						No Quan Values	76.14	High	0
	FALSE	High	TEMEDLMSSK	1xOxidation [M]; 1xLabel:13C(6) [K10]	1.38987e-05	0	1	1	2	Q8VDD5	0	1192.52	0.414	102800000	42540000	2	2	Unique	64.33	High	0
	FALSE	High	QLEEAEEEAQR		1.39429e-07	0	1	1	14	Q8VDD5	0	1331.61	0.177	13880000	2461000	3	3	Unique	66.98	High	0
	FALSE	High	QLEEAEEEAQR	1xLabel:13C(6)15N(4) [R11]	5.80923e-07	0	1	1	14	Q8VDD5	0	1341.62	0.391	156200000	61050000	11	11	Unique	67.11	High	0
	FALSE	High	EMEAELEDER		1.10654e-05	0	1	1	4	Q8VDD5	0	1250.52	0.35	5686000	1988000	2	2	Unique	59.07	High	0
	FALSE	High	EMEAELEDER	1xLabel:13C(6)15N(4) [R10]	9.26744e-06	0	1	1	3	Q8VDD5	0	1260.53	0.438	999600000	437400000	3	3	Unique	54.51	High	0
	FALSE	High	EMEAELEDER	1xOxidation [M2]	0.000255277	0	1	1	9	Q8VDD5	0	1266.52						No Quan Values	38.47	High	6.579e-05
	FALSE	High	EMEAELEDER	1xOxidation [M2]; 1xLabel:13C(6)15N(4) [R10]	0.000415684	0	1	1	10	Q8VDD5	0	1276.52	0.328	71310000	23370000	8	8	Unique	48.4	High	6.579e-05
	FALSE	High	ALEQQVEEMK	1xLabel:13C(6) [K10]	3.07354e-05	0	1	1	5	Q8VDD5	0	1210.61	0.335	24150000	8087000	4	4	Unique	52.86	High	0
	FALSE	High	ALEQQVEEMK	1xOxidation [M9]	3.08372e-07	0	1	1	10	Q8VDD5	0	1220.58	0.348	88010000	30610000	3	3	Unique	80.62	High	0
	FALSE	High	ALEQQVEEMK	1xOxidation [M9]; 1xLabel:13C(6) [K10]	6.39158e-06	0	1	1	5	Q8VDD5	0	1226.6	0.43	2700000000	1161000000	3	3	Unique	64.98	High	0
	FALSE	High	ALEEAMEQK	1xOxidation [M6]	2.84867e-05	0	1	1	1	Q8VDD5	0	1064.49						No Quan Values	48.96	High	0
	FALSE	High	ALEQQVEEMK		2.26227e-06	0	1	1	10	Q8VDD5	0	1204.59	0.408	32250000	13160000	3	3	Unique	68.87	High	0
	FALSE	High	DMFQETMEAMR		0.000122649	0	1	1	2	Q8VDD5	0	1388.56						No Quan Values	46.73	High	0
	FALSE	High	DMFQETMEAMR	1xOxidation [M]	5.44418e-06	0	1	1	3	Q8VDD5	0	1404.56	0.426	251400000	107100000	1	1	Unique	56.62	High	0
	FALSE	High	DMFQETMEAMR	1xOxidation [M]; 1xLabel:13C(6)15N(4) [R11]	2.15599e-05	0	1	1	2	Q8VDD5	0	1414.57	0.448	59830000	26820000	1	1	Unique	52.25	High	0
	FALSE	High	DMFQETMEAMR	2xOxidation [M]	1.85202e-05	0	1	1	6	Q8VDD5	0	1420.55	0.464	2777000	1287000	2	2	Unique	54.63	High	0
	FALSE	High	DMFQETMEAMR	2xOxidation [M]; 1xLabel:13C(6)15N(4) [R11]	3.48844e-05	0	1	1	4	Q8VDD5	0	1430.56	0.486	488900000	237500000	2	2	Unique	55.76	High	0
	FALSE	High	DMFQETMEAMR	3xOxidation [M2; M7; M10]	0.000130106	0	1	1	11	Q8VDD5	0	1436.55	0.211	921200	194700	2	2	Unique	41.06	High	0
	FALSE	High	DMFQETMEAMR	3xOxidation [M2; M7; M10]; 1xLabel:13C(6)15N(4) [R11]	2.26802e-05	0	1	1	8	Q8VDD5	0	1446.56	0.421	55110000	23200000	4	4	Unique	43.33	High	0
	FALSE	High	DMFQETMEAMR	1xLabel:13C(6)15N(4) [R11]	5.10029e-05	0	1	1	1	Q8VDD5	0	1398.57	0.387	181300000	70250000	1	1	Unique	49.85	High	0
	FALSE	High	ELEDATETADAMNR	1xOxidation [M12]; 1xLabel:13C(6)15N(4) [R14]	3.72475e-09	0	1	1	14	Q8VDD5	0	1591.68	0.433	3181000000	1376000000	12	12	Unique	82.5	High	0
	FALSE	High	ELEDATETADAMNR	1xOxidation [M12]	3.97441e-10	0	1	1	24	Q8VDD5	0	1581.67	0.195	10860000	2120000	6	6	Unique	77.49	High	0
	FALSE	High	ELEDATETADAMNR		5.66627e-10	0	1	1	7	Q8VDD5	0	1565.67	0.434	1487000000	645000000	2	2	Unique	96.3	High	0
	FALSE	High	ELEDATETADAMNR	1xLabel:13C(6)15N(4) [R14]	1.38987e-05	0	1	1	6	Q8VDD5	0	1575.68	0.298	46360000	13800000	6	6	Unique	35.7	High	0
	FALSE	High	EQLEEEEEAKR	1xLabel:13C(6)15N(4) [R11]; 1xLabel:13C(6) [K10]	3.66968e-05	0	1	1	7	Q8VDD5	1	1405.68	0.423	264900000	112000000	5	5	Unique	40.37	High	6.579e-05
	FALSE	High	HEDELLAK		0.000171832	0	1	1	3	Q8VDD5	0	954.489	0.44	143800000	63260000	3	3	Unique	43.54	High	0
	FALSE	High	EQLEEEEEAK		9.36373e-05	0	1	1	6	Q8VDD5	0	1233.55	0.378	5287000	1996000	1	1	Unique	52.7	High	0
	FALSE	High	EQLEEEEEAKR		2.73092e-05	0	1	1	19	Q8VDD5	1	1389.65	0.448	4706000000	2109000000	6	6	Unique	55.2	High	0
	FALSE	High	EQLEEEEEAK	1xLabel:13C(6) [K10]	5.23108e-05	0	1	1	5	Q8VDD5	0	1239.57	0.32	14140000	4525000	3	3	Unique	42.91	High	0
	FALSE	High	RQLEEAEEEAQR	2xLabel:13C(6)15N(4) [R1; R12]	4.19035e-06	0	1	1	1	Q8VDD5	1	1507.73	0.426	607700000	258800000	1	1	Unique	64.48	High	0
	FALSE	High	RQLEEAEEEAQR		1.11301e-06	0	1	1	5	Q8VDD5	1	1487.71	0.389	94720000	36860000	4	4	Unique	61.67	High	0
	FALSE	High	QQQLTAMK		0.000297019	0	2	2	2	O08638; Q8VDD5	0	947.498	0.214	3007000	642500	1	1	Not Unique	61.76	High	0
	FALSE	High	HEMPPHIYAITDTAYR		6.04357e-08	0	1	1	7	Q8VDD5	0	1914.92						No Quan Values	44	High	0
	FALSE	High	HEMPPHIYAITDTAYR	1xLabel:13C(6)15N(4) [R16]	1.51714e-07	0	1	1	6	Q8VDD5	0	1924.92	0.418	424500000	177400000	3	3	Unique	44.58	High	0
	FALSE	High	HEMPPHIYAITDTAYR	1xOxidation [M3]	3.20943e-11	0	1	1	10	Q8VDD5	0	1930.91	0.223	7037000	1572000	2	2	Unique	66.41	High	0
	FALSE	High	HEMPPHIYAITDTAYR	1xOxidation [M3]; 1xLabel:13C(6)15N(4) [R16]	5.86335e-13	0	1	1	9	Q8VDD5	0	1940.92	0.45	2269000000	1021000000	7	7	Unique	79.97	High	0
	FALSE	High	IAQLEEQLDNETK		1.642e-09	0	1	1	12	Q8VDD5	0	1530.76	0.435	6775000000	2947000000	6	6	Unique	76.47	High	0
	FALSE	High	IAQLEEQLDNETK	1xLabel:13C(6) [K13]	4.33618e-09	0	1	1	13	Q8VDD5	0	1536.78	0.375	333500000	125200000	12	12	Unique	72.52	High	0
	FALSE	High	DELADEIANSSGK		2.79399e-06	0	1	1	10	Q8VDD5	0	1348.62	0.472	50870000	24000000	5	5	Unique	66.98	High	0
	FALSE	High	DELADEIANSSGK	1xLabel:13C(6) [K13]	4.74356e-07	0	1	1	7	Q8VDD5	0	1354.64	0.439	5657000000	2484000000	4	4	Unique	71.2	High	0
	FALSE	High	VAEFTTNLMEEEEK	1xOxidation [M9]; 1xLabel:13C(6) [K14]	3.08372e-07	0	1	1	7	Q8VDD5	0	1691.78	0.516	1251000000	645900000	4	4	Unique	76.14	High	0
	FALSE	High	VEAQLQELQVK		2.95623e-07	0	1	1	7	Q8VDD5	0	1284.72						No Quan Values	87.72	High	0
	FALSE	High	VEAQLQELQVK	1xLabel:13C(6) [K11]	1.67893e-07	0	1	1	8	Q8VDD5	0	1290.74	0.428	3011000000	1288000000	6	6	Unique	71.62	High	0
	FALSE	High	VAEFTTNLMEEEEK		1.66996e-09	0	1	1	5	Q8VDD5	0	1669.76						No Quan Values	89.2	High	0
	FALSE	High	VAEFTTNLMEEEEK	1xLabel:13C(6) [K14]	1.3067e-06	0	1	1	6	Q8VDD5	0	1675.78	0.433	2454000000	1064000000	4	4	Unique	59.94	High	0
	FALSE	High	VAEFTTNLMEEEEK	1xOxidation [M9]	3.40345e-08	0	1	1	7	Q8VDD5	0	1685.76						No Quan Values	82.82	High	0
	FALSE	High	AGVLAHLEEER	1xLabel:13C(6)15N(4) [R11]	9.16538e-07	0	2	2	16	Q8VDD5; Q61879	0	1233.65	0.44	5952000000	2620000000	12	12	Not Unique	64.99	High	0
	FALSE	High	FLSNGHVTIPGQQDK		9.66707e-06	0	1	1	7	Q8VDD5	0	1640.84	0.313	25470000	7962000	3	3	Unique	46.71	High	0
	FALSE	High	FLSNGHVTIPGQQDK	1xLabel:13C(6) [K15]	0.000131208	0	1	1	3	Q8VDD5	0	1646.86	0.421	1456000000	613100000	3	3	Unique	59.89	High	0
	FALSE	High	EEELQAALAR		6.68159e-05	0	2	2	4	O08638; Q8VDD5	0	1129.58	0.201	6690000	1342000	2	2	Not Unique	43.98	High	0
	FALSE	High	EEELQAALAR	1xLabel:13C(6)15N(4) [R10]	7.07316e-06	0	2	2	1	O08638; Q8VDD5	0	1139.59	0.417	319000000	133000000	1	1	Not Unique	50.68	High	0
	FALSE	High	RHEMPPHIYAITDTAYR	1xOxidation [M4]	0.000266248	0	1	1	2	Q8VDD5	1	2087.01	0.35	480500	168000	1	1	Unique	24.07	High	0.003048
	FALSE	High	RHEMPPHIYAITDTAYR	2xLabel:13C(6)15N(4) [R1; R17]	2.76312e-07	0	1	1	3	Q8VDD5	1	2091.03	0.377	47910000	18080000	3	3	Unique	35	High	0
	FALSE	High	RHEMPPHIYAITDTAYR	1xOxidation [M4]; 2xLabel:13C(6)15N(4) [R1; R17]	6.26793e-07	0	1	1	1	Q8VDD5	1	2107.03	0.358	110500000	39530000	1	1	Unique	50.07	High	0
	FALSE	High	MEDGVGCLETAEEAK	1xPropionamide [C7]	1.43449e-09	0	1	1	6	Q8VDD5	0	1652.71	0.348	4756000	1655000	3	3	Unique	89.47	High	0
	FALSE	High	MEDGVGCLETAEEAK	1xLabel:13C(6) [K15]; 1xPropionamide [C7]	1.08516e-06	0	1	1	2	Q8VDD5	0	1658.73	0.288	18800000	5409000	2	2	Unique	60.18	High	0
	FALSE	High	MEDGVGCLETAEEAK	1xOxidation [M1]; 1xPropionamide [C7]	3.09326e-09	0	1	1	7	Q8VDD5	0	1668.71	0.154	3788000	583100	2	2	Unique	69.67	High	0
	FALSE	High	MEDGVGCLETAEEAK	1xOxidation [M1]; 1xLabel:13C(6) [K15]; 1xPropionamide [C7]	1.3254e-07	0	1	1	7	Q8VDD5	0	1674.73	0.417	85210000	35510000	6	6	Unique	65.3	High	0
	FALSE	High	AGVLAHLEEER		5.44418e-06	0	2	2	14	Q8VDD5; Q61879	0	1223.64	0.01	14150000	293.2	1	1	Not Unique	54.11	High	0
	FALSE	High	ALELDSNLYR	1xLabel:13C(6)15N(4) [R10]	0.000210335	0	1	1	6	Q8VDD5	0	1203.62	0.319	129200000	41220000	5	5	Unique	51.99	High	0
	FALSE	High	IMGIPEDEQMGLLR		9.11225e-06	0	1	1	1	Q8VDD5	0	1601.8						No Quan Values	35.49	High	0
	FALSE	High	IMGIPEDEQMGLLR	1xLabel:13C(6)15N(4) [R14]	2.24895e-05	0	1	1	1	Q8VDD5	0	1611.81	100	293.2	246500000	1	1	Unique	51.6	High	0
	FALSE	High	IMGIPEDEQMGLLR	2xOxidation [M2; M10]	2.47586e-07	0	1	1	6	Q8VDD5	0	1633.79	0.559	16570000	9253000	3	3	Unique	51.34	High	0
	FALSE	High	ALELDSNLYR		2.24895e-05	0	1	1	5	Q8VDD5	0	1193.62	0.599	61130000	36600000	2	2	Unique	72.18	High	0
	FALSE	High	LKDVLLQVEDER		6.99517e-07	0	1	1	11	Q8VDD5	1	1456.8	0.256	16270000	4173000	4	4	Unique	42.64	High	0
	FALSE	High	KQELEEICHDLEAR	1xLabel:13C(6)15N(4) [R14]; 1xLabel:13C(6) [K1]; 1xPropionamide [C8]	1.01157e-07	0	1	1	7	Q8VDD5	1	1799.89	0.402	847500000	340400000	6	6	Unique	63.97	High	0
	FALSE	High	DVLLQVEDER		5.54944e-05	0	1	1	11	Q8VDD5	0	1215.62	0.432	4510000000	1946000000	4	4	Unique	56.71	High	0
	FALSE	High	DVLLQVEDER	1xLabel:13C(6)15N(4) [R10]	0.000108075	0	1	1	10	Q8VDD5	0	1225.63	0.384	166100000	63790000	6	6	Unique	54.74	High	0
	FALSE	High	KQELEEICHDLEAR	1xPropionamide [C8]	8.99154e-11	0	1	1	4	Q8VDD5	1	1783.86						No Quan Values	59.03	High	0
	FALSE	High	LKDVLLQVEDER	1xLabel:13C(6)15N(4) [R12]; 1xLabel:13C(6) [K2]	6.82019e-07	0	1	1	4	Q8VDD5	1	1472.83	0.375	507900000	190600000	3	3	Unique	56.05	High	0
	FALSE	High	TDLLLEPYNK	1xLabel:13C(6) [K10]	3.07354e-05	0	1	1	7	Q8VDD5	0	1211.66	0.042	433900000	18220000	4	4	Unique	56.64	High	0
	FALSE	High	TELEDTLDSTAAQQELR	1xLabel:13C(6)15N(4) [R17]	1.31833e-09	0	1	1	14	Q8VDD5	0	1929.93	0.412	1128000000	464900000	8	8	Unique	102.72	High	0
	FALSE	High	TDLLLEPYNK		9.91507e-06	0	1	1	4	Q8VDD5	0	1205.64	0.432	2698000000	1166000000	2	2	Unique	69.7	High	0
	FALSE	High	TELEDTLDSTAAQQELR		5.02103e-11	0	1	1	16	Q8VDD5	0	1919.92	0.304	23810000	7245000	6	6	Unique	104.61	High	0
	FALSE	High	LEEDQIIMEDQNCK	1xOxidation [M8]; 1xPropionamide [C13]	6.30419e-08	0	1	1	6	Q8VDD5	0	1794.79	0.346	5465000	1892000	3	3	Unique	56.07	High	0
	FALSE	High	KVEAQLQELQVK	2xLabel:13C(6) [K1; K12]	3.32721e-07	0	1	1	8	Q8VDD5	1	1424.85	0.424	1480000000	627500000	6	6	Unique	62.67	High	0
	FALSE	High	LEEDQIIMEDQNCK	1xPropionamide [C13]	8.91225e-08	0	1	1	2	Q8VDD5	0	1778.79						No Quan Values	73.13	High	0
	FALSE	High	KFDQLLAEEK	2xLabel:13C(6) [K1; K10]	2.16875e-06	0	4	4	15	O08638; Q8VDD5; Q6URW6; Q61879	1	1232.69	0.43	2876000000	1237000000	13	13	Not Unique	68.32	High	0
	FALSE	High	LEEDQIIMEDQNCK	1xLabel:13C(6) [K14]; 1xPropionamide [C13]	9.2431e-07	0	1	1	2	Q8VDD5	0	1784.81	0.35	62750000	21960000	1	1	Unique	51.33	High	0
	FALSE	High	KFDQLLAEEK		1.10365e-06	0	4	4	9	O08638; Q8VDD5; Q6URW6; Q61879	1	1220.65	0.411	70090000	28780000	3	3	Not Unique	64.76	High	0
	FALSE	High	LEEDQIIMEDQNCK	1xOxidation [M8]; 1xLabel:13C(6) [K14]; 1xPropionamide [C13]	1.65081e-07	0	1	1	3	Q8VDD5	0	1800.81	0.391	484700000	189600000	2	2	Unique	69.5	High	0
	FALSE	High	KVEAQLQELQVK		1.26721e-08	0	1	1	14	Q8VDD5	1	1412.81	0.244	20410000	4975000	5	5	Unique	70.35	High	0
	FALSE	High	KLEEDQIIMEDQNCK	1xOxidation [M9]; 2xLabel:13C(6) [K1; K15]; 1xPropionamide [C14]	0.00107918	0.000103888	1	1	4	Q8VDD5	1	1934.92	0.304	23110000	7037000	3	3	Unique	17.85	High	0.0001261
	FALSE	High	KLVWVPSSK		0.000698885	0.000103888	1	1	3	Q8VDD5	1	1043.62	0.379	1074000	406600	1	1	Unique	41.49	High	6.579e-05
	FALSE	High	CQYLQAEK	1xPropionamide [C1]	0.000499941	0.000103888	1	1	5	Q8VDD5	0	1053.5	0.412	40520000	16700000	4	4	Unique	30.33	High	6.579e-05
	FALSE	High	THEAQIQEMR		0.000992774	0.000103888	1	1	5	Q8VDD5	0	1242.59	0.36	5980000	2150000	1	1	Unique	38.5	High	0.0001745
	FALSE	High	TEMEDLMSSK	2xOxidation [M3; M7]	0.000976335	0.000103888	1	1	2	Q8VDD5	0	1202.49						No Quan Values	27.46	High	6.579e-05
	FALSE	High	TEMEDLMSSK	1xLabel:13C(6) [K10]	0.000875877	0.000103888	1	1	1	Q8VDD5	0	1176.52						No Quan Values	39.74	High	6.579e-05
	FALSE	High	QSVSNLEK	1xLabel:13C(6) [K8]	0.00104376	0.000103888	1	1	1	Q8VDD5	0	910.494	0.412	9549000	3930000	1	1	Unique	48.1	High	6.579e-05
	FALSE	High	VVQEQGTHPKFQKPK		0.000772669	0.000103888	1	1	1	Q8VDD5	1	1750.96	0.313	16250000	5080000	1	1	Unique	20.08	High	6.579e-05
	FALSE	High	IMGIPEDEQMGLLR	1xOxidation [M]	0.000898107	0.000103888	1	1	2	Q8VDD5	0	1617.8						No Quan Values	27.52	High	6.579e-05
	FALSE	High	IMGIPEDEQMGLLR	2xOxidation [M2; M10]; 1xLabel:13C(6)15N(4) [R14]	0.000766235	0.000103888	1	1	6	Q8VDD5	0	1643.8	0.404	2260000000	914000000	4	4	Unique	24.9	High	6.579e-05
	FALSE	High	GTGDCSDEEVDGK	1xPhospho [S6]; 1xPropionamide [C5]	0.000648183	0.000103888	1	1	1	Q8VDD5	0	1462.5	0.01	77140	293.2	1	1	Unique	22.56	High	6.579e-05
	FALSE	High	VIQYLAHVASSHK	1xLabel:13C(6) [K13]	0.000675881	0.000103888	2	2	4	Q8VDD5; Q61879	0	1458.82	0.252	109800000	27730000	4	4	Not Unique	48.58	High	6.579e-05
	FALSE	High	GALALEEK		0.000868589	0.000103888	1	1	10	Q8VDD5	0	830.462	0.469	2193000000	1029000000	4	4	Unique	53.53	High	6.579e-05
	FALSE	High	DVLLQVEDERR		0.00119276	0.000103888	1	1	2	Q8VDD5	1	1371.72	0.297	400100000	118700000	1	1	Unique	28.18	High	6.579e-05
	FALSE	High	RDLGEELEALK		0.0010011	0.000103888	2	2	1	O08638; Q8VDD5	1	1272.68	0.33	45730000	15100000	1	1	Not Unique	27.41	High	6.579e-05
	FALSE	High	ADFCIIHYAGK	1xLabel:13C(6) [K11]; 1xPropionamide [C4]	0.000747252	0.000103888	2	2	1	Q8VDD5; Q61879	0	1314.66	0.443	833500000	369000000	1	1	Not Unique	25.74	High	6.579e-05
	FALSE	High	NGFEPASLKEEVGEEAIVELVENGK	2xLabel:13C(6) [K9; K25]	0.00110653	0.000103888	1	1	1	Q8VDD5	1	2699.38	0.426	23150000	9859000	1	1	Unique	34.66	High	6.579e-05
	FALSE	High	KVIQYLAHVASSHK	2xLabel:13C(6) [K1; K14]	0.000693062	0.000103888	2	2	2	Q8VDD5; Q61879	1	1592.93	0.271	13300000	3607000	1	1	Not Unique	42.22	High	6.579e-05
	FALSE	High	SFVEKVVQEQGTHPK		0.000576485	0.000103888	1	1	1	Q8VDD5	1	1712.9						No Quan Values	6.99	High	6.579e-05
	FALSE	High	INFDVNGYIVGANIETYLLEK		0.0004335	0.000103888	1	1	2	Q8VDD5	0	2385.23						No Quan Values	12.24	High	0.003563
	FALSE	High	LRLEVNLQAMK	1xLabel:13C(6)15N(4) [R2]; 1xLabel:13C(6) [K11]	0.00108822	0.000103888	1	1	2	Q8VDD5	1	1330.78	0.438	378800000	165900000	2	2	Unique	34.22	High	6.579e-05
	FALSE	High	LRLEVNLQAMK	1xOxidation [M10]	0.000710676	0.000103888	1	1	2	Q8VDD5	1	1330.75	0.255	4139000	1056000	1	1	Unique	24.15	High	6.579e-05
	FALSE	High	QIATLHAQVTDMKK	1xOxidation [M12]; 2xLabel:13C(6) [K13; K14]	0.00107021	0.000103888	1	1	1	Q8VDD5	1	1611.89	100	293.2	14420000	1	1	Unique	23.46	High	6.579e-05
	FALSE	High	ALEEAMEQK	1xLabel:13C(6) [K9]	0.00132918	0.000199129	1	1	8	Q8VDD5	0	1054.52	0.434	2059000000	893200000	8	8	Unique	42.54	High	0.0001261
	FALSE	High	KGTGDCSDEEVDGKADGADAK	1xPropionamide [C6]	0.00136279	0.000199129	1	1	2	Q8VDD5	2	2138.91	0.35	1776000	621600	2	2	Unique	30.39	High	0.0001261
	FALSE	High	GTGDCSDEEVDGK	1xPropionamide [C5]	0.00142069	0.000199129	1	1	5	Q8VDD5	0	1382.54	0.362	1069000	387200	4	4	Unique	47.22	High	0.0001261
	FALSE	High	QAKEERTFHIFYYLLSGAGEHLK	1xLabel:13C(6)15N(4) [R6]; 2xLabel:13C(6) [K3; K23]	0.00150586	0.000199129	1	1	1	Q8VDD5	2	2759.46	0.401	52010000	20860000	1	1	Unique	27.61	High	0.0001261
	FALSE	High	TEMEDLMSSK		0.00129639	0.000199129	1	1	5	Q8VDD5	0	1170.5	0.127	5196000	658200	2	2	Unique	33.31	High	0.0001745
	FALSE	High	THEAQIQEMR	1xOxidation [M9]; 1xLabel:13C(6)15N(4) [R10]	0.00145659	0.000199129	1	1	6	Q8VDD5	0	1268.59	0.399	27520000	10980000	4	4	Unique	35.79	High	0.0001745
	FALSE	High	LQEMESAVK		0.00128564	0.000199129	1	1	2	Q8VDD5	0	1034.52						No Quan Values	38.17	High	0.0006008
	FALSE	High	LEVNLQAMK		0.00199675	0.000277061	1	1	4	Q8VDD5	0	1045.57	0.268	2626000	702800	1	1	Unique	37.53	High	0.0001745
	FALSE	High	ASIAALEAK	1xLabel:13C(6) [K9]	0.00156976	0.000277061	1	1	8	Q8VDD5	0	879.524	0.441	4285000000	1889000000	6	6	Unique	52.02	High	0.0001745
	FALSE	High	AGVLAHLEEERDLK		0.00159606	0.000277061	2	2	2	Q8VDD5; Q61879	1	1579.84						No Quan Values	29.63	High	0.0001745
	FALSE	High	RHEMPPHIYAITDTAYR		0.0016228	0.000277061	1	1	1	Q8VDD5	1	2071.02						No Quan Values	17.82	High	0.0001745
	FALSE	High	KLVWVPSSK	2xLabel:13C(6) [K1; K9]	0.00167761	0.000277061	1	1	1	Q8VDD5	1	1055.67						No Quan Values	36.21	High	0.0001745
	FALSE	High	CNGVLEGIR	1xLabel:13C(6)15N(4) [R9]; 1xPropionamide [C1]	0.00204698	0.000277061	4	11	2	O08638; Q8VDD5; Q6URW6; Q61879	0	1041.54						No Quan Values	30.06	High	0.0001745
	FALSE	High	VRTELADKVTK	1xLabel:13C(6)15N(4) [R2]; 2xLabel:13C(6) [K8; K11]	0.0017057	0.000277061	1	1	1	Q8VDD5	2	1281.78	0.336	4965000	1667000	1	1	Unique	28.53	High	0.0001745
	FALSE	High	LEGDSTDLSDQIAELQAQIAELK	1xLabel:13C(6) [K23]	0.00167761	0.000277061	1	1	1	Q8VDD5	0	2493.27	0.425	9651000	4105000	1	1	Unique	23.81	High	0.0001745
	FALSE	High	QACVLMIK	1xOxidation [M6]; 1xLabel:13C(6) [K8]; 1xPropionamide [C3]	0.00226067	0.000277061	1	1	1	Q8VDD5	0	998.547	0.44	186700000	82080000	1	1	Unique	43.18	High	0.0001745
	FALSE	High	AQTKEQADFAIEALAK		0.00220527	0.000277061	3	3	2	O08638; Q8VDD5; Q6URW6	1	1733.91	0.626	2150000	1347000	1	1	Not Unique	23.42	High	0.0001745
	FALSE	High	LEEKVAAYDK	2xLabel:13C(6) [K4; K10]	0.00273344	0.000360415	1	1	1	Q8VDD5	1	1177.65	0.372	9684000	3602000	1	1	Unique	30.29	High	0.0002262
	FALSE	High	QRYEILTPNSIPK		0.00266665	0.000360415	1	1	1	Q8VDD5	1	1558.86	0.475	13980000	6636000	1	1	Unique	25.1	High	0.0002262
	FALSE	High	NGFEPASLK		0.0024963	0.000360415	1	1	3	Q8VDD5	0	962.494	0.221	8570000	1895000	3	3	Unique	29.54	High	0.006713
	FALSE	High	QLLQANPILEAFGNAKTVK		0.00251699	0.000360415	3	3	1	O08638; Q8VDD5; Q6URW6	1	2055.16	0.492	9121000	4488000	1	1	Not Unique	13.12	High	0.0002262
	FALSE	High	DLEGLSQR		0.00262302	0.000360415	1	1	9	Q8VDD5	0	917.469	0.415	99310000	41220000	4	4	Unique	40.98	High	0.001879
	FALSE	High	DELADEIANSSGK	1xPhospho [S10]	0.00277889	0.000360415	1	1	1	Q8VDD5	0	1428.59						No Quan Values	11.33	High	0.0002262
	FALSE	High	QACVLMIK	1xPropionamide [C3]	0.00251699	0.000360415	1	1	1	Q8VDD5	0	976.532						No Quan Values	36.34	High	0.0002262
	FALSE	High	LRLEVNLQAMK	1xOxidation [M10]; 1xLabel:13C(6)15N(4) [R2]; 1xLabel:13C(6) [K11]	0.00275607	0.000360415	1	1	2	Q8VDD5	1	1346.78	0.452	198700000	89860000	2	2	Unique	41.32	High	0.0002262
	FALSE	High	LEVNLQAMK	1xOxidation [M8]; 1xLabel:13C(6) [K9]	0.00314423	0.000438351	1	1	6	Q8VDD5	0	1067.59	0.41	1606000000	658800000	5	5	Unique	30.05	High	0.0002746
	FALSE	High	QACVLMIK	1xOxidation [M6]; 1xPropionamide [C3]	0.00311847	0.000438351	1	1	2	Q8VDD5	0	992.527						No Quan Values	34.49	High	0.0002746
	FALSE	High	KRHEMPPHIYAITDTAYR	1xOxidation [M5]	0.00287201	0.000438351	1	1	3	Q8VDD5	2	2215.11	1.974	2793000	5515000	1	1	Unique	19.57	High	0.0003249
	FALSE	High	TEMEDLMSSKDDVGK	2xOxidation [M3; M7]	0.00289576	0.000438351	1	1	1	Q8VDD5	1	1716.73	0.356	1308000	466100	1	1	Unique	21.43	High	0.0002746
	FALSE	High	VDYKADEWLMK	1xOxidation [M10]	0.00280188	0.000438351	2	2	2	Q8VDD5; Q61879	1	1413.67	0.412	9555000	3934000	1	1	Not Unique	18.87	High	0.0002746
	FALSE	High	VAAYDKLEK		0.00299274	0.000438351	1	1	3	Q8VDD5	1	1036.57						No Quan Values	41.91	High	0.0002746
	FALSE	High	THEAQIQEMR	1xOxidation [M9]	0.00335801	0.000519545	1	1	3	Q8VDD5	0	1258.58	0.329	16390000	5401000	1	1	Unique	38.51	High	0.0003249
	FALSE	High	LQEMESAVK	1xLabel:13C(6) [K9]	0.00333053	0.000519545	1	1	3	Q8VDD5	0	1040.54	0.435	2427000000	1056000000	3	3	Unique	35.68	High	0.0003249
	FALSE	High	LQKDLEGLSQR	1xLabel:13C(6)15N(4) [R11]; 1xLabel:13C(6) [K3]	0.00330326	0.000519545	1	1	1	Q8VDD5	1	1302.73	0.392	5426000	2129000	1	1	Unique	24.87	High	0.0003249
	FALSE	High	CNGVLEGIR	1xPropionamide [C1]	0.00355677	0.000597882	4	11	3	O08638; Q8VDD5; Q6URW6; Q61879	0	1031.53	0.143	1687000	242000	1	1	Not Unique	21.76	High	0.001613
	FALSE	High	GDLPFVVTR		0.0036755	0.000597882	1	1	7	Q8VDD5	0	1003.56	0.242	33550000	8126000	4	4	Unique	26.97	High	0.000374
	FALSE	High	TISAKYAEER	1xLabel:13C(6)15N(4) [R10]; 1xLabel:13C(6) [K5]	0.00379813	0.000597882	1	1	1	Q8VDD5	1	1183.63	0.338	5181000	1753000	1	1	Unique	31.43	High	0.000374
	FALSE	High	QQQLTAMK	1xLabel:13C(6) [K8]	0.0036755	0.000597882	2	2	1	O08638; Q8VDD5	0	953.518	0.42	184500000	77530000	1	1	Not Unique	36.23	High	0.000374
	FALSE	High	GDLPFVVTR	1xLabel:13C(6)15N(4) [R9]	0.00392479	0.00066745	1	1	1	Q8VDD5	0	1013.57	0.426	1136000000	484300000	1	1	Unique	40.28	High	0.0004168
	FALSE	High	EEILAQAKENEK	2xLabel:13C(6) [K8; K12]	0.0040225	0.00066745	1	1	1	Q8VDD5	1	1413.76	0.113	6015000	679600	1	1	Unique	23.37	High	0.0004168
	FALSE	High	ADEWLMK	1xOxidation [M6]; 1xLabel:13C(6) [K7]	0.00415652	0.00066745	2	2	4	Q8VDD5; Q61879	0	914.438	0.41	60350000	24760000	4	4	Not Unique	44.24	High	0.0004168
	FALSE	High	EEILAQAK		0.00462319	0.000822704	1	1	10	Q8VDD5	0	901.499	0.416	87880000	36570000	5	5	Unique	40.56	High	0.0005124
	FALSE	High	VKPLLNSIR		0.00477691	0.000822704	1	1	6	Q8VDD5	0	1039.66	0.429	843900000	362300000	3	3	Unique	43.37	High	0.002454
	FALSE	High	VKPLLNSIR	1xLabel:13C(6)15N(4) [R9]; 1xLabel:13C(6) [K2]	0.00469943	0.000822704	1	1	4	Q8VDD5	0	1055.69	0.45	1862000000	837600000	3	3	Unique	44.35	High	0.0006456
	FALSE	High	VEEEAAQK		0.00509966	0.000895688	1	1	1	Q8VDD5	0	903.442						No Quan Values	21.57	High	0.0006008
	FALSE	High	LEVNLQAMK	1xOxidation [M8]	0.00514149	0.000966433	1	1	6	Q8VDD5	0	1061.57						No Quan Values	38.07	High	0.0007875
	FALSE	High	CIIPNHEK	1xPropionamide [C1]	0.00531226	0.000966433	3	3	5	O08638; Q8VDD5; Q61879	0	1024.52	0.154	11960000	1841000	3	3	Not Unique	39.71	High	0.0006008
	FALSE	High	ALEEAMEQK		0.00567088	0.00103796	1	1	2	Q8VDD5	0	1048.5						No Quan Values	16	High	0.0006456
	FALSE	High	RGDLPFVVTR	2xLabel:13C(6)15N(4) [R1; R10]	0.00567088	0.00103796	1	1	3	Q8VDD5	1	1179.67	0.469	1168000000	547300000	3	3	Unique	36.82	High	0.002454
	FALSE	High	NGFEPASLK	1xLabel:13C(6) [K9]	0.00615326	0.00109345	1	1	1	Q8VDD5	0	968.514						No Quan Values	28.97	High	0.0006831
	FALSE	High	LEVNLQAMK	1xLabel:13C(6) [K9]	0.0060044	0.00109345	1	1	6	Q8VDD5	0	1051.59	0.424	1709000000	724900000	5	5	Unique	23.16	High	0.0006831
	FALSE	High	YLYVDKNFINNPLAQADWAAK		0.0060044	0.00109345	1	1	1	Q8VDD5	1	2454.25	0.577	5757000	3322000	1	1	Unique	5.29	High	0.0006831
	FALSE	High	LQLEKVTTEAK		0.00581149	0.00109345	2	2	1	Q8VDD5; Q6URW6	1	1259.72	0.412	6049000	2493000	1	1	Not Unique	16.43	High	0.0006831
	FALSE	High	QACVLMIK	1xLabel:13C(6) [K8]; 1xPropionamide [C3]	0.00581149	0.00109345	1	1	1	Q8VDD5	0	982.552	0.392	79640000	31230000	1	1	Unique	34.34	High	0.0006831
	FALSE	High	DLEGLSQR	1xLabel:13C(6)15N(4) [R8]	0.00718585	0.00114159	1	1	3	Q8VDD5	0	927.477	0.462	51990000	24010000	2	2	Unique	38.78	High	0.002454
	FALSE	High	KLKDVLLQVEDER		0.00718585	0.00114159	1	1	1	Q8VDD5	2	1584.9						No Quan Values	11.86	High	0.0007554
	FALSE	High	FLSNGHVTIPGQQDKDMFQETMEAMR	2xOxidation [M17; M22]; 1xLabel:13C(6)15N(4) [R26]; 1xLabel:13C(6) [K15]	0.0083245	0.00119709	1	1	1	Q8VDD5	1	3058.4						No Quan Values	17.56	High	0.0007875
	FALSE	High	LRLEVNLQAMK		0.00839284	0.00119709	1	1	2	Q8VDD5	1	1314.76						No Quan Values	21.07	High	0.0008953
	FALSE	High	NREEAIKQLR		0.00792608	0.00119709	1	1	1	Q8VDD5	2	1256.71	1.169	588600	688100	1	1	Unique	11.26	High	0.0007875
	FALSE	High	VEEEAAQKNMALK	1xOxidation [M10]	0.00805671	0.00119709	1	1	1	Q8VDD5	1	1476.74	0.497	1570000	780600	1	1	Unique	13.67	High	0.0007875
	FALSE	High	VIQYLAHVASSHKSK		0.00910806	0.00125103	1	1	1	Q8VDD5	1	1667.92	0.31	3256000	1009000	1	1	Unique	17.58	High	0.0008191
	FALSE	High	EEILAQAK	1xLabel:13C(6) [K8]	0.00903386	0.00125103	1	1	6	Q8VDD5	0	907.519	9.465	92460000	875200000	5	5	Unique	37.94	High	0.0008191
	FALSE	High	VEEEEER	1xLabel:13C(6)15N(4) [R7]	0.00903386	0.00125103	2	2	2	Q8VDD5; Q61879	0	929.409	0.432	18430000	7966000	2	2	Not Unique	37.75	High	0.0008191
	FALSE	High	NTNPNFVR		0.00956632	0.00132158	2	2	4	Q8VDD5; Q61879	0	961.485	0.309	61750000	19080000	2	2	Not Unique	33.92	High	0.0008629
	FALSE	High	VEEEEER		0.00980408	0.00137446	2	2	1	Q8VDD5; Q61879	0	919.4						No Quan Values	42.06	High	0.0008953
	FALSE	High	EQEVSILKK		0.0101304	0.00137446	1	1	1	Q8VDD5	1	1073.62	0.22	2040000	449200	1	1	Unique	21.19	High	0.0008953
	FALSE	High	ADEWLMK	1xOxidation [M6]	0.0100478	0.00137446	2	2	7	Q8VDD5; Q61879	0	908.418	0.421	1075000000	452600000	3	3	Not Unique	44.17	High	0.00288
	FALSE	High	QKHSQAVEELADQLEQTK		0.0114544	0.00149537	1	1	1	Q8VDD5	1	2082.05						No Quan Values	11.06	High	0.0011
	FALSE	High	AIRQAKEERTFHIFYYLLSGAGEHLK		0.0122305	0.00176209	1	1	1	Q8VDD5	3	3077.63						No Quan Values	17.94	High	0.001262
	FALSE	High	EQEVSILK		0.0121307	0.00176209	1	1	7	Q8VDD5	0	945.525	0.434	4313000000	1871000000	5	5	Unique	39.25	High	0.001659
	FALSE	High	TEMEDLMSSK	2xOxidation [M3; M7]; 1xLabel:13C(6) [K10]	0.0121307	0.00176209	1	1	1	Q8VDD5	0	1208.51	0.314	8058000	2527000	1	1	Unique	18.85	High	0.001262
	FALSE	High	VEEEAAQK	1xLabel:13C(6) [K8]	0.0127424	0.00195778	1	1	1	Q8VDD5	0	909.462	0.361	354200	127800	1	1	Unique	15.36	High	0.001382
	FALSE	High	VAEFTTNLMEEEEKSK	1xOxidation [M9]	0.0136072	0.00214749	1	1	1	Q8VDD5	1	1900.88	0.17	1449000	246700	1	1	Unique	17.19	High	0.001495
	FALSE	High	SFVEKVVQEQGTHPK	2xLabel:13C(6) [K5; K15]	0.0140618	0.00234064	1	1	1	Q8VDD5	1	1724.94	0.401	24780000	9932000	1	1	Unique	21.19	High	0.001613
	FALSE	High	IIGLDQVAGMSETALPGAFKTR	1xOxidation [M10]; 1xLabel:13C(6)15N(4) [R22]; 1xLabel:13C(6) [K20]	0.0140618	0.00234064	1	1	1	Q8VDD5	1	2307.23	0.403	27950000	11260000	1	1	Unique	12.45	High	0.001613
	FALSE	High	TELEDTLDSTAAQQELR	1xPhospho [T6]	0.0144128	0.00239457	1	1	1	Q8VDD5	0	1999.89						No Quan Values	27.4	High	0.001643
	FALSE	High	RGDLPFVVTR		0.0163077	0.00242615	1	1	3	Q8VDD5	1	1159.66	0.357	8454000	3017000	1	1	Unique	25.91	High	0.005289
	FALSE	High	TDLLLEPYNKYRFLSNGHVTIPGQQDK		0.0175657	0.00253791	1	1	1	Q8VDD5	2	3146.63	0.664	14420000	9578000	1	1	Unique	3.96	High	0.001844
	FALSE	High	EAEITK		0.0175657	0.00253791	1	3	2	Q8VDD5	0	690.367						No Quan Values	25.81	High	0.001844
	FALSE	High	GALALEEK	1xLabel:13C(6) [K8]	0.0177115	0.00260076	1	1	6	Q8VDD5	0	836.482	0.387	169100000	65410000	6	6	Unique	29.37	High	0.003311
	FALSE	High	KVIQYLAHVASSHK		0.0194006	0.00275979	2	2	1	Q8VDD5; Q61879	1	1580.89						No Quan Values	46.09	High	0.001938
	FALSE	High	LVWVPSSK	1xLabel:13C(6) [K8]	0.0195622	0.00275979	1	1	2	Q8VDD5	0	921.55	0.728	11850000	8623000	1	1	Unique	26.22	High	0.003465
	FALSE	High	ALEEAMEQK	1xOxidation [M6]; 1xLabel:13C(6) [K9]	0.0216135	0.00316862	1	1	1	Q8VDD5	0	1070.51	0.466	5341000	2491000	1	1	Unique	28.7	High	0.002224
	FALSE	High	GELANEVK		0.0223457	0.00321782	1	1	3	Q8VDD5	0	859.452	0.219	58240000	12730000	2	2	Unique	26.7	High	0.009121
	FALSE	High	NTNPNFVR	1xLabel:13C(6)15N(4) [R8]	0.0236897	0.00349478	2	2	4	Q8VDD5; Q61879	0	971.493						No Quan Values	35.65	High	0.002454
	FALSE	High	FVSELWKDVDR		0.0244951	0.00349478	1	1	1	Q8VDD5	1	1393.71						No Quan Values	24.59	High	0.002454
	FALSE	High	FVSELWK	1xLabel:13C(6) [K7]	0.0264129	0.0036477	1	1	1	Q8VDD5	0	914.508						No Quan Values	35.22	High	0.00262
	FALSE	High	VVFQEFR	1xLabel:13C(6)15N(4) [R7]	0.0261923	0.0036477	1	1	5	Q8VDD5	0	934.502	0.264	54110000	14290000	3	3	Unique	41.33	High	0.002587
	FALSE	High	VTTEAK		0.0264129	0.0036477	2	2	1	Q8VDD5; Q6URW6	0	648.356	0.703	100400	70620	1	1	Not Unique	36.12	High	0.00262
	FALSE	High	CIIPNHEK	1xLabel:13C(6) [K8]; 1xPropionamide [C1]	0.0270864	0.00369782	3	3	2	O08638; Q8VDD5; Q61879	0	1030.54	0.584	1828000	1068000	1	1	Not Unique	17.32	High	0.006414
	FALSE	High	KGTGDCSDEEVDGKADGADAK	1xPhospho [S7]; 1xPropionamide [C6]	0.0268599	0.00369782	1	1	1	Q8VDD5	2	2218.88						No Quan Values	18.81	High	0.00265
	FALSE	High	NCAAYLR	1xPropionamide [C2]	0.0277777	0.00393338	1	1	1	Q8VDD5	0	881.43	0.43	367200000	157800000	1	1	Unique	34.36	High	0.00283
	FALSE	High	VVFQEFR		0.0299642	0.00407736	1	1	4	Q8VDD5	0	924.494	0.191	36170000	6923000	1	1	Unique	36.68	High	0.003541
	FALSE	High	LRLEVNLQAMKAQFER	1xOxidation [M10]	0.0315209	0.0042292	1	1	1	Q8VDD5	2	1962.06						No Quan Values	12.09	High	0.003
	FALSE	High	RQQQLTAMK		0.0337289	0.00431164	2	2	1	O08638; Q8VDD5	1	1103.6	0.361	3066000	1106000	1	1	Not Unique	22.02	High	0.003048
	FALSE	High	TVGQLYK	1xLabel:13C(6) [K7]	0.0343057	0.00431164	4	4	2	O08638; Q8VDD5; Q6URW6; Q61879	0	814.476	0.394	113200000	44540000	2	2	Not Unique	25.84	High	0.003115
	FALSE	High	LVWVPSSK		0.0357934	0.00463087	1	1	3	Q8VDD5	0	915.53						No Quan Values	23.09	High	0.003311
	FALSE	High	KLEMDLK	1xOxidation [M4]	0.0364071	0.00463087	1	1	1	Q8VDD5	1	892.481	0.469	6101000	2864000	1	1	Unique	35.6	High	0.003311
	FALSE	High	IAQLEEQLDNETKER		0.037032	0.00468131	1	1	1	Q8VDD5	1	1815.91	0.01	980700	293.2	1	1	Unique	11.22	High	0.003341
	FALSE	High	KLEMDLK	2xLabel:13C(6) [K1; K7]	0.0454649	0.0051451	1	1	1	Q8VDD5	1	888.526	0.454	213000000	96780000	1	1	Unique	43.52	High	0.003639
	FALSE	High	FVSELWK		0.0466503	0.00517391	1	1	6	Q8VDD5	0	908.488	0.282	96590000	27210000	3	3	Unique	36.61	High	0.003723
	FALSE	High	GELANEVK	1xLabel:13C(6) [K8]	0.0482797	0.00522583	1	1	3	Q8VDD5	0	865.472	0.421	66370000	27940000	2	2	Unique	30.96	High	0.004662
	FALSE	High	VVQEQGTHPK	1xLabel:13C(6) [K10]	0.0495394	0.00532564	1	1	1	Q8VDD5	0	1128.61	0.45	1578000	710300	1	1	Unique	19.61	High	0.00388
	FALSE	High	ADEWLMK	1xLabel:13C(6) [K7]	0.054916	0.00650106	2	2	1	Q8VDD5; Q61879	0	898.443	0.451	581700000	262500000	1	1	Not Unique	23.79	High	0.004662
	FALSE	High	NWQWWR		0.0657385	0.00730976	3	3	1	O08638; Q8VDD5; Q6URW6	0	975.458	0.397	900600	357200	1	1	Not Unique	17.06	High	0.005265
	FALSE	High	AGVLAHLEEERDLK	1xLabel:13C(6)15N(4) [R11]; 1xLabel:13C(6) [K14]	0.0674437	0.00739735	2	2	1	Q8VDD5; Q61879	1	1595.87	0.402	7343000	2954000	1	1	Not Unique	9.92	High	0.005355
	FALSE	High	GILTPR		0.0709816	0.0080706	1	2	2	Q8VDD5	0	656.409	0.394	14830000	5850000	1	1	Unique	45.24	High	0.005785
	FALSE	High	LMATLR	1xOxidation [M2]	0.0715882	0.0081138	3	3	2	O08638; Q8VDD5; Q61879	0	720.407						No Quan Values	36.57	High	0.005785
	FALSE	High	DVLLQVEDERR	2xLabel:13C(6)15N(4) [R10; R11]	0.0715882	0.0081138	1	1	1	Q8VDD5	1	1391.74	100	293.2	17870000	1	1	Unique	13.45	High	0.005836
	FALSE	High	IMGIPEDEQMGLLR	1xOxidation [M10]; 1xLabel:13C(6)15N(4) [R14]	0.0734374	0.00825093	1	1	1	Q8VDD5	0	1627.81	100	293.2	565700000	1	1	Unique	11.28	High	0.005931
	FALSE	High	REQEVSILK		0.0799314	0.00929427	1	1	1	Q8VDD5	1	1101.63	0.423	18260000	7722000	1	1	Unique	30.63	High	0.006687
	FALSE	High	ADEWLMK		0.0819819	0.00940775	2	2	2	Q8VDD5; Q61879	0	892.423	0.331	6105000	2018000	1	1	Not Unique	18.08	High	0.006687
	FALSE	High	DQGELER	1xLabel:13C(6)15N(4) [R7]	0.0906801	0.00993963	1	1	1	Q8VDD5	0	856.403	0.43	23920000	10280000	1	1	Unique	30.24	High	0.007221
	FALSE	High	TELADK		0.0891739	0.00993963	1	2	1	Q8VDD5	0	676.351	0.259	150800	39030	1	1	Unique	18.47	High	0.007159
	FALSE	High	YLYVDK		0.0899241	0.00993963	1	1	1	Q8VDD5	0	800.419	0.315	42570000	13390000	1	1	Unique	23.44	High	0.007159
FALSE	Master Protein	CON_00220327.3	Keratin, type II cytoskeletal 1	65.528	50	588	41	1	644	65.978	8.12	0.012	16700000000	192800000	54	54	87.297	11	13533.1	50
	Checked	Confidence	Sequence	Modifications	Qvality PEP	Qvality q-value	# Protein Groups	# Proteins	# PSMs	Master Protein Accessions	# Missed Cleavages	Theo. MH+ [Da]	Abundance Ratio: (F1, Heavy) / (F1, Light)	Abundance: F1: Light, Control	Abundance: F1: Heavy, Sample	Abundances Count: F1: Light, Control	Abundances Count: F1: Heavy, Sample	Quan Info	Ions Score Mascot	Confidence Mascot	Percolator q-Value Mascot
	FALSE	High	NKLNDLEDALQQAKEDLAR		2.07996e-09	0	1	1	1	CON_00220327.3	2	2184.13	0.01	13620000	293.2	1	1	Unique	64.11	High	0
	FALSE	High	LNDLEDALQQAKEDLAR		3.04017e-06	0	1	1	1	CON_00220327.3	1	1941.99	0.01	2316000	293.2	1	1	Unique	37.99	High	0
	FALSE	High	WELLQQVDTSTR		9.58579e-06	0	1	1	1	CON_00220327.3	0	1475.75						No Quan Values	56.03	High	0
	FALSE	High	LRSEIDNVKK		8.04449e-05	0	1	3	5	CON_00220327.3	2	1201.69	0.01	68440000	1466	5	5	Unique	44.91	High	0
	FALSE	High	SLNNQFASFIDK		8.07499e-07	0	1	2	17	CON_00220327.3	0	1383.69	0.01	362600000	1759	6	6	Unique	76.9	High	0
	FALSE	High	GSGGGSSGGSIGGR		0.000203367	0	1	1	2	CON_00220327.3	0	1092.5	0.01	186600	586.4	2	2	Unique	41.47	High	0
	FALSE	High	SLVNLGGSKSISISVAR		4.61255e-08	0	1	1	10	CON_00220327.3	1	1687.97	0.01	56900000	2639	9	9	Unique	62.34	High	0
	FALSE	High	AEAESLYQSKYEELQITAGR		3.0146e-06	0	1	1	7	CON_00220327.3	1	2286.12	0.01	5581000	1173	4	4	Unique	41.76	High	0
	FALSE	High	THNLEPYFESFINNLR		1.45053e-08	0	1	1	18	CON_00220327.3	0	1993.98	0.01	757500000	5277	18	18	Unique	65.07	High	0
	FALSE	High	THNLEPYFESFINNLRR		0.000114647	0	1	1	3	CON_00220327.3	1	2150.08	0.01	7274000	586.4	2	2	Unique	32.48	High	0.0006831
	FALSE	High	SLDLDSIIAEVK		7.38151e-09	0	1	6	14	CON_00220327.3	0	1302.72	0.01	2210000000	4105	14	14	Unique	91.08	High	0
	FALSE	High	LALDIEIATYR		5.17523e-06	0	3	11	50	CON_IPI00853265.1; CON_00220327.3; CON_IPI00290078.5	0	1277.71	0.01	235300000	4691	16	16	Not Unique	62.55	High	0
	FALSE	High	SLNNQFASFIDKVR		2.22439e-06	0	1	2	14	CON_00220327.3	1	1638.86	0.01	236800000	3518	12	12	Unique	54.03	High	0
	FALSE	High	NKLNDLEDALQQAK		2.58263e-07	0	1	1	11	CON_00220327.3	1	1599.83	0.01	81410000	2639	9	9	Unique	59.64	High	0
	FALSE	High	FLEQQNQVLQTKWELLQQVDTSTR		1.62317e-07	0	1	1	3	CON_00220327.3	1	2932.52	3.912	23600000	92310000	3	3	Unique	47.86	High	0
	FALSE	High	KQISNLQQSISDAEQR		7.11431e-07	0	1	1	4	CON_00220327.3	1	1844.95	0.05	8625000	427000	4	4	Unique	46.57	High	0
	FALSE	High	LLRDYQELMNTK	1xOxidation [M9]	0.000138016	0	2	3	3	CON_00622240.4; CON_00220327.3	1	1539.78	0.01	4131000	879.6	3	3	Not Unique	24.2	High	0
	FALSE	High	AEAESLYQSK		1.82101e-05	0	1	1	10	CON_00220327.3	0	1125.54	0.01	205800000	586.4	2	2	Unique	63.25	High	0
	FALSE	High	GGGGGGYGSGGSSYGSGGGSYGSGGGGGGGR		2.63693e-15	0	1	1	19	CON_00220327.3	0	2383.95	0.01	108300000	4691	16	16	Unique	136.73	High	0
	FALSE	High	TNAENEFVTIKK		1.17085e-06	0	1	2	19	CON_00220327.3	1	1393.73	0.01	86400000	3812	13	13	Unique	66.83	High	0
	FALSE	High	LDSELKNMQDMVEDYR	2xOxidation [M8; M11]	2.40609e-05	0	1	1	8	CON_00220327.3	1	2017.88	0.01	6624000	1466	5	5	Unique	35.3	High	0
	FALSE	High	GSYGSGGSSYGSGGGSYGSGGGGGGHGSYGSGSSSGGYR		4.3228e-07	0	1	1	6	CON_00220327.3	0	3312.31	0.01	20880000	1173	4	4	Unique	59.03	High	0
	FALSE	High	NMQDMVEDYR		8.39111e-05	0	1	1	16	CON_00220327.3	0	1300.53	0.01	264200000	4105	14	14	Unique	56.38	High	0
	FALSE	High	NMQDMVEDYR	1xOxidation [M]	1.76054e-05	0	1	1	26	CON_00220327.3	0	1316.52	0.01	176400000	6157	21	21	Unique	53.24	High	0
	FALSE	High	NMQDMVEDYR	2xOxidation [M2; M5]	5.13172e-06	0	1	1	17	CON_00220327.3	0	1332.52	0.01	216200000	2932	10	10	Unique	57.31	High	0
	FALSE	High	NKYEDEINKR		7.51942e-05	0	4	12	25	CON_00300725.7; CON_00220327.3; CON_00293665.7; CON_00009867.3	2	1308.65	0.01	678700000	4984	17	17	Not Unique	60.43	High	0.0001745
	FALSE	High	SKAEAESLYQSK		7.17464e-07	0	1	1	24	CON_00220327.3	1	1340.67	0.01	919700000	6157	21	21	Unique	64.63	High	0
	FALSE	High	NKYEDEINK		0.000115618	0	4	15	12	CON_00300725.7; CON_00220327.3; CON_00293665.7; CON_00009867.3	1	1152.55	0.01	79910000	2932	10	10	Not Unique	43.6	High	0
	FALSE	High	TNAENEFVTIK		2.0616e-06	0	1	2	17	CON_00220327.3	0	1265.64	0.01	1061000000	2639	9	9	Unique	74.48	High	0
	FALSE	High	FSSCGGGGGSFGAGGGFGSR	1xPropionamide [C4]	7.44718e-12	0	1	1	13	CON_00220327.3	0	1779.75	0.01	46420000	2346	8	8	Unique	101.81	High	0
	FALSE	High	YEELQITAGR		3.85105e-06	0	1	1	18	CON_00220327.3	0	1179.6	0.01	1186000000	2932	10	10	Unique	73.09	High	0
	FALSE	High	LNDLEDALQQAK		2.32129e-09	0	1	1	16	CON_00220327.3	0	1357.7	0.01	1470000000	3225	11	11	Unique	99.26	High	0
	FALSE	High	SKAEAESLYQSKYEELQITAGR		6.99517e-07	0	1	1	12	CON_00220327.3	2	2501.25	0.01	32190000	2932	10	10	Unique	41.34	High	0
	FALSE	High	SGGGFSSGSAGIINYQR		5.10444e-08	0	1	1	10	CON_00220327.3	0	1657.79	0.01	22210000	2346	8	8	Unique	88.52	High	0
	FALSE	High	QISNLQQSISDAEQR		1.23603e-11	0	1	1	30	CON_00220327.3	0	1716.85	0.01	279100000	766900	19	19	Unique	100.7	High	0
	FALSE	High	MSGECAPNVSVSVSTSHTTISGGGSR	1xPropionamide [C5]	8.47196e-08	0	1	1	11	CON_00220327.3	0	2579.18	0.01	21200000	2346	8	8	Unique	50.05	High	0
	FALSE	High	FLEQQNQVLQTK		1.22892e-10	0	3	9	19	CON_IPI00376379.3; CON_00021304.1; CON_00220327.3	0	1475.79	0.01	1655000000	2346	8	8	Not Unique	96.87	High	0
	FALSE	High	MSGECAPNVSVSVSTSHTTISGGGSR	1xOxidation [M1]; 1xPropionamide [C5]	5.14772e-08	0	1	1	8	CON_00220327.3	0	2595.18	0.01	17400000	1759	6	6	Unique	65.97	High	0
	FALSE	High	KDVDGAYMTK		0.00111579	0.000103888	1	1	3	CON_00220327.3	1	1127.54	0.01	1473000	586.4	2	2	Unique	35.58	High	0.00262
	FALSE	High	DVDGAYMTK		0.000905641	0.000103888	1	1	14	CON_00220327.3	0	999.445	0.01	188100000	333500	6	6	Unique	46.41	High	6.579e-05
	FALSE	High	YEDEINKR		0.000664663	0.000103888	8	23	8	CON_IPI00290857.2; CON_00622240.4; CON_IPI00376379.3; CON_00300725.7; CON_00021304.1; CON_00220327.3; CON_00293665.7; CON_00009867.3	1	1066.52	0.01	123000000	2346	8	8	Not Unique	46.73	High	6.579e-05
	FALSE	High	DYQELMNTK	1xOxidation [M6]	0.000455883	0.000103888	2	3	13	CON_00622240.4; CON_00220327.3	0	1157.51	0.01	241800000	3225	11	11	Not Unique	39.35	High	6.579e-05
	FALSE	High	SLVNLGGSK		0.00104376	0.000103888	1	1	8	CON_00220327.3	0	874.499	0.01	971900000	2346	8	8	Unique	62.53	High	6.579e-05
	FALSE	High	SGGGGGRFSSCGGGGGSFGAGGGFGSR	1xPropionamide [C11]	0.00125391	0.000199129	1	1	1	CON_00220327.3	1	2307.99	0.01	361900	293.2	1	1	Unique	25.58	High	0.0001261
	FALSE	High	DYQELMNTK		0.0016228	0.000277061	2	3	13	CON_00622240.4; CON_00220327.3	0	1141.52	0.01	81840000	2052	7	7	Not Unique	36.71	High	0.0004168
	FALSE	High	TLLEGEESR		0.0016228	0.000277061	1	2	11	CON_00220327.3	0	1033.52	0.01	865700000	1466	5	5	Unique	48.29	High	0.0004168
	FALSE	High	QISNLQQSISDAEQRGENALKDAK		0.00239531	0.000360415	1	1	2	CON_00220327.3	2	2643.33	0.01	2619000	293.2	1	1	Unique	25.42	High	0.000974
	FALSE	High	DVDGAYMTK	1xOxidation [M7]	0.0024963	0.000360415	1	1	8	CON_00220327.3	0	1015.44	0.01	46700000	1759	6	6	Unique	35.13	High	0.000374
	FALSE	High	SISISVAR		0.00462319	0.000822704	1	1	8	CON_00220327.3	0	832.489	5.601	17640000	98840000	5	5	Unique	49.16	High	0.001262
	FALSE	High	YEDEINK		0.0048955	0.000895688	8	26	6	CON_IPI00290857.2; CON_00622240.4; CON_IPI00376379.3; CON_00300725.7; CON_00021304.1; CON_00220327.3; CON_00293665.7; CON_00009867.3	0	910.415	0.01	47100000	1466	5	5	Not Unique	40.75	High	0.0005585
	FALSE	High	LRSEIDNVK		0.00918287	0.00125103	1	3	4	CON_00220327.3	1	1073.59	0.01	6118000	879.6	3	3	Unique	25.85	High	0.005024
	FALSE	High	IEISELNR		0.0104676	0.00137446	2	2	9	CON_00021304.1; CON_00220327.3	0	973.531	0.01	1472000000	2346	8	8	Not Unique	48.36	High	0.001695
	FALSE	High	GSGGGSSGGSIGGRGSSSGGVK		0.0156492	0.00242615	1	1	1	CON_00220327.3	1	1751.83	0.01	259300	293.2	1	1	Unique	32.64	High	0.001659
	FALSE	High	LDSELKNMQDMVEDYR	1xOxidation [M8]	0.0217942	0.00321782	1	1	1	CON_00220327.3	1	2001.89						No Quan Values	19.86	High	0.002291
	FALSE	High	NMQDMVEDYRNKYEDEINKR	2xOxidation [M2; M5]	0.0503976	0.00554819	1	1	1	CON_00220327.3	3	2622.16						No Quan Values	10.95	High	0.003948
	FALSE	High	LLRDYQELMNTK		0.0619193	0.00703245	2	3	1	CON_00622240.4; CON_00220327.3	1	1523.79	0.01	645100	293.2	1	1	Not Unique	5.03	High	0.005024
	FALSE	High	GGSGGGGGGSSGGRGSGGGSSGGSIGGR		0.0799314	0.00929427	1	1	1	CON_00220327.3	1	2079.91	0.01	151900	293.2	1	1	Unique	15.96	High	0.006685
FALSE	Master Protein	0	Bach2-FLAG-HA protein	78.8439	58	780	58	1	865	94.454	5.03	0.925	30830000000	28500000000	124	124	27212.4	0	13009	58
	Checked	Confidence	Sequence	Modifications	Qvality PEP	Qvality q-value	# Protein Groups	# Proteins	# PSMs	Master Protein Accessions	# Missed Cleavages	Theo. MH+ [Da]	Abundance Ratio: (F1, Heavy) / (F1, Light)	Abundance: F1: Light, Control	Abundance: F1: Heavy, Sample	Abundances Count: F1: Light, Control	Abundances Count: F1: Heavy, Sample	Quan Info	Ions Score Mascot	Confidence Mascot	Percolator q-Value Mascot
	FALSE	High	SEPPSEETEEESITLCLSGDETDIK	1xLabel:13C(6) [K25]; 1xPropionamide [C16]	3.45912e-05	0	1	7	1	0	0	2815.27	0.463	2669000	1235000	1	1	Unique	29.97	High	0
	FALSE	High	KKDILCDVTLIVER	1xPropionamide [C6]	6.07583e-06	0	1	7	1	0	2	1715.97						No Quan Values	26.11	High	0
	FALSE	High	KDILCDVTLIVER	1xLabel:13C(6)15N(4) [R13]; 1xLabel:13C(6) [K1]; 1xPropionamide [C5]	1.98251e-08	0	1	7	1	0	1	1603.91	0.908	17650000	16030000	1	1	Unique	67.99	High	0
	FALSE	High	GFGPLLQFAYTAKLLLSR		4.8782e-06	0	1	7	1	0	1	1995.14						No Quan Values	25.99	High	0
	FALSE	High	KDILCDVTLIVER	1xPropionamide [C5]	3.43231e-08	0	1	7	3	0	1	1587.88	1.067	39640000	42280000	2	2	Unique	70.25	High	0
	FALSE	High	MACATDQMLPDPISFEATAIPVAEKEEALLPESEVPTDTK	1xOxidation [M1]; 1xPropionamide [C3]	1.85202e-05	0	1	7	1	0	1	4375.09	1.191	97430000	116100000	1	1	Unique	57.96	High	0
	FALSE	High	GFGPLLQFAYTAK		1.12592e-08	0	1	7	2	0	0	1412.76	1.081	11800000	12760000	1	1	Unique	70.17	High	0
	FALSE	High	GFGPLLQFAYTAK	1xLabel:13C(6) [K13]	3.78656e-06	0	1	7	1	0	0	1418.78	1.041	207400000	216000000	1	1	Unique	67.87	High	0
	FALSE	High	AVLAACSEYFWQALVGQTK	1xPropionamide [C6]	6.21781e-10	0	1	7	7	0	0	2156.08	0.607	5551000	3370000	1	1	Unique	77.79	High	0
	FALSE	High	AVLAACSEYFWQALVGQTK	1xLabel:13C(6) [K19]; 1xPropionamide [C6]	1.50904e-09	0	1	7	7	0	0	2162.1	1.111	387000000	429800000	5	5	Unique	88.79	High	0
	FALSE	High	SLFGITKGVESTGLPSTSQQPLVR	1xLabel:13C(6)15N(4) [R24]; 1xLabel:13C(6) [K7]	9.84985e-05	0	1	8	2	0	1	2518.38						No Quan Values	41.19	High	0
	FALSE	High	DDLVVSLPEEVTAR		2.30664e-05	0	1	7	6	0	0	1542.8	1.583	14830000	23470000	2	2	Unique	45.09	High	0
	FALSE	High	DDLVVSLPEEVTAR	1xLabel:13C(6)15N(4) [R14]	9.72347e-07	0	1	7	13	0	0	1552.81	0.612	726000000	444000000	5	5	Unique	59.46	High	0
	FALSE	High	NVYSAPSHGTSGFASTFSEDSPGNSLKPGLPMGQIK	2xLabel:13C(6) [K27; K36]	2.08554e-08	0	1	7	1	0	0	3677.79						No Quan Values	49.95	High	0
	FALSE	High	NVYSAPSHGTSGFASTFSEDSPGNSLKPGLPMGQIK	1xOxidation [M32]; 2xLabel:13C(6) [K27; K36]	4.23594e-05	0	1	7	5	0	0	3693.79	0.339	175800000	59500000	3	3	Unique	46.33	High	0
	FALSE	High	SLWVGAGQSLPSSQAYSHSGLMADHLPGR		1.11592e-05	0	1	8	3	0	0	3009.46	0.849	125100000	106200000	2	2	Unique	22.81	High	0.0001745
	FALSE	High	SLWVGAGQSLPSSQAYSHSGLMADHLPGR	1xLabel:13C(6)15N(4) [R29]	1.00887e-08	0	1	8	2	0	0	3019.47	2.517	94530000	238000000	2	2	Unique	51.72	High	0
	FALSE	High	KLDCIQNLECEIR	1xLabel:13C(6)15N(4) [R13]; 1xLabel:13C(6) [K1]; 2xPropionamide [C4; C10]	8.58927e-06	0	1	7	7	0	1	1734.88	0.879	1555000000	1367000000	5	5	Unique	57.48	High	0
	FALSE	High	KLDCIQNLECEIR	2xPropionamide [C4; C10]	2.59063e-09	0	1	7	10	0	1	1718.86	0.465	37990000	17660000	4	4	Unique	78.64	High	0
	FALSE	High	SVIFSASACDQPNTPVHSYSAVSNLDK	1xLabel:13C(6) [K27]; 1xPropionamide [C9]	5.53691e-06	0	1	8	6	0	0	2914.4	0.472	200300000	94590000	3	3	Unique	42.85	High	0
	FALSE	High	LDCIQNLECEIR	1xLabel:13C(6)15N(4) [R12]; 2xPropionamide [C3; C9]	1.44219e-07	0	1	7	3	0	0	1600.77						No Quan Values	64.6	High	0
	FALSE	High	LTSEQLEFIHDIR		1.56088e-09	0	1	7	32	0	0	1600.83	1.061	4007000000	4254000000	11	11	Unique	74.4	High	0
	FALSE	High	LTSEQLEFIHDIR	1xLabel:13C(6)15N(4) [R13]	2.63475e-09	0	1	7	28	0	0	1610.84	0.949	1177000000	1118000000	12	12	Unique	78.68	High	0
	FALSE	High	LDCIQNLECEIR	2xPropionamide [C3; C9]	3.82788e-05	0	1	7	2	0	0	1590.76	1.067	970900	1036000	1	1	Unique	46.53	High	0
	FALSE	High	MHNLEDSCFSFLQTQLLNR	1xPropionamide [C8]	2.19393e-08	0	1	7	2	0	0	2367.12						No Quan Values	56.06	High	0
	FALSE	High	MHNLEDSCFSFLQTQLLNR	1xLabel:13C(6)15N(4) [R19]; 1xPropionamide [C8]	3.23531e-08	0	1	7	3	0	0	2377.13	1.099	660000000	725600000	3	3	Unique	68.94	High	0
	FALSE	High	MHNLEDSCFSFLQTQLLNR	1xOxidation [M1]; 1xLabel:13C(6)15N(4) [R19]; 1xPropionamide [C8]	3.63158e-09	0	1	7	5	0	0	2393.13	0.881	140100000	123500000	4	4	Unique	82.65	High	0
	FALSE	High	MHNLEDSCFSFLQTQLLNR	1xOxidation [M1]; 1xPropionamide [C8]	1.2888e-08	0	1	7	8	0	0	2383.12	0.621	25480000	15820000	4	4	Unique	56.1	High	0
	FALSE	High	LPFPVDQITDLPR		1.47129e-09	0	1	7	14	0	0	1510.83	0.216	249800000	53880000	5	5	Unique	73.45	High	0
	FALSE	High	LPFPVDQITDLPR	1xLabel:13C(6)15N(4) [R13]	2.20072e-10	0	1	7	9	0	0	1520.83	1.027	15020000	15440000	3	3	Unique	87.89	High	0
	FALSE	High	ACMGELLDNFSCLSQEVCR	3xPropionamide [C2; C12; C18]	1.21858e-10	0	1	7	4	0	0	2331.02	0.861	14120000	12170000	2	2	Unique	68.27	High	0
	FALSE	High	ACMGELLDNFSCLSQEVCR	1xLabel:13C(6)15N(4) [R19]; 3xPropionamide [C2; C12; C18]	1.50904e-09	0	1	7	2	0	0	2341.03	1.11	309100000	343100000	2	2	Unique	82.26	High	0
	FALSE	High	ACMGELLDNFSCLSQEVCR	1xOxidation [M3]; 3xPropionamide [C2; C12; C18]	5.66627e-10	0	1	7	6	0	0	2347.02	0.198	10900000	2154000	1	1	Unique	99.97	High	0
	FALSE	High	ACMGELLDNFSCLSQEVCR	1xOxidation [M3]; 1xLabel:13C(6)15N(4) [R19]; 3xPropionamide [C2; C12; C18]	1.18444e-08	0	1	7	4	0	0	2357.03	1.071	438400000	469600000	4	4	Unique	73.18	High	0
	FALSE	High	DILCDVTLIVER	1xPropionamide [C4]	3.87338e-07	0	1	7	9	0	0	1459.78						No Quan Values	60.38	High	0
	FALSE	High	DILCDVTLIVER	1xLabel:13C(6)15N(4) [R12]; 1xPropionamide [C4]	2.56775e-06	0	1	7	12	0	0	1469.79	1.007	728300000	733300000	10	10	Unique	64.38	High	0
	FALSE	High	MACATDQMLPDPISFEATAIPVAEK	1xPropionamide [C3]	6.52077e-08	0	1	7	1	0	0	2720.3						No Quan Values	44.49	High	0
	FALSE	High	MACATDQMLPDPISFEATAIPVAEK	1xOxidation [M]; 1xPropionamide [C3]	9.21842e-08	0	1	7	3	0	0	2736.29	0.799	13770000	11000000	2	2	Unique	43.29	High	0
	FALSE	High	MACATDQMLPDPISFEATAIPVAEK	1xOxidation [M]; 1xLabel:13C(6) [K25]; 1xPropionamide [C3]	9.03981e-09	0	1	7	2	0	0	2742.31	1.041	269900000	281000000	1	1	Unique	43.29	High	0
	FALSE	High	MACATDQMLPDPISFEATAIPVAEK	2xOxidation [M1; M8]; 1xPropionamide [C3]	2.46924e-08	0	1	7	10	0	0	2752.29	1.026	124600000	127900000	6	6	Unique	52.53	High	0
	FALSE	High	MACATDQMLPDPISFEATAIPVAEK	2xOxidation [M1; M8]; 1xLabel:13C(6) [K25]; 1xPropionamide [C3]	7.05449e-07	0	1	7	5	0	0	2758.31	0.97	374100000	362700000	4	4	Unique	57.69	High	0
	FALSE	High	SVIFSASACDQPNTPVHSYSAVSNLDK	1xPropionamide [C9]	1.47919e-07	0	1	8	10	0	0	2908.38	0.901	37600000	33860000	3	3	Unique	57.58	High	0
	FALSE	High	RLEGSDPGTFSER		1.94826e-05	0	1	7	10	0	1	1450.69	1.054	1728000000	1821000000	2	2	Unique	57.49	High	0
	FALSE	High	RLEGSDPGTFSER	2xLabel:13C(6)15N(4) [R1; R13]	2.67848e-06	0	1	7	11	0	1	1470.71	0.69	559900000	386500000	10	10	Unique	64.28	High	0
	FALSE	High	LEGSDPGTFSER		2.26227e-06	0	1	7	14	0	0	1294.59	0.445	24870000	11060000	5	5	Unique	76.76	High	0
	FALSE	High	LEGSDPGTFSER	1xLabel:13C(6)15N(4) [R12]	4.37106e-06	0	1	7	8	0	0	1304.6	0.483	140500000	67800000	3	3	Unique	51.19	High	0
	FALSE	High	LEGSDPGTFSER	1xPhospho [S4]	6.48326e-07	0	1	7	1	0	0	1374.56						No Quan Values	82.4	High	0
	FALSE	High	LEGSDPGTFSER	1xPhospho [S4]; 1xLabel:13C(6)15N(4) [R12]	1.3666e-05	0	1	7	1	0	0	1384.57	1.294	10290000	13320000	1	1	Unique	61.88	High	0
	FALSE	High	DSACQRPQEDHGNSAGEEEEEEETMDSETAR	1xOxidation [M25]; 2xLabel:13C(6)15N(4) [R6; R31]; 1xPropionamide [C4]	2.26227e-06	0	1	7	2	0	0	3573.4	7.27	1246000	9056000	2	2	Unique	43.77	High	0
	FALSE	High	DSACQRPQEDHGNSAGEEEEEEETMDSETAR	1xPhospho [S]; 1xPropionamide [C4]	5.53691e-06	0	1	7	5	0	0	3617.35	1.088	250000000	272000000	2	2	Unique	45.91	High	0
	FALSE	High	KDSACQRPQEDHGNSAGEEEEEEETMDSETAR	1xPhospho [S3]; 1xOxidation [M26]; 1xPropionamide [C5]	5.72711e-06	0	1	7	1	0	1	3761.44						No Quan Values	47.95	High	0
	FALSE	High	KQPSPAPTPSTPTGAACLDR	2xPhospho [T/S]; 1xLabel:13C(6)15N(4) [R20]; 1xLabel:13C(6) [K1]; 1xPropionamide [C17]	0.000155304	0	1	7	4	0	1	2241.99	4.34	1653000	7173000	1	1	Unique	42.13	High	6.579e-05
	FALSE	High	KQPSPAPTPSTPTGAACLDR	1xPropionamide [C17]	2.59864e-11	0	1	7	7	0	1	2066.03	0.88	317900000	279600000	3	3	Unique	72.53	High	0
	FALSE	High	KQPSPAPTPSTPTGAACLDR	1xLabel:13C(6)15N(4) [R20]; 1xLabel:13C(6) [K1]; 1xPropionamide [C17]	1.95976e-06	0	1	7	5	0	1	2082.06	0.688	5464000	3761000	3	3	Unique	35.12	High	0.003311
	FALSE	High	KQPSPAPTPSTPTGAACLDR	1xPhospho [S/T]; 1xPropionamide [C17]	0.000223107	0	1	7	5	0	1	2146	0.79	2247000	1775000	3	3	Unique	28.04	High	0
	FALSE	High	KQPSPAPTPSTPTGAACLDR	2xPhospho [S/T]; 1xPropionamide [C17]	1.15426e-05	0	1	7	5	0	1	2225.97	0.258	4307000	1109000	1	1	Unique	36.85	High	0
	FALSE	High	QPSPAPTPSTPTGAACLDR	1xLabel:13C(6)15N(4) [R19]; 1xPropionamide [C16]	1.96478e-05	0	1	7	1	0	0	1947.95	0.797	7582000	6045000	1	1	Unique	26.39	High	0
	FALSE	High	IRPNTSCPVPIK	1xLabel:13C(6)15N(4) [R2]; 1xLabel:13C(6) [K12]; 1xPropionamide [C7]	1.32121e-05	0	1	8	7	0	0	1411.81	1.056	920900000	972800000	6	6	Unique	50.51	High	0
	FALSE	High	IRPNTSCPVPIK	1xPropionamide [C7]	4.13002e-05	0	1	8	7	0	0	1395.78	1.038	201600000	209100000	4	4	Unique	41.82	High	0
	FALSE	High	DRPGDVEMDR		9.60372e-05	0	1	7	8	0	0	1189.53	1.138	8868000	10090000	2	2	Unique	35.6	High	0.001643
	FALSE	High	DRPGDVEMDR	1xOxidation [M8]	7.64739e-05	0	1	7	8	0	0	1205.52	0.57	3579000	2040000	1	1	Unique	45.43	High	0.000374
	FALSE	High	GPGPETLCK	1xLabel:13C(6) [K9]; 1xPropionamide [C8]	5.69174e-05	0	1	8	6	0	0	978.502	1.263	31260000	39470000	2	2	Unique	64.2	High	0
	FALSE	High	GVESTGLPSTSQQPLVR		7.85197e-08	0	1	8	9	0	0	1755.92	0.946	442100000	418400000	4	4	Unique	60.25	High	0
	FALSE	High	GVESTGLPSTSQQPLVR	1xLabel:13C(6)15N(4) [R17]	1.14817e-07	0	1	8	11	0	0	1765.93	0.473	656700000	310300000	6	6	Unique	98.92	High	0
	FALSE	High	TDYTPLAGNYGQPHVGQK		1.08801e-05	0	1	8	14	0	0	1945.94	1.143	708800000	810400000	5	5	Unique	52.64	High	0
	FALSE	High	TDYTPLAGNYGQPHVGQK	1xLabel:13C(6) [K18]	1.61382e-06	0	1	8	11	0	0	1951.96	0.529	489800000	259300000	9	9	Unique	46.94	High	0
	FALSE	High	FLATEHQEPGLMGDGMYNQVRPQIK	1xLabel:13C(6)15N(4) [R21]; 1xLabel:13C(6) [K25]	2.18806e-09	0	1	7	3	0	0	2875.42	0.808	869600000	702700000	3	3	Unique	54.5	High	0
	FALSE	High	FLATEHQEPGLMGDGMYNQVRPQIK	2xOxidation [M12; M16]	1.25268e-06	0	1	7	11	0	0	2891.38	0.986	2312000000	2280000000	4	4	Unique	30.48	High	0
	FALSE	High	FLATEHQEPGLMGDGMYNQVRPQIK	1xOxidation [M]; 1xLabel:13C(6)15N(4) [R21]; 1xLabel:13C(6) [K25]	0.000208571	0	1	7	4	0	0	2891.41	1.085	1172000000	1271000000	4	4	Unique	27.84	High	0
	FALSE	High	FLATEHQEPGLMGDGMYNQVRPQIK	2xOxidation [M12; M16]; 1xLabel:13C(6)15N(4) [R21]; 1xLabel:13C(6) [K25]	1.64131e-06	0	1	7	11	0	0	2907.41	1.024	513300000	525400000	7	7	Unique	42.26	High	0
	FALSE	High	FLATEHQEPGLMGDGMYNQVRPQIK	1xOxidation [M]	1.29973e-08	0	1	7	7	0	0	2875.39	0.912	68020000	62060000	2	2	Unique	44.57	High	0
	FALSE	High	FLATEHQEPGLMGDGMYNQVRPQIK		2.84279e-09	0	1	7	2	0	0	2859.39						No Quan Values	58.29	High	0
	FALSE	High	DIQSPEQIQALHR	1xPhospho [S4]; 1xLabel:13C(6)15N(4) [R13]	0.000154	0	1	7	6	0	0	1624.77	0.39	21220000	8271000	4	4	Unique	31.68	High	0
	FALSE	High	DIQSPEQIQALHR	1xPhospho [S4]	1.10654e-05	0	1	7	3	0	0	1614.76						No Quan Values	62.83	High	0
	FALSE	High	DIQSPEQIQALHR		6.26793e-07	0	1	7	17	0	0	1534.8	0.88	83410000	73390000	5	5	Unique	60.79	High	0
	FALSE	High	DIQSPEQIQALHR	1xLabel:13C(6)15N(4) [R13]	7.74115e-07	0	1	7	16	0	0	1544.81	0.532	104400000	55520000	6	6	Unique	64.48	High	0
	FALSE	High	SQSVTVDFCQEMTEK	1xOxidation [M12]; 1xLabel:13C(6) [K15]; 1xPropionamide [C9]	2.9392e-06	0	1	7	7	0	0	1824.81	0.877	28620000	25100000	4	4	Unique	56.66	High	0
	FALSE	High	SQSVTVDFCQEMTEK	1xPropionamide [C9]	1.28817e-05	0	1	7	10	0	0	1802.79	0.243	12510000	3038000	4	4	Unique	43.45	High	0
	FALSE	High	SQSVTVDFCQEMTEK	1xLabel:13C(6) [K15]; 1xPropionamide [C9]	4.78379e-07	0	1	7	9	0	0	1808.81	1.047	187400000	196200000	6	6	Unique	49.88	High	0
	FALSE	High	SQSVTVDFCQEMTEK	1xOxidation [M12]; 1xPropionamide [C9]	4.01712e-06	0	1	7	7	0	0	1818.79	0.837	8205000	6865000	3	3	Unique	50.15	High	0
	FALSE	High	SQSVTVDFCQEMTEK	1xPhospho [S3]; 1xLabel:13C(6) [K15]; 1xPropionamide [C9]	0.000388679	0	1	7	2	0	0	1888.78	1.158	5533000	6408000	2	2	Unique	29.93	High	0.0007554
	FALSE	High	MHKLTSEQLEFIHDIR		4.08554e-06	0	1	7	2	0	1	1997.03	1.077	11930000	12850000	1	1	Unique	29.36	High	0
	FALSE	High	MHKLTSEQLEFIHDIR	1xOxidation [M1]	2.28725e-05	0	1	7	1	0	1	2013.02						No Quan Values	36.75	High	0
	FALSE	High	MHKLTSEQLEFIHDIR	1xOxidation [M1]; 1xLabel:13C(6)15N(4) [R16]; 1xLabel:13C(6) [K3]	8.4622e-05	0	1	7	1	0	1	2029.05	1.22	19440000	23700000	1	1	Unique	24.58	High	0
	FALSE	High	EEALLPESEVPTDTK		8.67911e-05	0	1	7	8	0	0	1657.82	0.352	383500000	135100000	4	4	Unique	66.7	High	0
	FALSE	High	EEALLPESEVPTDTK	1xLabel:13C(6) [K15]	0.000213908	0	1	7	4	0	0	1663.84	0.552	67900000	37510000	2	2	Unique	37.98	High	0
	FALSE	High	DVSNFAMGSPLR	1xLabel:13C(6)15N(4) [R12]	6.05976e-07	0	1	8	6	0	0	1303.63	0.769	96490000	74180000	4	4	Unique	66.46	High	0
	FALSE	High	DVSNFAMGSPLR	1xOxidation [M7]	1.61382e-06	0	1	8	4	0	0	1309.62						No Quan Values	65.57	High	0
	FALSE	High	DVSNFAMGSPLR	1xOxidation [M7]; 1xLabel:13C(6)15N(4) [R12]	1.20089e-06	0	1	8	10	0	0	1319.63	0.971	2087000000	2027000000	6	6	Unique	72.48	High	0
	FALSE	High	DVSNFAMGSPLR	1xPhospho [S9]	1.98144e-05	0	1	8	4	0	0	1373.59	0.262	2127000	556400	1	1	Unique	50.18	High	0
	FALSE	High	DVSNFAMGSPLR	1xPhospho [S9]; 1xLabel:13C(6)15N(4) [R12]	8.88433e-06	0	1	8	2	0	0	1383.6	1.079	10250000	11060000	1	1	Unique	50.84	High	0
	FALSE	High	SVSSPSCLR	1xPhospho [S]; 1xPropionamide [C7]	0.00113456	0.000103888	1	8	6	0	0	1086.46	0.165	5621000	926900	2	2	Unique	49.71	High	6.579e-05
	FALSE	High	DVSNFAMGSPLR	1xPhospho [S9]; 1xOxidation [M7]	0.00103508	0.000103888	1	8	6	0	0	1389.59	0.467	34560000	16130000	4	4	Unique	37.02	High	6.579e-05
	FALSE	High	GPGPETLCK	1xPropionamide [C8]	0.000875877	0.000103888	1	8	6	0	0	972.482						No Quan Values	42.63	High	6.579e-05
	FALSE	High	MHKLTSEQLEFIHDIR	1xLabel:13C(6)15N(4) [R16]; 1xLabel:13C(6) [K3]	0.000766235	0.000103888	1	7	1	0	1	2013.06	1.218	1328000	1618000	1	1	Unique	3.42	High	6.579e-05
	FALSE	High	NDFQMMIK	1xOxidation [M]	0.000734857	0.000103888	1	7	7	0	0	1042.47	1.086	407300000	442500000	3	3	Unique	58.56	High	0.0001745
	FALSE	High	GALTQYPR		0.000868589	0.000103888	1	7	10	0	0	905.484	0.758	67480000	51120000	3	3	Unique	65.27	High	6.579e-05
	FALSE	High	KQPSPAPTPSTPTGAACLDR	1xPhospho [T/S]; 1xLabel:13C(6)15N(4) [R20]; 1xLabel:13C(6) [K1]; 1xPropionamide [C17]	0.000772669	0.000103888	1	7	5	0	1	2162.03						No Quan Values	27.69	High	6.579e-05
	FALSE	High	DSACQRPQEDHGNSAGEEEEEEETMDSETAR	1xPhospho [S]; 1xOxidation [M25]; 1xPropionamide [C4]	0.00123319	0.000103888	1	7	3	0	0	3633.35	0.462	1746000	807500	1	1	Unique	28.34	High	6.579e-05
	FALSE	High	DSACQRPQEDHGNSAGEEEEEEETMDSETAR	1xOxidation [M25]; 1xPropionamide [C4]	0.000452075	0.000103888	1	7	3	0	0	3553.38	0.01	279400	293.2	1	1	Unique	29.43	High	6.579e-05
	FALSE	High	EDGLFVCR	1xPropionamide [C7]	0.000437154	0.000103888	1	7	9	0	0	1009.48	0.517	175300000	90730000	3	3	Unique	66.2	High	6.579e-05
	FALSE	High	DSACQRPQEDHGNSAGEEEEEEETMDSETAR	1xPhospho [S]; 1xOxidation [M25]; 2xLabel:13C(6)15N(4) [R6; R31]; 1xPropionamide [C4]	0.000766235	0.000103888	1	7	4	0	0	3653.37	0.951	233300000	221800000	2	2	Unique	34.1	High	6.579e-05
	FALSE	High	SSACPFNKGISQGDLK	2xLabel:13C(6) [K8; K16]; 1xPropionamide [C4]	0.000471439	0.000103888	1	8	1	0	1	1734.89	1.066	3729000	3975000	1	1	Unique	31.53	High	6.579e-05
	FALSE	High	NDFQMMIK		0.0012435	0.000199129	1	7	1	0	0	1026.47						No Quan Values	43.61	High	0.0001261
	FALSE	High	CEQSYGTNSSDESGSFSEADSESCPVQDR	2xPropionamide [C1; C24]	0.00154388	0.000199129	1	7	1	0	0	3243.26	0.886	4578000	4057000	1	1	Unique	21.16	High	0.0001745
	FALSE	High	EDGLFVCR	1xLabel:13C(6)15N(4) [R8]; 1xPropionamide [C7]	0.00146876	0.000199129	1	7	10	0	0	1019.49	0.656	41370000	27160000	6	6	Unique	48.69	High	0.0003249
	FALSE	High	MACATDQMLPDPISFEATAIPVAEK	1xLabel:13C(6) [K25]; 1xPropionamide [C3]	0.00154388	0.000199129	1	7	1	0	0	2726.32	1.089	319900000	348500000	1	1	Unique	45.62	High	0.0001745
	FALSE	High	SAAGGYPYDVPDYA		0.0015311	0.000199129	1	2	5	0	0	1445.62						No Quan Values	33.48	High	0.001772
	FALSE	High	SQSVTVDFCQEMTEK	1xPhospho [S]; 1xOxidation [M12]; 1xPropionamide [C9]	0.00163633	0.000277061	1	7	2	0	0	1898.75						No Quan Values	33.28	High	0.0001745
	FALSE	High	NDFQMMIK	1xLabel:13C(6) [K8]	0.00171991	0.000277061	1	7	1	0	0	1032.49						No Quan Values	38.25	High	0.0001745
	FALSE	High	KKDILCDVTLIVER	1xLabel:13C(6)15N(4) [R14]; 2xLabel:13C(6) [K1; K2]; 1xPropionamide [C6]	0.00222358	0.000277061	1	7	1	0	2	1738.02	3.166	541200	1713000	1	1	Unique	24.15	High	0.0001745
	FALSE	High	DVSNFAMGSPLR		0.00183794	0.000277061	1	8	1	0	0	1293.63						No Quan Values	53.63	High	0.0001745
	FALSE	High	SVSSPSCLR	1xPhospho [S]; 1xLabel:13C(6)15N(4) [R9]; 1xPropionamide [C7]	0.0020301	0.000277061	1	8	4	0	0	1096.47	2.139	5916000	12650000	1	1	Unique	51.01	High	0.0001745
	FALSE	High	DRPGDVEMDR	2xLabel:13C(6)15N(4) [R2; R10]	0.00247577	0.000360415	1	7	8	0	0	1209.54	0.698	226900000	158500000	7	7	Unique	42.56	High	0.0006831
	FALSE	High	NDFQMMIK	2xOxidation [M5; M6]; 1xLabel:13C(6) [K8]	0.00262302	0.000360415	1	7	8	0	0	1064.48	100	293.2	3772000	1	1	Unique	41.76	High	0.0002746
	FALSE	High	NDFQMMIK	2xOxidation [M5; M6]	0.00277889	0.000360415	1	7	8	0	0	1058.46	0.363	16180000	5871000	3	3	Unique	40.27	High	0.0002262
	FALSE	High	KYQLACTK	2xLabel:13C(6) [K1; K8]; 1xPropionamide [C6]	0.00282507	0.000438351	1	7	2	0	1	1037.59	1.101	13520000	14890000	2	2	Unique	23.98	High	0.002224
	FALSE	High	SLWVGAGQSLPSSQAYSHSGLMADHLPGR	1xOxidation [M22]	0.00370578	0.000597882	1	8	3	0	0	3025.46						No Quan Values	30.76	High	0.004112
	FALSE	High	DVSNFAMGSPLR	1xPhospho [S9]; 1xOxidation [M7]; 1xLabel:13C(6)15N(4) [R12]	0.00395709	0.00066745	1	8	1	0	0	1399.6						No Quan Values	33.54	High	0.0004168
	FALSE	High	GALTQYPR	1xLabel:13C(6)15N(4) [R8]	0.00415652	0.00066745	1	7	6	0	0	915.492	0.673	603700000	406400000	3	3	Unique	53.6	High	0.0004168
	FALSE	High	DLSEPVPK		0.00473801	0.000822704	1	8	3	0	0	884.472	1.419	39550000	56110000	2	2	Unique	35.5	High	0.0005124
	FALSE	High	SLFGITKGVESTGLPSTSQQPLVR		0.00522618	0.000966433	1	8	3	0	1	2502.36	0.988	3734000	3690000	2	2	Unique	27.75	High	0.0006008
	FALSE	High	QPSPAPTPSTPTGAACLDR	1xPropionamide [C16]	0.00718585	0.00114159	1	7	1	0	0	1937.94						No Quan Values	35.61	High	0.0007554
	FALSE	High	KDSACQRPQEDHGNSAGEEEEEEETMDSETAR	1xPhospho [S]; 1xOxidation [M26]; 2xLabel:13C(6)15N(4) [R7; R32]; 1xLabel:13C(6) [K1]; 1xPropionamide [C5]	0.00706942	0.00114159	1	7	3	0	1	3787.48	1.83	415000	759400	1	1	Unique	23	High	0.0007554
	FALSE	High	SQSVTVDFCQEMTEK	1xPhospho [S3]; 1xOxidation [M12]; 1xLabel:13C(6) [K15]; 1xPropionamide [C9]	0.0083245	0.00119709	1	7	1	0	0	1904.77	0.607	462900	281000	1	1	Unique	35.83	High	0.0007875
	FALSE	High	GISQGDLK	1xLabel:13C(6) [K8]	0.0092583	0.00125103	1	8	4	0	0	823.462	0.415	297800000	123700000	3	3	Unique	42.68	High	0.0008191
	FALSE	High	SSACPFNK	1xLabel:13C(6) [K8]; 1xPropionamide [C4]	0.00896027	0.00125103	1	8	2	0	0	930.445	0.885	19380000	17160000	1	1	Unique	36.43	High	0.0008191
	FALSE	High	NDFQMMIK	1xOxidation [M]; 1xLabel:13C(6) [K8]	0.0103822	0.00137446	1	7	5	0	0	1048.49	0.747	49180000	36730000	3	3	Unique	31.22	High	0.0008953
	FALSE	High	SSACPFNK	1xPropionamide [C4]	0.00964492	0.00137446	1	8	3	0	0	924.424	0.393	11020000	4325000	2	2	Unique	35.41	High	0.0008953
	FALSE	High	DRPGDVEMDR	1xOxidation [M8]; 2xLabel:13C(6)15N(4) [R2; R10]	0.0107279	0.00143196	1	7	7	0	0	1225.54	0.983	238000000	234100000	5	5	Unique	29.52	High	0.0009331
	FALSE	High	MACATDQMLPDPISFEATAIPVAEKEEALLPESEVPTDTK	1xOxidation [M1]; 2xLabel:13C(6) [K25; K40]; 1xPropionamide [C3]	0.0106404	0.00143196	1	7	1	0	1	4387.13	1.216	36640000	44560000	1	1	Unique	29.66	High	0.0009331
	FALSE	High	GQEVKLPFPVDQITDLPR	1xLabel:13C(6)15N(4) [R18]; 1xLabel:13C(6) [K5]	0.0107279	0.00143196	1	7	1	0	1	2068.14	100	293.2	1192000	1	1	Unique	20.04	High	0.0009331
	FALSE	High	RLEGSDPGTFSER	1xPhospho [S5]; 2xLabel:13C(6)15N(4) [R1; R13]	0.0122305	0.00176209	1	7	2	0	1	1550.67	1.088	12320000	13400000	2	2	Unique	34.59	High	0.001305
	FALSE	High	QEGELDR		0.0139467	0.00234064	1	8	1	0	0	846.395						No Quan Values	35.16	High	0.001613
[truncated: 25,319 more rows]

## Sheet: measurement 2
Checked	Master	Accession	Description	Coverage	# Peptides	# PSMs	# Unique Peptides	# Protein Groups	# AAs	MW [kDa]	calc. pI	Abundance Ratio: (F1, Heavy) / (F1, Light)	Abundance: F1: Light, Control	Abundance: F1: Heavy, Sample	Abundances Count: F1: Light, Control	Abundances Count: F1: Heavy, Sample	emPAI	# Razor Peptides	Score Mascot	# Peptides Mascot
[truncated: 25,729 more rows]

[truncated: 1 more sheets: control IP]
